# Supplementary material for: Context-dependent perturbations in chromatin folding and the transcriptome by cohesin and related factors
Source: Nat Commun. 2023 Sep 19;14:5647. doi: 10.1038/s41467-023-41316-4 (PMC10509244; doi:10.1038/s41467-023-41316-4)
Supplement: Supplementary file 7 — Supplementary Data 4 [file 41467_2023_41316_MOESM7_ESM.xlsx]

## Sheet: DEGs cluster
	Rad21	NIPBL7	Rad21_NIPBL	Mau2	WAPL	PDS5A	PDS5B	PDS5AB	ESCO1	CTCF	JQ1	Cluster
YTHDF3	1	0	0	0	0	0	0	0	0	0	0	0
MYOZ2	1	0	0	0	0	0	0	0	0	0	0	0
RASGRP3	1	0	0	0	0	0	0	0	0	0	0	0
ELF1	1	0	0	0	0	0	0	0	0	0	0	0
RBP1	0	0	0	0	1	0	0	0	0	0	0	0
PURA	0	0	0	0	0	0	-1	0	0	0	0	0
ATP11A	0	0	0	0	0	0	0	0	1	0	0	0
JOSD1	0	0	0	0	0	0	0	0	1	0	0	0
DACH1	0	0	0	0	1	0	0	0	0	0	0	0
CTTNBP2NL	1	0	0	0	0	0	0	0	0	0	0	0
AARS1	0	0	-1	0	0	0	0	0	0	0	0	0
FNBP1L	0	0	0	0	0	0	0	0	1	0	0	0
WWC2	0	0	0	0	0	0	-1	0	0	0	0	0
MICB	1	0	0	0	0	0	0	0	0	0	0	0
GALNT7	1	0	0	0	0	0	0	0	0	0	0	0
DIRAS1	0	0	0	0	1	0	0	0	0	0	0	0
ARCN1	0	0	0	0	0	0	-1	0	0	0	0	0
ANGPTL4	1	0	0	1	1	0	0	0	0	0	0	0
SUMF2	0	0	0	0	1	0	0	0	0	0	0	0
TOMM5	0	0	0	0	0	0	-1	0	0	0	0	0
HKDC1	1	0	0	0	0	0	0	0	0	0	0	0
THRA	0	0	0	0	0	0	0	0	1	0	0	0
TMEM86A	1	0	0	0	0	0	0	0	0	0	0	0
LDLR	0	0	0	0	0	0	-1	0	0	0	0	0
GTF2A1	0	0	0	0	0	0	-1	0	0	0	0	0
C8orf82	0	0	0	0	1	0	0	0	0	0	0	0
PLA2G15	0	0	0	0	1	0	0	0	0	0	0	0
NPC1	1	0	0	0	0	0	0	0	0	0	0	0
YAP1	0	0	0	0	0	0	-1	0	0	0	0	0
CNOT11	0	0	0	0	0	0	-1	0	0	0	0	0
RPL27A	1	0	0	0	0	0	0	0	0	0	0	0
HK1	0	-1	-1	0	0	0	0	0	0	0	0	0
PSMD1	0	0	0	0	0	0	-1	0	0	0	0	0
CPA3	1	0	0	0	0	0	0	0	0	0	0	0
MAMDC2	1	0	0	0	0	0	0	0	1	0	0	0
SLC35A2	0	0	0	0	0	0	-1	0	0	0	0	0
TSC1	0	0	0	0	0	0	0	0	1	0	0	0
TMEM184B	0	-1	-1	0	0	0	0	0	0	0	0	0
CCDC148	1	0	0	0	0	0	0	0	0	0	0	0
FURIN	0	-1	-1	0	0	0	0	0	0	0	0	0
TMEM192	1	0	0	0	0	0	0	0	0	0	0	0
ATF6B	0	0	0	0	1	0	0	0	0	0	0	0
C1orf116	1	0	0	0	0	0	0	0	0	0	0	0
KPNA1	1	0	0	0	0	0	0	0	0	0	0	0
MAP2K1	0	0	0	0	0	0	-1	0	0	0	0	0
RFK	1	0	0	0	0	0	0	0	0	0	0	0
SP110	1	0	0	0	0	0	0	0	0	0	0	0
ATP6V0E1	1	0	0	0	0	0	0	0	0	0	0	0
POLH	1	0	0	0	0	0	0	0	0	0	0	0
NECTIN3	0	0	0	0	0	0	0	0	1	0	0	0
HNRNPU	0	-1	-1	0	0	0	0	0	0	0	0	0
CRISPLD1	0	0	0	0	0	0	0	0	1	0	0	0
SNRPB2	0	-1	-1	0	0	0	0	0	0	0	0	0
ABHD4	0	0	0	0	0	0	0	0	1	0	0	0
PODXL	0	0	0	0	0	0	0	0	1	0	0	0
NOVA1	0	0	0	0	0	0	0	0	1	0	0	0
MRPS6	0	0	0	0	0	0	0	0	1	0	0	0
REEP5	1	0	0	0	0	0	0	0	0	0	0	0
TNIK	0	0	0	0	0	0	0	0	1	0	0	0
VDAC1	0	0	0	0	0	0	0	-1	0	0	0	0
CNTN5	0	0	0	0	0	0	0	1	0	0	0	0
C18orf54	0	0	0	0	0	0	0	-1	0	0	0	0
SLC39A13	0	0	0	0	1	0	0	0	0	0	0	0
TNK2	0	0	0	0	0	0	0	0	1	0	0	0
MDK	0	0	0	0	1	0	0	0	0	0	0	0
ATG16L1	0	0	0	0	0	0	0	1	0	0	0	0
ATF6	1	0	0	0	0	0	0	0	0	0	0	0
LYPD3	0	0	0	0	0	0	0	1	0	0	0	0
YOD1	1	0	0	0	0	0	0	0	0	0	0	0
GLI3	0	0	0	0	0	0	0	0	1	0	0	0
STON2	1	0	0	0	0	0	0	0	0	0	0	0
SLC41A2	1	0	0	0	0	0	0	0	0	0	0	0
RASSF8	0	0	0	0	0	0	0	0	1	0	0	0
BEST3	1	0	0	0	0	0	0	0	0	0	0	0
PDK2	0	0	0	0	0	0	0	1	0	0	0	0
SLC35B4	0	0	0	0	0	0	0	-1	0	0	0	0
FOXS1	0	0	0	0	0	0	0	-1	0	0	0	0
ADRB2	0	0	0	0	0	0	0	0	1	0	0	0
AKT1S1	1	0	0	0	0	0	0	0	0	0	0	0
ZHX3	0	0	-1	0	0	0	0	0	0	0	0	0
STARD8	0	0	0	0	0	0	0	-1	0	0	0	0
LHX2	0	0	0	0	0	0	0	1	0	0	0	0
MEIS1	0	0	0	0	0	0	0	0	1	0	0	0
ANOS1	0	-1	-1	0	1	0	0	0	0	1	0	0
NSD3	0	0	0	0	0	0	0	1	0	0	0	0
HNRNPL	0	0	0	0	0	0	0	-1	0	0	0	0
PCNX2	0	0	0	0	0	0	0	1	0	0	0	0
ANKRD33B	0	0	0	0	0	0	0	0	1	0	0	0
TRIM7	0	0	0	0	0	0	0	-1	0	0	0	0
SH3BP2	0	0	0	0	0	0	0	1	0	0	0	0
TPK1	1	0	0	0	0	0	0	0	0	0	0	0
PSMD11	0	0	0	0	0	0	-1	0	0	0	0	0
PLSCR4	0	0	0	0	0	0	0	0	1	0	0	0
TMEM59L	0	0	0	0	0	0	0	1	0	0	0	0
FOXP2	0	0	0	0	0	0	0	0	1	0	0	0
XIRP1	1	0	0	0	0	0	0	0	0	0	0	0
TCAIM	1	0	0	0	0	0	0	0	0	0	0	0
TARS1	0	-1	-1	0	0	0	0	0	0	0	0	0
PLXNA1	0	0	0	0	1	0	0	0	0	0	0	0
COL18A1	0	0	0	0	1	0	0	0	0	0	0	0
IQSEC2	0	0	0	0	1	0	0	0	0	0	0	0
RNF145	0	0	0	0	0	0	0	0	1	0	0	0
POFUT2	0	0	0	0	1	0	0	0	0	0	0	0
SNTA1	0	0	0	0	1	0	0	0	0	0	0	0
MTHFR	0	0	0	0	0	0	0	0	1	0	0	0
GABRE	0	0	0	0	1	0	0	0	0	0	0	0
KIAA1671	0	0	0	0	0	0	0	0	1	0	0	0
CST3	0	0	0	0	1	0	0	0	0	0	0	0
LENG8	0	0	0	0	1	0	0	0	0	0	0	0
ANKH	0	0	0	0	1	0	0	0	0	0	0	0
NCS1	0	-1	-1	0	0	0	0	0	0	0	0	0
CDC42	0	0	0	1	0	0	-1	0	0	0	0	0
KDR	0	0	0	0	1	0	0	0	0	0	0	0
RPL3	0	-1	-1	0	0	0	0	0	0	0	0	0
HCN2	0	0	0	0	1	0	0	0	0	0	0	0
PTGR1	1	0	0	0	0	0	0	0	0	0	0	0
ERLIN2	0	-1	0	0	1	0	0	0	0	0	0	0
CARD19	0	0	0	0	1	0	0	0	0	0	0	0
FAM210B	0	0	0	0	1	0	0	0	0	0	0	0
HNRNPH1	0	-1	-1	0	0	0	0	0	0	0	0	0
ITGB5	0	0	0	0	1	0	0	0	0	0	0	0
TTLL7	0	0	0	0	0	0	0	0	1	0	0	0
SUSD5	0	-1	-1	0	0	0	0	0	0	0	0	0
NIPBL	0	-1	-1	0	0	0	0	0	0	0	0	0
SEC24D	0	0	-1	0	0	0	0	0	0	0	0	0
DNAJB11	0	-1	-1	0	0	0	0	0	0	0	0	0
PIAS3	0	0	0	0	1	0	0	0	0	0	0	0
VSTM2L	0	0	0	0	1	0	0	0	0	0	0	0
PLBD2	0	0	0	0	1	0	0	0	0	0	0	0
FUCA1	0	0	0	0	1	0	0	0	0	0	0	0
NINJ1	0	0	0	0	1	0	0	0	0	0	0	0
ANO6	1	0	0	0	0	0	0	0	0	0	0	0
PLXNA3	0	0	0	0	1	0	0	0	0	0	0	0
CDC14B	0	0	0	0	0	0	0	0	1	0	0	0
RALGDS	0	0	0	0	0	0	0	0	1	0	0	0
ST6GALNAC6	0	0	0	0	0	0	0	0	1	0	0	0
PGM1	0	-1	-1	0	0	0	0	0	0	0	0	0
VLDLR	0	0	0	0	1	0	0	0	0	0	0	0
TIMP1	0	0	0	0	1	0	0	0	0	0	0	0
SDF4	0	0	0	0	1	0	0	0	0	0	0	0
KLHL38	1	0	0	0	0	0	0	0	0	0	0	0
PGAP6	0	0	0	0	1	0	0	0	0	0	0	0
AGPAT5	0	0	0	0	0	0	-1	0	0	0	0	0
FOLR3	1	0	0	0	0	0	0	0	0	0	0	0
NBL1	0	0	0	0	1	0	0	0	0	0	0	0
NLN	0	-1	-1	0	0	0	0	0	0	0	0	0
ATP6AP1	0	1	0	0	1	0	0	0	0	0	0	0
NR3C2	0	0	0	0	0	0	0	0	1	0	0	0
ZDHHC20	0	-1	-1	0	0	0	0	0	0	0	0	0
SETBP1	0	0	0	0	0	0	0	0	1	0	0	0
MYL12B	1	0	0	0	0	0	0	0	0	0	0	0
COPB2	0	0	0	0	0	0	-1	0	0	0	0	0
ATP5MC1	0	0	0	0	0	0	-1	0	0	0	0	0
PLXNB3	0	0	0	0	1	0	0	0	0	0	0	0
ATP5F1E	1	0	0	0	0	0	0	0	0	0	0	0
TBC1D9	0	0	0	0	0	0	-1	0	0	0	0	0
PTAR1	0	0	0	0	0	0	-1	0	0	0	0	0
MYL6	0	-1	0	0	0	0	-1	0	0	0	0	0
NAA15	0	0	0	0	0	0	-1	0	0	0	0	0
PSMA7	0	0	0	0	0	0	-1	0	0	0	0	0
UPP1	0	0	0	0	0	0	-1	0	0	0	0	0
PSMC3	0	-1	-1	0	0	0	0	0	0	0	0	0
PANX2	0	0	0	0	0	0	0	0	1	0	0	0
CD163L1	1	0	0	0	0	0	0	0	0	0	0	0
P2RX5	0	0	0	0	1	0	0	0	0	0	0	0
TNFAIP8L1	0	0	0	0	0	0	-1	0	0	0	0	0
MXRA8	0	0	0	0	1	0	0	0	0	0	0	0
EPHA3	0	0	0	0	1	0	0	0	0	0	0	0
MT-ND2	0	0	0	0	0	0	-1	0	0	0	0	0
TALDO1	0	-1	0	0	0	0	-1	0	0	0	0	0
ITPRIPL2	1	0	0	0	0	0	0	0	0	0	0	0
ATP2B4	0	-1	-1	0	1	0	0	0	0	0	0	0
ABI1	1	0	0	0	0	0	0	0	0	0	0	0
TNRC6A	0	0	0	0	1	0	0	0	1	0	0	0
FH	0	0	-1	0	0	0	0	0	0	0	0	0
PCDH1	0	0	0	0	1	0	0	0	0	0	0	0
SEH1L	0	0	0	0	0	0	-1	0	0	0	0	0
RPS26	0	0	0	0	0	0	-1	0	0	0	0	0
ATF3	1	0	0	0	0	0	0	0	0	0	0	0
UFL1	0	0	0	0	0	0	-1	0	0	0	0	0
NAALADL2	1	0	0	0	0	0	0	0	0	0	0	0
GPR108	0	0	0	0	1	0	0	0	0	0	0	0
ARL2BP	0	0	0	0	0	0	-1	0	0	0	0	0
ATP2A2	0	-1	-1	0	0	0	0	0	0	0	0	0
CPED1	1	0	0	0	0	0	0	0	0	0	0	0
ARF6	0	-1	-1	0	0	0	0	0	0	0	0	0
SUZ12	0	0	0	0	0	0	-1	0	0	0	0	0
RAP1GDS1	0	0	0	0	0	0	-1	0	0	0	0	0
ANK3	0	0	0	0	1	0	0	0	0	0	0	0
PPP1R3G	1	0	0	0	0	0	0	0	0	0	0	0
RAP1B	1	0	0	0	0	0	-1	0	0	0	0	0
SLC29A3	0	0	0	0	0	0	0	1	0	0	0	0
ZDHHC14	0	0	0	0	0	0	0	1	0	0	0	0
AKT3	0	0	-1	0	0	0	0	0	0	0	0	0
MAN1B1	0	0	0	0	1	0	0	0	0	0	0	0
PPM1E	0	0	-1	0	0	0	0	0	0	0	0	0
ZNF281	0	-1	0	0	0	0	0	0	0	0	0	0
CYRIA	0	0	0	0	1	0	0	0	0	0	0	0
ATP8A2	1	0	0	0	0	0	0	0	0	0	0	0
FNIP2	0	0	0	0	1	0	0	0	0	0	0	0
PLCL2	0	0	0	0	0	0	0	0	1	0	0	0
KLHDC8B	0	0	0	0	0	0	0	0	1	0	0	0
ERC1	0	0	0	0	0	0	0	0	1	0	0	0
SINHCAF	1	0	0	0	0	0	0	0	0	0	0	0
PHEX	1	0	0	0	0	0	0	0	0	0	0	0
GPR137B	1	0	0	0	0	0	0	0	0	0	0	0
MPP4	1	0	0	0	0	0	0	0	0	0	0	0
METTL8	1	0	0	0	0	0	0	0	0	0	0	0
MPP5	1	0	0	0	0	0	0	0	0	0	0	0
ADAMTS3	0	0	0	0	0	0	0	0	1	0	0	0
SLC16A12	1	0	0	0	0	0	0	0	0	0	0	0
DCUN1D3	1	0	0	0	0	0	0	0	0	0	0	0
RPL17	1	-1	0	1	0	0	0	0	0	0	0	0
SUN2	0	-1	0	0	0	0	0	0	0	0	0	0
SLC35F5	0	0	0	0	1	0	0	0	0	0	0	0
EFTUD2	0	-1	0	0	0	0	0	0	0	0	0	0
NCKAP5	0	0	0	0	1	0	0	0	1	0	0	0
TPPP	0	0	0	0	0	0	0	1	0	0	0	0
GGT7	0	0	0	0	1	0	0	0	0	0	0	0
SLC1A4	0	0	-1	0	0	0	0	0	0	0	0	0
SEL1L3	1	0	0	0	1	0	0	0	0	0	0	0
KDM1A	0	0	-1	0	0	0	0	0	0	0	0	0
TSC22D3	0	0	0	0	0	0	0	0	1	0	0	0
SH3GLB1	0	0	0	0	1	0	0	0	0	0	0	0
GOT1	0	0	-1	0	0	0	0	0	0	0	0	0
RPS17	1	0	0	0	0	0	0	0	0	0	0	0
NOMO1	0	0	0	0	1	0	0	0	0	0	0	0
SUCO	0	0	-1	0	0	0	0	0	0	0	0	0
FHOD3	0	-1	0	0	0	0	0	0	0	0	0	0
STRN	0	0	-1	0	0	0	0	0	0	0	0	0
MRAS	0	0	0	0	1	0	0	0	0	0	0	0
TENM4	0	0	0	0	1	0	0	0	0	0	0	0
CACNB4	0	0	0	0	1	0	0	0	0	0	0	0
MARCHF1	0	0	-1	0	0	0	0	0	0	0	0	0
FKBP1A	1	-1	0	1	0	0	0	0	0	0	0	0
YPEL3	0	0	0	0	1	0	0	0	1	0	0	0
SOCS2	0	0	-1	0	0	0	0	0	0	0	0	0
ATP2C1	0	0	-1	0	0	0	0	0	0	0	0	0
STYX	0	0	0	0	0	0	-1	0	0	0	0	0
MYH15	1	0	0	0	0	0	0	0	0	0	0	0
LGALS3	0	0	0	0	1	0	0	0	1	0	0	0
SSH2	0	0	0	0	0	0	0	0	1	0	0	0
NTN4	1	0	0	0	0	0	0	0	1	0	0	0
THBD	0	0	-1	0	0	0	0	0	1	0	0	0
OPN3	0	0	0	0	1	0	0	0	1	0	0	0
CENATAC	0	0	0	0	1	0	0	0	0	0	0	0
PVR	0	-1	0	0	0	0	0	0	1	0	0	0
RPL35	0	-1	0	0	0	0	0	0	0	0	0	0
ZNF622	1	0	0	0	0	0	0	0	0	0	0	0
SAMD9L	1	0	0	0	0	0	0	0	0	0	0	0
SPRY4	0	0	0	0	1	0	0	0	0	0	0	0
ANXA11	0	0	0	0	0	0	0	0	1	0	0	0
BHMT2	1	0	0	0	0	0	0	0	0	0	0	0
ACAP2	1	0	0	0	0	0	0	0	0	0	0	0
SCN8A	1	0	0	0	0	0	0	0	0	0	0	0
OTOGL	1	0	0	0	0	0	0	0	0	0	0	0
SPNS2	1	0	0	0	0	0	0	0	0	0	0	0
COLGALT1	0	0	0	1	1	0	0	0	0	0	0	0
AKIP1	1	0	0	0	0	0	0	0	0	0	0	0
GPER1	1	0	0	0	0	0	0	0	0	0	0	0
NME3	0	0	0	0	1	0	0	0	0	0	0	0
TGOLN2	0	-1	0	0	0	0	0	0	0	0	0	0
KLF4	0	0	0	0	0	0	0	0	1	0	0	0
S100A11	1	0	0	0	0	0	0	0	0	0	0	0
GPR176	1	0	0	0	1	0	0	0	0	0	0	0
APBB1	0	0	0	0	0	0	0	0	1	0	0	0
ATXN7L3	0	0	0	0	0	0	0	0	1	0	0	0
NFAT5	0	0	0	0	0	0	0	0	1	0	0	0
RPL31	1	0	0	0	0	0	0	0	0	0	0	0
SH3BGRL3	0	-1	0	0	0	0	0	0	0	0	0	0
EPG5	1	0	0	0	0	0	0	0	0	0	0	0
FAM13B	1	0	0	0	0	0	0	0	0	0	0	0
MSH6	0	-1	0	0	0	0	0	0	0	0	0	0
CLCA2	1	0	0	0	0	0	0	0	0	0	0	0
ITGBL1	1	0	0	0	0	0	0	0	0	0	0	0
PAPSS2	1	0	0	0	0	0	0	0	0	0	0	0
CAVIN2	1	0	0	0	0	0	0	0	0	0	0	0
PLEKHO1	0	-1	0	0	0	0	0	0	0	0	0	0
ATP1B3	1	0	0	0	0	0	0	0	0	0	0	0
KLF13	0	0	0	0	1	0	0	0	1	0	0	0
EPHA4	0	0	0	0	1	0	0	1	0	0	0	0
ARHGAP21	0	0	0	0	0	0	0	0	1	0	0	0
SNRPA	0	-1	0	0	0	0	0	0	0	0	0	0
NCR3LG1	1	0	0	0	0	0	0	0	0	0	0	0
ARG2	1	0	0	0	0	0	0	0	0	0	0	0
MAN2A1	0	0	0	1	0	0	0	0	1	0	0	0
ARRB1	0	0	0	0	0	0	0	0	1	0	0	0
TARDBP	0	0	-1	0	0	0	0	0	0	0	0	0
JAG2	0	0	0	0	0	0	0	1	0	0	0	0
PI4K2B	0	0	0	0	0	0	0	-1	0	0	0	0
B4GALT2	0	0	0	0	0	0	0	-1	0	0	0	0
SARAF	0	0	0	0	1	0	0	0	0	0	0	0
CCT4	0	0	0	0	0	0	0	-1	0	0	0	0
IFITM2	0	0	0	0	1	0	0	0	0	0	0	0
LHX9	0	0	0	0	0	0	0	1	0	0	0	0
HIVEP2	0	0	0	0	0	0	0	1	0	0	0	0
CDH24	0	0	0	0	0	0	0	1	0	0	0	0
OGFOD1	0	0	0	0	0	0	0	-1	0	0	0	0
DTX4	0	0	0	0	0	0	0	1	0	0	0	0
ADTRP	1	0	0	0	0	0	0	0	0	0	0	0
APBA1	0	0	0	0	0	0	0	1	0	0	0	0
ABCC4	0	0	0	0	1	0	0	0	0	0	0	0
WDR27	0	0	0	0	0	0	0	1	0	0	0	0
MTDH	0	0	0	0	0	0	0	-1	0	0	0	0
SCUBE3	0	0	0	0	0	0	0	1	0	0	0	0
STK17A	1	0	0	0	0	0	0	0	0	0	0	0
TTN	1	0	0	0	0	0	0	0	0	0	0	0
STOM	0	0	0	0	1	0	0	0	0	0	0	0
PRDX6	1	0	0	0	0	0	-1	0	0	0	0	0
DRAP1	0	0	0	0	0	0	0	-1	0	0	0	0
PARD3	0	0	0	0	0	0	0	1	0	0	0	0
DNAJB4	1	0	0	0	0	0	0	0	0	0	0	0
HAP1	0	0	0	0	0	0	0	1	0	0	0	0
PDE2A	1	0	0	0	0	0	0	0	0	0	0	0
SOCS4	0	0	0	0	0	0	-1	0	0	0	0	0
WBP1L	0	0	0	1	0	0	0	0	1	0	0	0
TMEM45A	1	0	0	0	0	0	0	0	0	0	0	0
TBC1D2B	0	0	0	0	0	0	0	1	0	0	0	0
PMP22	0	0	0	0	0	0	0	0	1	0	0	0
GBF1	0	0	-1	0	0	0	0	0	0	0	0	0
CCDC90B	1	0	0	0	0	0	0	0	0	0	0	0
ABCB5	1	0	0	0	0	0	0	0	0	0	0	0
MT-ATP8	0	0	0	0	0	0	-1	0	0	0	0	0
LARP4	0	0	0	0	0	0	-1	0	0	0	0	0
SLC46A3	1	0	0	0	0	0	0	0	0	0	0	0
SBDS	1	0	0	0	0	0	0	0	0	0	0	0
ERGIC3	0	0	0	0	1	0	0	0	0	0	0	0
PITPNM3	0	0	0	0	0	0	0	0	1	0	0	0
CHIC2	1	0	0	0	0	0	0	0	1	0	0	0
IKBIP	0	0	0	0	0	0	0	-1	0	0	0	0
NFE2L1	1	0	0	0	0	0	0	0	0	0	0	0
MEIS3	0	0	0	0	0	0	0	1	0	0	0	0
OBSCN	0	0	0	0	0	0	0	1	0	0	0	0
CD320	0	0	0	0	0	0	0	-1	0	0	0	0
TOX	0	0	0	0	0	0	0	0	1	0	0	0
NUCB2	0	0	0	0	0	0	0	-1	0	0	0	0
WDR82	0	0	0	0	0	0	-1	0	0	0	0	0
STARD9	0	0	0	0	0	0	0	0	1	0	0	0
EVA1B	0	0	0	0	1	0	0	0	0	0	0	0
NR4A3	0	0	0	0	0	0	0	0	1	0	0	0
RPS3	0	-1	0	1	0	0	0	0	0	0	0	0
ABCC9	1	0	0	0	0	0	0	0	0	0	0	0
NIPAL3	1	0	0	0	0	0	0	0	0	0	0	0
PPT1	0	-1	-1	0	0	0	0	0	0	0	0	0
VAMP2	0	0	0	0	1	0	0	0	0	0	0	0
NRXN3	0	-1	-1	0	0	0	0	0	0	0	0	0
SFXN3	0	0	0	1	1	0	0	0	1	0	0	0
PURB	0	-1	-1	0	0	0	0	0	0	0	0	0
MICA	1	0	0	0	1	0	0	0	0	0	0	0
P4HB	0	-1	0	0	0	0	0	0	0	0	0	0
NOMO2	0	0	0	0	1	0	0	0	0	0	0	0
ETFB	0	0	0	0	1	0	0	0	0	0	0	0
FTSJ1	0	0	-1	0	0	0	0	0	0	0	0	0
MXI1	0	0	0	0	1	0	0	0	0	0	0	0
ZNF385D	0	0	0	0	1	0	0	0	1	0	0	0
SNX33	0	0	0	0	0	0	0	0	1	0	0	0
DPF3	0	0	-1	0	0	0	0	0	0	0	0	0
ARFGEF3	0	0	-1	0	0	0	0	0	0	0	0	0
SP140	1	0	0	0	0	0	0	0	0	0	0	0
PCGF5	0	-1	-1	0	0	0	0	0	0	0	0	0
ZNF652	0	0	0	0	1	0	0	0	0	0	0	0
PLPPR2	0	0	0	0	1	0	0	0	0	0	0	0
SEC61A1	0	-1	0	0	0	0	0	0	0	0	0	0
MAGED2	0	0	0	0	1	0	0	0	0	0	0	0
CASP1	0	0	0	0	1	0	0	0	1	0	0	0
SCG2	0	1	0	0	1	0	0	0	1	0	0	0
PRAG1	0	0	0	0	1	0	0	1	0	0	0	0
SERPINB7	1	0	0	0	0	0	0	0	0	0	0	0
SLC26A6	0	0	0	0	1	0	0	0	0	0	0	0
SCN2A	0	0	0	0	0	0	0	0	1	0	0	0
DDX60L	1	0	0	0	0	0	0	0	0	0	0	0
ADCY9	0	0	0	0	1	0	0	0	0	0	0	0
CALM3	0	0	0	0	0	0	0	0	1	0	0	0
METAP2	0	-1	-1	0	0	0	0	0	0	0	0	0
CD276	0	0	0	0	1	0	0	0	0	0	0	0
TNFRSF11B	0	0	0	0	0	0	0	0	1	0	0	0
BPTF	0	0	0	0	0	0	0	0	1	0	0	0
SEMA3A	0	0	0	1	0	0	0	0	1	0	0	0
UGGT1	0	-1	-1	0	0	0	0	0	0	0	0	0
GRK5	0	0	0	0	0	0	0	0	1	0	0	0
PIK3R2	0	1	1	0	0	0	0	0	0	0	0	1
BTBD3	0	1	1	0	0	0	0	0	0	0	0	1
NCOA2	0	1	1	0	0	0	0	0	0	0	0	1
CD164	0	0	1	1	0	0	0	0	0	0	0	1
SLITRK5	0	1	1	0	0	0	1	0	1	-1	0	1
NOP53	0	0	1	1	0	0	0	0	0	0	0	1
SYNC	0	0	1	0	0	0	0	0	0	0	-1	1
SLC37A2	0	0	1	0	0	0	0	0	0	-1	0	1
BTRC	0	0	1	0	0	0	0	0	0	0	0	1
RASEF	0	0	1	0	0	0	0	0	0	0	0	1
MED28	0	0	1	0	0	0	0	0	0	0	0	1
MEIS2	0	1	1	0	0	0	0	0	1	-1	0	1
FYB1	0	0	1	0	0	0	0	0	0	0	0	1
PPP3CA	0	0	1	0	0	0	0	0	0	0	0	1
UBXN6	0	0	1	0	0	0	0	0	0	0	0	1
PPM1D	0	0	1	0	0	0	0	0	0	0	0	1
CDKN1C	0	0	1	0	0	0	0	0	0	0	0	1
FOXP4	0	0	1	0	0	0	0	0	0	0	0	1
SGPL1	0	0	1	0	0	1	0	0	0	-1	0	1
CC2D2A	1	1	1	0	0	0	0	0	0	-1	-1	1
RIN1	0	0	1	0	0	0	0	0	0	0	0	1
EIF4A2	0	0	1	0	0	0	0	0	0	0	0	1
PHLDA3	0	1	1	0	1	1	0	0	0	0	-1	1
SH3BP5	0	0	1	0	0	0	0	0	0	0	0	1
ARHGAP24	0	1	1	1	0	0	0	0	0	0	0	1
CMTM7	0	0	1	0	0	0	0	0	0	0	0	1
ITGB1	0	0	1	0	0	0	0	0	0	0	0	1
ZBTB47	1	0	1	0	0	0	0	0	0	0	-1	1
BTBD19	0	0	1	0	0	0	0	0	0	0	0	1
CASTOR1	0	0	1	0	0	0	0	0	0	0	0	1
CCDC127	0	0	1	0	0	0	0	0	0	0	0	1
SPATS2L	0	0	1	0	0	0	0	0	0	0	0	1
ZNF385A	0	1	1	0	0	0	1	0	0	0	0	1
UNC93B1	0	0	1	0	0	0	0	0	0	0	0	1
PSKH1	0	0	1	0	0	0	0	0	0	0	0	1
ME3	0	1	1	0	0	0	0	0	0	0	0	1
WWC3	0	1	1	0	0	-1	1	0	0	0	0	1
PTPRA	0	0	1	0	0	0	0	0	0	0	0	1
SREBF2	0	1	1	0	0	0	0	0	0	0	0	1
ABR	0	0	1	-1	0	0	1	0	0	0	-1	1
MNT	0	0	1	0	0	0	0	0	0	0	0	1
SGSM2	0	0	1	0	0	0	0	0	0	0	0	1
CLDN1	0	1	1	1	0	0	0	0	-1	0	-1	1
MVP	0	0	1	0	0	0	0	0	0	0	0	1
TRAF4	0	0	1	0	0	0	0	0	0	0	0	1
NFKB2	0	0	1	0	0	0	0	0	-1	-1	-1	1
TMEM140	0	0	1	0	0	0	0	0	0	0	0	1
FRMD8	0	0	1	0	0	0	0	0	0	0	0	1
GLIPR1	1	0	1	0	0	0	-1	0	-1	0	-1	1
GPC1	0	1	1	0	1	0	0	0	1	0	0	1
RAB13	0	0	1	0	0	0	0	0	0	0	0	1
C6orf141	0	0	1	0	0	0	0	0	0	0	0	1
EMC10	0	0	1	0	0	0	0	0	0	0	0	1
MOAP1	0	0	1	0	0	0	0	0	0	0	0	1
KCTD7	0	0	1	0	0	0	0	0	0	0	0	1
UBE2E3	0	0	1	0	0	0	0	0	0	0	0	1
UBE2R2	0	0	1	0	0	0	0	0	0	0	0	1
C11orf95	0	1	1	0	0	1	0	0	0	0	0	1
COMT	0	0	1	0	0	0	0	0	0	0	0	1
CCDC115	0	0	1	0	0	0	0	0	0	0	0	1
GABPB2	0	0	1	0	0	0	0	0	0	0	0	1
METRN	0	0	1	0	0	0	0	0	0	0	0	1
IGFBP7	0	1	1	-1	1	1	0	0	0	0	0	1
MINK1	0	0	1	0	0	0	1	0	0	0	0	1
ADA	0	1	1	0	0	0	0	0	0	0	0	1
IQSEC1	0	0	1	0	0	0	0	0	0	-1	0	1
PTPN4	0	1	1	0	0	0	0	0	0	0	0	1
GNAQ	0	1	1	0	0	0	0	0	0	0	0	1
UNC80	0	1	1	0	0	0	0	0	0	0	0	1
ADAMTS14	1	1	1	0	1	0	0	0	1	-1	-1	1
TSPAN3	0	1	1	0	0	0	0	0	0	0	0	1
WSB1	0	1	1	0	0	1	0	0	0	0	0	1
TMEM63B	0	0	1	0	1	0	0	0	0	0	0	1
NTNG1	1	0	1	0	0	0	0	0	0	-1	0	1
OLFML3	0	1	1	0	0	0	0	0	0	0	0	1
FMNL3	0	0	1	0	0	0	0	0	0	-1	0	1
CD46	0	1	1	0	1	0	0	0	0	0	0	1
RARB	1	0	1	0	0	0	0	0	0	0	-1	1
HSPG2	0	0	1	0	1	0	1	0	0	-1	0	1
PLK3	0	1	1	0	1	0	0	0	0	1	0	1
HBP1	0	1	1	0	0	0	0	0	1	0	0	1
CD63	0	1	1	0	1	0	0	0	0	0	0	1
EFHC1	0	1	1	0	0	0	0	0	0	0	0	1
LAMB3	1	0	1	0	1	0	0	0	0	0	-1	1
OTX2	0	1	1	0	0	0	0	0	1	0	0	1
PIGS	0	0	1	0	1	0	0	0	0	0	0	1
PHPT1	0	0	1	0	1	0	0	0	0	0	0	1
RPS19	0	0	1	1	0	0	0	0	0	0	0	1
CD82	0	0	1	0	0	0	0	0	0	-1	0	1
RIN3	0	0	1	0	0	0	0	0	0	0	-1	1
ITGA3	0	1	1	0	0	0	0	0	0	0	0	1
APOL2	0	0	1	0	0	0	0	0	0	0	-1	1
SLC29A1	0	0	1	0	0	0	-1	0	0	-1	-1	1
NRP2	0	0	1	0	0	0	0	0	-1	-1	-1	1
SOD2	0	0	1	0	0	0	1	0	-1	0	-1	1
AK3	0	1	1	0	0	0	0	0	0	0	0	1
FYCO1	0	0	1	0	0	0	0	0	0	0	-1	1
WBP2	0	1	1	1	0	0	0	0	0	0	0	1
RDH5	0	1	1	0	0	0	0	0	0	0	0	1
FIBCD1	0	1	1	-1	0	0	0	0	0	0	0	1
SHISA5	0	0	1	0	1	0	0	0	0	0	0	1
ZFP36L1	0	0	1	1	0	0	0	0	0	-1	0	1
ZNF608	0	0	1	0	0	0	0	0	1	-1	0	1
DPP4	0	0	1	0	1	0	0	0	0	-1	0	1
SLC9A7	0	0	1	-1	1	0	0	0	0	0	0	1
NACC2	0	0	1	-1	0	0	0	0	0	0	-1	1
ITGB8	0	1	1	0	0	0	-1	0	0	0	0	1
VOPP1	1	0	1	-1	0	0	0	0	0	0	0	1
SORT1	0	1	1	0	0	0	0	0	0	0	0	1
RAB27B	0	1	1	0	0	0	0	0	0	0	0	1
FDXR	0	1	1	0	1	0	0	0	0	0	0	1
OXCT1	0	1	1	0	0	0	0	0	0	0	0	1
LRP10	0	0	1	0	1	0	1	0	0	0	0	1
PLXNB2	0	0	1	0	1	0	1	0	0	0	0	1
MTURN	0	0	1	0	1	0	0	1	0	0	0	1
AGO2	0	0	1	1	0	0	0	0	0	0	0	1
ULK1	0	0	1	0	0	0	1	0	0	0	0	1
BCL9L	0	0	1	0	0	0	0	0	0	-1	-1	1
TSPAN10	0	1	1	0	0	1	0	0	0	0	0	1
EDIL3	0	1	1	0	0	0	0	0	0	0	0	1
MITF	0	1	1	0	0	0	0	0	0	0	0	1
LYPLA2	0	0	1	1	0	1	0	0	0	0	0	1
CD151	0	0	1	0	1	0	0	0	0	0	0	1
PPP1R37	0	1	1	0	0	0	0	0	0	0	0	1
ARID1B	0	1	1	0	0	0	0	0	0	0	0	1
MMP2	0	1	1	0	0	0	0	0	0	0	0	1
ANKRD52	0	0	1	0	1	1	0	0	0	0	0	1
TRIP6	0	0	1	0	0	0	0	0	0	0	-1	1
RHBDF2	0	0	1	1	0	0	0	0	0	0	0	1
FAM171A2	0	1	1	0	0	1	0	0	0	-1	0	1
DYNC2I2	-1	0	-1	0	0	0	-1	-1	0	0	0	2
STIP1	0	0	0	0	0	0	-1	-1	0	0	1	2
GARS1	0	0	0	1	0	0	-1	-1	0	0	0	2
NIBAN1	1	0	0	1	-1	0	-1	-1	0	0	0	2
NHLRC2	0	0	0	0	0	-1	-1	-1	0	0	-1	2
SLC25A5	0	0	0	0	0	0	-1	-1	-1	-1	0	2
SMTN	0	-1	0	0	0	0	-1	-1	-1	0	0	2
FGF2	0	0	0	0	0	0	-1	-1	0	1	-1	2
NCL	0	0	0	0	0	0	-1	-1	-1	0	0	2
MORF4L2	0	0	0	0	-1	0	-1	-1	0	0	0	2
SMS	0	0	0	1	0	0	-1	-1	0	0	0	2
CD109	0	0	0	-1	0	0	-1	-1	0	0	0	2
UHMK1	0	0	0	1	0	0	-1	-1	0	0	0	2
TMSB10	0	0	0	0	-1	0	-1	-1	0	0	0	2
LSM4	0	0	0	0	-1	0	-1	-1	0	0	0	2
PFKL	0	0	0	-1	0	0	-1	-1	0	-1	0	2
HMGB3	0	0	0	0	-1	0	-1	-1	0	0	0	2
NRK	0	0	0	1	0	0	-1	-1	0	-1	0	2
CKAP5	0	0	0	0	-1	0	-1	-1	0	0	0	2
PGM3	0	0	0	0	0	-1	-1	-1	0	0	0	2
MSN	0	-1	0	0	0	0	-1	-1	0	0	0	2
PGK1	0	0	-1	0	0	0	-1	-1	0	0	0	2
EEF1B2	0	-1	0	0	0	0	-1	-1	0	0	0	2
MRPL3	0	0	0	0	0	0	-1	-1	0	0	-1	2
MARCKS	0	-1	-1	0	0	0	-1	-1	0	0	-1	2
NUS1	0	0	0	0	0	-1	-1	-1	0	0	0	2
RBM3	0	-1	0	0	0	0	-1	-1	0	0	0	2
SRSF2	0	-1	0	0	0	0	-1	-1	0	0	0	2
CHML	0	0	-1	0	0	0	-1	-1	0	0	0	2
DHX9	0	0	0	0	-1	0	-1	-1	0	0	0	2
CCT7	0	0	0	0	0	0	-1	-1	-1	0	0	2
FAM114A1	0	0	0	0	0	0	-1	-1	0	0	-1	2
GNL3	0	0	-1	0	0	0	-1	-1	0	0	0	2
KDELR2	0	-1	-1	0	0	0	-1	-1	-1	0	0	2
FDFT1	0	-1	0	0	0	0	-1	-1	0	0	0	2
LRRC58	0	0	0	0	0	-1	-1	-1	0	0	0	2
BNIP3	0	0	-1	0	0	0	-1	-1	0	0	0	2
WSB2	1	0	0	1	-1	0	-1	-1	0	0	0	2
DDT	0	0	0	0	0	0	-1	-1	0	-1	0	2
IFNAR1	1	0	0	0	-1	0	-1	-1	0	0	0	2
PCYT2	0	0	0	-1	0	0	-1	-1	0	0	0	2
MYO5A	0	0	0	0	0	-1	-1	-1	0	0	0	2
STT3A	0	-1	0	0	0	0	-1	-1	0	0	0	2
TPM3	0	-1	0	0	0	0	-1	-1	0	0	0	2
MYO19	0	0	0	0	0	-1	-1	-1	0	0	0	2
ACTR3	0	-1	-1	0	0	0	-1	-1	0	0	-1	2
ENTPD7	0	0	0	1	0	1	-1	-1	-1	0	0	2
ELOVL5	0	0	0	0	0	0	-1	-1	-1	0	0	2
XPOT	0	0	0	0	0	-1	-1	-1	0	0	-1	2
SRSF1	0	-1	0	0	0	0	-1	-1	0	0	0	2
CCT3	0	0	0	0	0	0	-1	-1	-1	0	0	2
SLF2	0	0	0	0	0	0	-1	-1	-1	0	0	2
HMGCS1	0	0	-1	0	0	-1	-1	-1	-1	0	0	2
LPP	0	0	0	1	0	0	-1	-1	0	0	0	2
FSTL3	0	0	0	0	0	0	-1	-1	-1	0	-1	2
EMB	0	0	0	0	0	0	-1	-1	-1	1	0	2
ARPC2	0	0	0	0	-1	0	-1	-1	-1	0	0	2
CBFB	0	0	-1	0	0	0	-1	-1	-1	0	0	2
VARS1	0	-1	0	0	0	0	-1	-1	-1	0	0	2
CCT6A	0	0	-1	0	0	0	-1	-1	-1	0	0	2
SQLE	0	-1	-1	0	0	0	-1	-1	0	0	0	2
PPP1R14B	0	-1	0	0	0	0	-1	-1	0	0	0	2
RHOA	0	-1	0	-1	0	0	-1	-1	0	0	0	2
NCLN	0	-1	0	0	0	0	-1	-1	0	-1	0	2
CANX	0	-1	0	0	0	0	-1	-1	-1	0	0	2
CENPW	0	0	-1	0	-1	0	-1	-1	0	0	0	2
PPIA	0	-1	0	0	0	0	-1	-1	0	0	1	2
DHCR7	0	-1	0	0	0	0	-1	-1	-1	0	0	2
DDX39A	0	0	-1	0	0	-1	-1	-1	0	0	0	2
SEC13	0	-1	-1	0	0	0	-1	-1	0	0	0	2
PTPRB	0	0	0	0	0	0	-1	-1	0	0	-1	2
GNB4	0	0	0	0	-1	0	-1	-1	-1	0	0	2
DHCR24	0	0	-1	0	0	0	-1	-1	-1	0	0	2
SRGN	0	-1	0	0	0	0	-1	-1	-1	0	0	2
HIGD1A	0	0	0	0	0	-1	-1	-1	0	0	0	2
PDIA6	0	-1	0	0	0	0	-1	-1	0	0	0	2
HSPB1	0	0	0	-1	0	0	-1	-1	0	-1	0	2
AGPAT3	0	0	0	0	0	0	-1	-1	0	0	-1	2
PAFAH1B2	0	-1	-1	0	0	0	-1	0	0	0	0	2
TMTC3	0	0	0	0	0	0	-1	-1	-1	0	0	2
NME1	0	0	0	0	0	0	-1	-1	-1	0	0	2
PLAT	0	0	0	-1	0	-1	-1	-1	0	0	0	2
IDI1	0	0	0	0	0	-1	-1	-1	0	0	0	2
JPT1	0	-1	0	0	0	0	-1	-1	0	0	1	2
TCP1	0	0	0	0	0	0	-1	-1	-1	0	0	2
NANS	0	0	0	0	0	-1	-1	-1	0	0	0	2
HMGN1	0	0	0	0	-1	0	-1	-1	-1	0	0	2
CAV1	0	0	0	-1	0	0	-1	-1	0	0	-1	2
H2AC7	0	0	0	0	-1	0	-1	-1	0	-1	0	2
YBX1	0	-1	0	0	0	0	-1	-1	0	0	0	2
MANF	0	-1	-1	0	0	0	-1	-1	0	0	0	2
H2BC15	0	-1	0	0	0	0	-1	-1	0	-1	0	2
DLG1	0	0	0	0	-1	0	-1	-1	0	0	-1	2
TGFBR1	0	0	0	0	0	0	-1	-1	-1	0	0	2
HMGCR	0	0	0	0	0	0	-1	-1	-1	0	0	2
YWHAZ	0	0	-1	0	-1	0	-1	-1	0	0	0	2
STARD7	0	0	0	0	0	0	-1	-1	-1	0	0	2
ATL3	1	0	0	0	0	0	-1	-1	-1	0	0	2
NUDT21	0	0	0	0	0	0	-1	-1	-1	0	0	2
MLLT11	0	0	0	0	0	0	-1	-1	0	0	-1	2
MTHFD1	0	-1	-1	0	0	0	0	-1	0	0	0	2
ESYT1	0	0	0	-1	0	0	-1	-1	0	-1	0	2
PPP1R13L	-1	0	0	0	0	0	-1	-1	0	0	-1	2
LBR	0	-1	-1	0	0	0	0	-1	0	0	0	2
PLP2	0	-1	0	0	0	0	-1	-1	-1	0	0	2
PMEPA1	0	0	0	0	0	0	-1	-1	-1	1	0	2
POFUT1	0	0	0	0	-1	0	-1	-1	0	0	0	2
CENPH	0	0	0	0	-1	0	-1	-1	0	0	0	2
SNRPB	0	0	0	0	0	0	-1	-1	0	-1	0	2
IL11	0	0	0	0	0	0	-1	-1	-1	0	-1	2
PTPN11	0	0	0	0	-1	0	-1	-1	0	0	0	2
CLIC1	0	0	0	0	0	-1	-1	-1	0	0	-1	2
DKC1	0	0	-1	0	0	0	-1	-1	0	0	0	2
CYP51A1	0	-1	0	0	0	0	-1	-1	-1	0	0	2
TBC1D4	0	0	0	0	0	-1	-1	-1	-1	0	0	2
ESYT2	0	0	0	0	0	0	-1	-1	1	0	0	2
GFPT1	0	0	0	1	0	0	-1	-1	-1	0	0	2
ASNS	0	0	-1	0	-1	0	-1	-1	0	0	0	2
EPDR1	1	0	0	0	0	0	-1	-1	0	0	0	2
CTPS1	0	0	0	0	-1	0	-1	-1	-1	0	0	2
INSIG1	0	0	-1	0	0	0	-1	-1	-1	0	0	2
SLC2A1	0	0	1	0	0	0	-1	-1	0	0	1	2
GAPDH	0	-1	0	0	0	0	-1	-1	0	0	1	2
JPT2	0	0	0	0	0	0	-1	-1	-1	0	0	2
CAD	0	0	0	0	0	0	-1	-1	-1	0	0	2
NEK7	0	-1	-1	0	0	0	-1	0	0	0	0	2
CA9	0	0	-1	0	0	-1	-1	-1	0	0	0	2
RDH11	0	0	0	0	0	0	-1	-1	-1	0	0	2
PGAM1	0	-1	0	0	0	0	-1	-1	0	-1	0	2
MAPRE1	0	0	0	0	0	0	-1	-1	-1	0	0	2
H2AC21	0	0	0	0	0	-1	-1	-1	0	-1	0	2
RP2	1	0	0	0	0	0	-1	-1	1	0	0	2
ACTN1	0	-1	0	0	0	0	-1	-1	-1	0	0	2
EBP	0	-1	-1	0	0	0	-1	-1	0	0	0	2
ACLY	0	-1	-1	0	0	0	-1	-1	-1	0	0	2
CEP20	0	0	0	0	0	0	-1	-1	0	0	0	2
SERPINE1	1	-1	1	0	0	0	-1	-1	-1	0	0	2
KDELR3	0	0	-1	0	0	-1	-1	-1	0	0	-1	2
PSMD14	0	0	0	0	0	0	-1	-1	0	0	0	2
UBQLN1	0	0	0	0	0	0	-1	-1	0	0	0	2
FDPS	0	-1	-1	0	0	0	-1	-1	-1	0	0	2
NQO1	1	-1	0	0	0	-1	-1	-1	0	0	1	2
USP14	0	0	0	0	0	0	-1	-1	0	0	0	2
LNPK	0	0	0	0	0	0	-1	-1	0	0	0	2
SPARC	1	-1	0	0	1	1	-1	-1	-1	0	0	2
PPAT	0	0	0	0	0	0	-1	-1	0	0	0	2
DCTD	0	0	0	0	0	0	-1	-1	0	0	0	2
SAR1B	0	0	0	0	0	0	-1	-1	0	0	0	2
AMIGO2	0	0	0	1	0	-1	-1	-1	-1	1	-1	2
HNRNPAB	0	-1	0	0	-1	0	-1	-1	-1	0	0	2
CYB5B	0	0	-1	0	0	0	0	-1	0	0	0	2
CALU	0	0	0	0	0	0	-1	-1	0	0	0	2
MTHFD2	0	-1	-1	0	0	0	-1	-1	-1	0	0	2
LOX	1	0	0	1	0	-1	-1	-1	0	0	0	2
ADAM12	1	-1	1	1	0	0	-1	-1	0	0	-1	2
BROX	0	0	0	0	0	0	-1	-1	0	0	0	2
UBASH3B	0	-1	0	0	0	-1	-1	-1	-1	1	0	2
PSMD2	0	-1	0	1	-1	0	-1	-1	-1	0	0	2
HSPD1	0	-1	-1	1	0	0	-1	-1	-1	-1	0	2
SACS	0	-1	0	0	0	0	-1	-1	0	1	1	2
GLO1	0	-1	-1	0	0	0	-1	-1	-1	0	0	2
KATNAL1	0	0	-1	0	0	-1	-1	-1	0	1	-1	2
RUVBL2	0	0	0	0	0	0	-1	-1	0	0	0	2
SERTAD4	0	0	0	0	0	0	-1	-1	0	0	0	2
MSMO1	0	0	0	0	0	0	-1	-1	0	0	0	2
XBP1	0	-1	-1	0	0	0	-1	-1	-1	0	-1	2
CSPG4	0	-1	0	-1	0	0	-1	-1	0	0	-1	2
CALM1	0	-1	-1	0	0	0	-1	-1	0	0	1	2
ALDOA	0	-1	0	0	0	0	-1	-1	-1	0	1	2
RPN1	0	0	0	0	0	0	-1	-1	0	0	0	2
ARHGAP19	0	0	0	0	0	0	-1	-1	0	0	0	2
FLNB	-1	-1	-1	1	0	0	-1	-1	-1	0	0	2
DBI	0	0	0	0	0	0	-1	-1	0	0	0	2
NSDHL	0	0	0	0	0	0	-1	-1	0	0	0	2
ERCC2	0	-1	0	-1	-1	0	-1	-1	-1	0	-1	2
CHCHD2	0	0	0	0	0	0	-1	-1	0	0	0	2
PRELID1	0	0	0	0	0	0	-1	-1	0	0	0	2
PKM	0	0	0	-1	0	0	-1	-1	-1	0	1	2
VDAC2	0	0	0	0	0	0	-1	-1	0	0	0	2
NRAS	0	0	0	0	0	0	-1	-1	0	0	0	2
SMIM15	0	0	0	0	0	0	-1	-1	0	0	0	2
SLC7A1	0	-1	-1	1	0	0	-1	-1	-1	0	-1	2
WNT5B	0	-1	0	0	0	0	-1	-1	-1	-1	0	2
EIF1AX	0	0	0	0	0	0	-1	-1	0	0	0	2
ROCK2	0	0	0	0	0	0	-1	-1	0	0	0	2
P4HA1	0	0	0	0	0	0	-1	-1	0	0	0	2
CYCS	0	0	0	0	0	0	-1	-1	0	0	0	2
EMP3	0	0	0	0	0	0	-1	-1	0	0	0	2
VPS4B	0	0	0	0	0	0	-1	-1	0	0	0	2
POLD2	0	-1	-1	0	0	0	-1	-1	-1	0	0	2
GNG12	1	0	0	0	0	-1	-1	-1	-1	0	0	2
HSPA8	0	0	0	1	0	-1	-1	-1	-1	0	1	2
FAM136A	0	0	0	0	0	0	-1	-1	0	0	0	2
MVD	0	0	0	0	0	0	-1	-1	0	0	0	2
CSRP1	0	-1	-1	0	0	0	-1	-1	-1	0	-1	2
MGAT2	0	0	0	0	0	0	-1	-1	0	0	0	2
IMPDH2	0	-1	0	0	-1	0	-1	-1	-1	0	0	2
GPI	0	-1	-1	0	0	0	-1	-1	-1	0	0	2
AP1S3	0	0	0	0	0	0	-1	-1	0	0	0	2
GOLT1B	0	0	0	0	0	0	-1	-1	0	0	0	2
AK4	0	0	0	0	0	0	-1	-1	0	0	0	2
RAN	0	-1	0	0	-1	0	-1	-1	-1	0	0	2
EBNA1BP2	0	0	0	0	0	0	-1	-1	0	0	0	2
PPP1CC	0	0	0	0	0	0	-1	-1	0	0	0	2
ZNF175	0	0	-1	0	0	-1	-1	-1	-1	1	0	2
PDS5B	0	0	0	0	0	0	-1	-1	0	0	0	2
PCNA	0	0	0	0	0	0	-1	-1	0	0	0	2
VIM	0	1	0	0	-1	0	-1	-1	-1	0	1	2
CAP1	0	-1	-1	0	0	0	-1	-1	-1	0	0	2
INHBA	0	0	0	1	0	0	-1	-1	0	1	-1	2
CACYBP	0	0	0	0	0	0	-1	-1	0	0	0	2
WARS1	0	0	-1	0	-1	0	-1	-1	0	1	0	2
VGLL3	1	0	1	0	0	-1	-1	-1	-1	0	0	2
COX20	0	0	0	0	0	0	-1	-1	0	0	0	2
SIGMAR1	0	0	0	0	0	0	-1	-1	0	0	0	2
MVK	0	0	0	0	0	0	-1	-1	0	0	0	2
CDK2AP2	0	0	0	0	0	0	-1	-1	0	0	0	2
TMED2	0	0	0	0	0	0	-1	-1	-1	0	0	2
ANKRD1	0	-1	-1	1	0	0	-1	-1	-1	1	1	2
SGMS2	0	0	0	0	0	0	-1	-1	0	0	0	2
YIF1B	0	0	0	0	0	-1	-1	-1	0	0	0	2
ABCE1	0	0	0	0	0	0	-1	-1	-1	0	0	2
EIF5A	0	-1	0	0	-1	0	-1	-1	-1	0	0	2
NXPE3	0	0	0	0	0	0	-1	-1	0	0	0	2
CCT5	0	0	0	0	0	0	-1	-1	-1	0	0	2
SRM	0	0	0	0	0	0	-1	-1	-1	0	0	2
CALM2	0	0	0	0	0	0	-1	-1	0	0	0	2
ATP5F1B	0	0	0	0	-1	0	-1	-1	-1	0	1	2
EZR	0	0	0	-1	-1	0	-1	-1	0	0	1	2
MBNL1	0	0	0	0	0	0	-1	-1	0	0	0	2
CHD1L	0	0	0	0	0	0	-1	-1	0	0	0	2
RSU1	0	0	0	0	0	0	-1	-1	0	0	0	2
S100A16	0	0	0	0	0	0	-1	-1	0	0	0	2
FAM199X	0	0	0	0	0	0	-1	-1	0	0	0	2
TMEM263	0	0	0	0	0	0	-1	-1	0	0	0	2
SKIL	0	0	0	0	0	0	-1	-1	-1	1	-1	2
C1QBP	0	0	0	0	0	0	-1	-1	0	0	0	2
DLC1	0	-1	-1	0	0	0	-1	-1	-1	0	-1	2
VCP	0	0	0	0	0	0	-1	-1	0	0	0	2
LIN7C	0	0	0	0	0	0	-1	-1	0	0	0	2
PAWR	-1	0	-1	0	0	0	-1	-1	-1	0	0	2
HNRNPK	0	0	0	0	0	0	-1	-1	0	0	0	2
CFL1	0	-1	0	0	0	0	-1	-1	-1	0	1	2
ENC1	0	0	0	0	0	0	-1	-1	-1	1	1	2
MT2A	1	-1	0	1	0	-1	-1	-1	-1	0	1	2
ALYREF	0	0	0	0	0	0	-1	-1	0	0	0	2
PDIA3	0	-1	0	-1	0	0	-1	-1	-1	0	0	2
MIF	0	0	0	0	0	0	-1	-1	0	0	0	2
CCND1	0	0	0	-1	0	0	-1	-1	-1	1	0	2
CCN2	0	0	-1	1	1	0	-1	-1	-1	1	1	2
ACSL4	1	0	0	-1	-1	0	0	0	0	0	0	3
MED1	0	0	0	0	-1	0	0	0	0	0	0	3
ATIC	0	0	0	0	-1	0	0	0	-1	0	0	3
TXNL4A	0	0	0	0	-1	0	0	0	0	0	0	3
PSMD3	0	0	0	0	-1	0	0	0	0	0	0	3
GSTCD	0	0	0	0	-1	-1	0	0	0	0	0	3
TACC3	0	-1	0	0	-1	-1	0	0	0	-1	0	3
ORC1	0	0	0	0	-1	-1	0	0	0	0	0	3
IVD	0	0	0	0	-1	0	0	0	0	0	0	3
TMEM19	0	0	0	-1	-1	0	0	0	0	0	0	3
RNF20	0	0	0	0	-1	0	0	0	0	0	0	3
COMMD4	0	0	0	0	-1	0	0	0	0	0	0	3
SNX5	1	0	0	0	-1	0	0	0	0	0	0	3
H3-2	0	0	0	0	-1	0	0	-1	0	0	0	3
TRAM2	0	0	1	-1	-1	0	0	0	0	-1	0	3
ACACA	0	0	0	0	-1	0	0	0	0	0	0	3
HDLBP	0	0	0	0	-1	0	0	0	0	0	0	3
SLC39A14	0	0	0	0	-1	0	0	0	-1	0	0	3
CHEK1	0	0	0	0	-1	0	0	-1	0	0	0	3
C21orf58	0	0	0	0	-1	0	0	-1	0	0	0	3
SNX8	0	0	0	0	-1	0	0	0	0	0	0	3
NUDCD3	0	0	0	0	-1	0	0	0	0	0	0	3
DBN1	0	0	0	-1	-1	0	0	0	0	0	0	3
MAPK6	1	0	0	1	-1	0	0	0	0	0	0	3
TULP4	0	0	0	0	-1	0	0	0	0	0	0	3
CKAP4	0	-1	-1	0	-1	0	0	0	0	0	0	3
YARS1	0	0	0	0	-1	0	0	0	-1	0	0	3
LETM1	0	0	0	0	-1	0	0	0	0	0	0	3
RPA1	0	0	0	0	-1	0	0	0	0	0	0	3
RRP36	0	0	0	0	-1	0	0	0	0	0	0	3
HNRNPM	0	-1	-1	0	-1	0	0	0	0	0	0	3
TMX3	0	-1	-1	0	-1	0	0	0	0	0	0	3
PKMYT1	0	-1	0	0	-1	-1	0	0	0	-1	0	3
SWAP70	0	0	0	0	-1	0	0	0	0	1	0	3
RPL8	0	-1	0	0	-1	0	0	0	0	-1	1	3
DDX54	0	0	0	0	-1	0	0	0	0	0	0	3
GNL3L	0	0	0	0	-1	0	0	0	0	0	0	3
RBBP7	0	0	0	0	-1	0	0	-1	0	0	0	3
SOGA1	0	0	0	0	-1	0	0	0	0	0	0	3
IRAK1	0	0	0	0	-1	0	0	0	0	0	0	3
HSP90AB1	0	0	0	0	-1	0	0	0	-1	0	0	3
HMGB2	0	-1	-1	0	-1	0	0	0	0	-1	0	3
SAE1	0	-1	-1	0	-1	0	0	0	0	0	0	3
VPS26A	0	0	0	0	-1	0	0	0	0	0	1	3
XRCC2	0	0	0	0	-1	-1	0	0	0	0	0	3
RFC5	0	0	0	0	-1	-1	0	0	0	0	0	3
PARP1	0	0	0	0	-1	0	0	0	0	-1	0	3
NASP	0	-1	0	0	-1	0	0	0	0	-1	0	3
OIP5	0	0	0	0	-1	-1	0	-1	0	0	0	3
NUMA1	0	0	0	-1	-1	0	0	0	1	0	0	3
PSMD12	0	0	0	0	-1	0	-1	0	0	0	0	3
GJC1	0	-1	0	0	-1	0	0	-1	0	0	0	3
C1orf112	0	0	0	0	-1	-1	0	0	0	0	0	3
DBF4	0	0	0	0	-1	-1	0	-1	0	0	0	3
CLN6	0	0	0	0	-1	0	0	0	0	-1	0	3
DEPDC1B	0	0	0	0	-1	-1	0	-1	0	0	0	3
MTAP	0	0	0	0	-1	-1	0	0	-1	0	0	3
CD68	1	0	0	0	-1	-1	0	-1	0	0	0	3
HIP1R	0	0	0	0	-1	0	1	0	0	-1	0	3
WDFY1	0	0	0	0	-1	0	0	0	-1	0	0	3
FBXO5	0	0	0	0	-1	-1	0	-1	0	0	0	3
CHAF1B	0	0	0	0	-1	-1	0	-1	0	0	0	3
MCM8	0	0	0	0	-1	-1	0	-1	0	0	0	3
CEP250	0	0	-1	0	-1	0	0	0	0	0	0	3
THRAP3	0	0	0	0	-1	0	0	0	0	0	1	3
NBN	0	0	0	0	-1	0	0	0	-1	0	0	3
USP1	0	0	0	0	-1	-1	0	-1	0	0	0	3
KHSRP	0	0	0	0	-1	0	0	0	-1	0	0	3
CCDC18	0	0	0	0	-1	-1	0	0	0	0	0	3
TACC2	0	0	0	0	-1	0	0	0	1	0	0	3
FAM111A	0	0	0	0	-1	-1	0	0	0	0	0	3
TONSL	0	0	0	0	-1	-1	0	0	0	-1	0	3
RXRA	0	0	0	-1	-1	0	1	0	0	0	0	3
CDKN2C	0	0	0	0	-1	0	0	0	0	-1	0	3
POLA2	0	0	0	0	-1	-1	0	0	0	0	0	3
TOPBP1	0	0	0	0	-1	-1	0	0	0	0	0	3
ATAD3A	0	0	0	0	-1	0	0	-1	0	0	0	3
HACD3	0	0	0	0	-1	0	0	0	-1	0	0	3
PIF1	0	0	0	0	-1	-1	0	0	0	0	0	3
FBL	0	-1	0	0	-1	0	0	0	0	-1	0	3
MRPL23	0	0	0	0	-1	0	0	0	0	-1	0	3
MET	0	0	0	-1	-1	0	0	0	-1	0	0	3
TNFRSF11A	0	0	0	0	-1	-1	0	0	1	0	0	3
ZGRF1	0	0	0	0	-1	-1	0	0	0	0	0	3
PLS3	0	0	0	0	-1	0	-1	0	-1	0	0	3
FKTN	0	0	0	0	-1	0	0	0	-1	0	0	3
TRIOBP	0	0	0	-1	-1	0	0	0	0	-1	0	3
E2F1	0	0	0	0	-1	-1	0	-1	0	0	0	3
E2F2	0	0	0	0	-1	-1	0	-1	0	0	0	3
CHTF18	0	0	0	0	-1	-1	0	-1	0	0	0	3
PSMC4	0	0	-1	0	-1	0	0	0	0	0	0	3
GTF2F1	0	0	0	0	-1	0	0	0	0	0	0	3
SRSF9	0	0	0	0	-1	0	0	0	0	-1	0	3
CENPK	0	0	0	0	-1	-1	0	-1	0	0	0	3
PALD1	-1	0	0	-1	-1	0	0	0	-1	0	0	3
EME1	0	0	0	0	-1	-1	0	-1	0	0	0	3
CEP78	0	0	0	0	-1	-1	0	0	0	0	0	3
ORC6	0	0	0	0	-1	-1	0	0	0	0	0	3
PLEC	0	0	0	0	-1	0	0	0	0	-1	1	3
CDR2L	0	0	-1	0	-1	0	0	-1	0	0	0	3
ATAD5	0	0	0	0	-1	-1	0	0	0	0	0	3
PARPBP	0	0	0	0	-1	-1	0	0	0	0	0	3
PSIP1	0	0	0	0	-1	-1	0	0	0	0	0	3
ARPC5	0	0	0	0	-1	0	-1	0	0	0	0	3
MED14	0	0	0	0	-1	0	-1	0	0	0	0	3
SMAD3	0	0	0	-1	-1	0	0	0	0	0	0	3
SRPK1	0	0	0	0	-1	0	0	0	-1	0	0	3
RECQL4	0	0	0	0	-1	-1	0	-1	0	0	0	3
RAD51	0	0	0	0	-1	0	0	-1	0	0	0	3
H3C1	0	0	0	0	-1	-1	0	-1	0	0	0	3
SEC22C	0	0	-1	0	-1	0	0	0	0	0	0	3
GNA12	0	0	0	0	-1	0	0	-1	0	-1	0	3
NEMP1	0	0	0	0	-1	-1	0	-1	0	0	0	3
RFC2	0	0	0	0	-1	-1	0	-1	0	0	0	3
WDHD1	0	0	0	0	-1	-1	0	-1	0	0	0	3
CDT1	0	0	0	0	-1	-1	0	-1	0	0	0	3
TMEM106C	0	0	0	0	-1	-1	0	-1	0	0	0	3
ZYX	0	0	0	0	-1	0	-1	0	-1	0	0	3
ZNF367	0	0	0	0	-1	-1	0	-1	0	0	0	3
BLM	0	0	0	0	-1	-1	0	-1	0	0	0	3
KIF24	0	0	0	0	-1	-1	0	-1	0	0	0	3
TTF2	0	0	0	0	-1	-1	0	-1	0	0	0	3
HNRNPR	0	0	0	0	-1	0	0	0	-1	0	0	3
H3-3B	0	0	0	0	-1	0	0	0	-1	0	1	3
AMD1	0	0	0	0	-1	-1	0	-1	0	0	0	3
PTBP1	0	0	0	0	-1	0	0	0	-1	0	1	3
POLR2E	0	0	0	0	-1	0	0	0	0	-1	0	3
DDIAS	0	0	0	0	-1	-1	0	0	0	0	0	3
RPL23	1	0	0	1	-1	0	0	0	0	0	0	3
MPHOSPH9	0	0	0	0	-1	-1	0	0	0	0	0	3
PM20D2	0	0	0	0	-1	0	0	0	0	0	0	3
FAM32A	0	0	0	0	-1	0	0	0	0	0	0	3
SSRP1	0	-1	0	0	-1	0	0	-1	0	0	0	3
INCENP	0	-1	0	0	-1	-1	0	0	0	0	0	3
SHMT2	0	-1	-1	0	-1	0	0	0	0	0	0	3
CACUL1	0	0	0	0	-1	0	0	0	1	0	0	3
ANKFY1	0	0	0	0	-1	0	0	0	0	0	0	3
HPRT1	0	0	0	0	-1	0	0	0	0	0	0	3
EVI5L	0	0	0	0	-1	0	0	0	0	0	0	3
PPM1F	0	0	0	0	-1	0	0	0	0	0	0	3
MIS18BP1	0	0	0	0	-1	0	0	0	0	0	0	3
RBMX	0	0	0	0	-1	0	0	0	0	0	0	3
CTNNA1	0	0	0	0	-1	0	0	0	0	0	0	3
HIRIP3	0	0	0	0	-1	0	0	0	0	0	0	3
VANGL1	0	0	0	0	-1	0	0	0	0	0	0	3
SPTY2D1	0	0	0	0	-1	0	0	0	0	0	0	3
SZRD1	0	0	0	0	-1	0	0	0	0	0	0	3
COPS6	0	0	0	0	-1	0	0	0	0	0	0	3
NCOR1	0	0	0	0	-1	0	0	0	0	0	0	3
DCK	0	0	0	0	-1	0	0	0	0	0	0	3
ARFGAP2	0	0	0	0	-1	0	0	0	0	0	0	3
ENSA	0	0	0	0	-1	0	0	0	0	0	0	3
BAZ1B	0	0	0	0	-1	-1	0	0	0	0	0	3
HNRNPUL2	0	0	0	0	-1	0	0	0	0	0	0	3
GRIPAP1	0	0	0	0	-1	0	0	0	0	0	0	3
SNRNP25	0	0	0	0	-1	0	0	0	0	0	0	3
TAF15	0	0	0	0	-1	0	0	0	0	0	0	3
MRPS27	0	0	0	0	-1	0	0	0	0	0	0	3
MTMR12	0	0	0	0	-1	0	0	0	0	0	0	3
H2AZ2	0	0	0	0	-1	0	0	0	0	0	0	3
CC2D1B	0	0	0	0	-1	0	0	0	0	0	0	3
WAPL	0	0	0	0	-1	0	0	0	0	0	0	3
RAD23A	0	0	0	0	-1	0	0	0	0	0	0	3
H2AZ1	0	-1	0	0	-1	-1	0	0	0	-1	1	3
APEH	0	0	0	0	-1	0	0	0	0	0	0	3
POLR2C	0	0	0	0	-1	0	0	0	0	0	0	3
RPS6KA4	0	0	0	0	-1	0	0	0	0	0	0	3
CCDC117	0	0	0	0	-1	0	0	0	0	0	0	3
IPO5	0	0	0	0	-1	0	0	0	-1	0	0	3
PRRC1	0	0	0	0	-1	0	0	0	-1	0	0	3
SET	0	0	0	-1	-1	0	0	0	0	0	0	3
HNRNPH3	0	0	0	0	-1	0	0	0	0	0	0	3
ARL3	0	0	0	0	-1	0	0	0	0	0	0	3
RAB11FIP3	0	0	0	0	-1	0	0	0	0	0	1	3
TEDC1	0	0	0	0	-1	0	0	0	0	0	0	3
MAP7D1	0	0	0	0	-1	0	0	0	0	0	0	3
NUP98	0	0	0	0	-1	0	0	0	0	0	0	3
MRTFA	0	0	0	0	-1	0	0	0	0	0	0	3
POLR3H	0	0	0	0	-1	0	0	0	0	0	0	3
ERH	0	0	0	0	-1	0	0	0	0	0	0	3
SRSF4	0	0	0	0	-1	0	0	0	0	0	0	3
RSAD1	0	0	0	0	-1	0	0	0	0	0	0	3
NONO	0	0	0	0	-1	0	0	0	0	0	0	3
NUDC	0	0	0	0	-1	0	0	-1	0	0	0	3
DMAC2	0	0	0	0	-1	0	0	0	0	0	0	3
ZNF714	0	0	0	0	-1	0	0	0	0	0	0	3
LRRC45	0	0	0	0	-1	0	0	0	0	0	0	3
RFC3	0	0	0	0	-1	0	0	0	0	0	0	3
ATF5	0	0	0	0	-1	0	0	0	0	0	0	3
HASPIN	0	0	0	0	-1	0	0	0	0	0	0	3
DCPS	0	0	0	0	-1	0	0	0	0	0	0	3
ILF2	0	0	0	0	-1	0	0	0	0	0	0	3
TELO2	0	0	0	0	-1	0	0	0	0	0	0	3
B4GALT5	0	0	0	0	-1	0	0	0	0	0	0	3
PARVB	0	0	0	0	-1	0	0	0	0	0	0	3
PMPCA	0	0	0	0	-1	0	0	0	0	0	0	3
HLA-E	0	0	0	0	-1	0	1	1	0	-1	1	3
GATAD2A	0	0	0	0	-1	0	0	0	0	0	0	3
WDR81	0	0	0	0	-1	0	0	0	0	0	0	3
WBP11	0	0	0	0	-1	0	0	0	0	0	0	3
PRPF19	0	0	0	0	-1	0	0	0	0	0	0	3
ZNF268	0	0	0	-1	-1	0	0	0	0	0	0	3
ALDH16A1	0	0	0	0	-1	0	0	0	0	0	0	3
PPP2R5D	0	0	0	0	-1	0	0	-1	0	0	0	3
TUBGCP2	0	0	0	0	-1	0	0	0	0	0	0	3
SPRING1	0	0	0	0	-1	0	0	0	0	0	0	3
ATXN1	0	0	0	0	-1	0	0	0	0	0	0	3
MCM4	0	-1	0	-1	-1	0	0	0	-1	0	0	3
SLC5A6	0	0	0	0	-1	0	0	0	0	0	0	3
TULP3	0	0	0	0	-1	0	0	0	0	0	0	3
RCC1	0	0	0	0	-1	0	0	0	0	0	0	3
FAM114A2	0	0	0	0	-1	0	0	0	0	0	0	3
PPP2R2A	0	0	0	0	-1	0	0	0	0	0	0	3
CRK	0	0	0	0	-1	0	0	0	0	0	0	3
RBFOX2	0	0	0	0	-1	0	0	0	0	0	0	3
CEP128	0	0	0	0	-1	0	0	0	0	0	0	3
AC087632.2	0	0	0	0	-1	0	0	0	0	0	0	3
BIN1	0	0	0	0	-1	0	0	0	0	0	0	3
RFC4	0	0	0	0	-1	0	0	0	0	0	0	3
FOXRED2	0	0	0	0	-1	0	0	0	0	0	0	3
DBF4B	0	0	0	0	-1	-1	0	0	0	0	0	3
TBC1D10B	0	0	0	0	-1	0	0	0	0	0	0	3
YIPF5	0	0	0	0	-1	0	-1	0	0	0	0	3
CRABP2	0	0	0	-1	-1	0	0	-1	0	0	0	3
UHRF1BP1	0	0	0	-1	-1	0	0	0	0	0	0	3
SF3B2	0	0	0	0	-1	0	0	0	0	0	0	3
RETREG2	0	0	0	0	-1	0	0	0	0	0	0	3
NRM	0	0	0	0	-1	-1	0	0	0	0	0	3
TRIM59	0	0	0	0	-1	0	0	0	0	0	0	3
DHX38	0	0	0	0	-1	0	0	0	0	0	0	3
CNOT7	0	0	0	0	-1	0	0	0	0	0	0	3
TSPYL1	0	0	0	0	-1	0	0	0	-1	0	0	3
NF2	0	0	0	-1	-1	0	-1	0	-1	0	0	3
CDH4	0	0	0	0	-1	0	0	0	0	0	0	3
GLTP	1	0	0	0	-1	0	0	0	0	0	0	3
ANTXR1	0	0	0	-1	-1	0	0	0	0	0	0	3
RRP1B	0	0	0	1	-1	0	0	0	0	0	0	3
SUDS3	0	0	0	-1	-1	0	0	0	0	0	0	3
KIF3C	0	0	1	0	-1	0	0	0	0	0	0	3
HDGFL2	0	0	0	0	-1	0	0	0	0	0	0	3
MTA2	0	0	0	0	-1	0	0	0	0	0	0	3
SNRNP40	0	0	0	0	-1	0	0	0	0	0	0	3
TAF7	0	0	0	0	-1	0	0	0	0	0	0	3
RFWD3	0	0	0	0	-1	0	0	0	0	0	0	3
UQCRFS1	0	0	0	0	-1	0	0	0	0	0	0	3
YWHAH	0	0	0	-1	-1	0	-1	0	0	0	1	3
R3HDM1	0	0	0	0	-1	0	0	0	0	0	0	3
GINS1	0	0	0	0	-1	0	0	0	0	0	0	3
MYEF2	0	0	0	0	-1	0	0	0	0	0	0	3
ARHGAP29	0	0	0	0	-1	-1	-1	0	0	0	1	3
ARPIN	0	0	0	-1	-1	0	0	0	0	0	0	3
MESD	0	0	0	0	-1	0	0	0	0	0	0	3
DCTN1	0	0	0	0	-1	0	0	0	0	0	0	3
RO60	0	0	0	-1	-1	0	0	0	0	0	0	3
KRTAP1-5	0	0	0	0	0	0	0	0	0	1	0	4
RALA	1	0	0	1	0	0	0	0	0	1	0	4
NCOA4	1	0	0	0	0	0	0	0	-1	1	0	4
PTP4A1	1	0	0	1	0	0	0	0	0	1	0	4
ANKRD18A	0	0	0	0	0	0	0	0	0	1	0	4
SMURF2	1	0	0	1	0	0	0	0	0	1	0	4
HECTD2	0	0	0	0	0	0	0	0	0	1	0	4
LIPG	0	0	0	0	0	0	-1	0	0	1	0	4
RABGGTA	0	0	0	0	0	0	0	0	0	1	0	4
FDXACB1	0	0	0	0	0	0	0	0	0	1	0	4
PRKAR2B	0	0	0	0	0	0	0	0	0	1	0	4
PLXDC2	0	0	0	0	0	0	0	0	0	1	0	4
PLCXD2	1	0	0	0	0	0	-1	0	0	1	0	4
NR1D2	0	0	0	0	0	0	0	0	1	1	0	4
GBA2	0	0	0	0	1	0	0	0	0	1	0	4
OXR1	0	0	0	0	0	0	0	0	0	1	0	4
ARL4C	0	0	0	1	0	0	0	0	1	1	0	4
IFIT5	0	0	0	0	0	0	0	0	0	1	0	4
ARL15	0	0	0	0	0	0	0	0	0	1	0	4
ZFYVE9	0	0	0	0	0	0	0	0	0	1	0	4
PCDHGB5	0	0	0	0	0	0	0	0	0	1	0	4
KLHL24	0	1	0	0	0	0	0	0	0	1	0	4
SLC44A1	0	0	0	0	0	0	0	0	1	1	0	4
CASP3	0	0	0	1	0	0	0	0	0	1	0	4
COPS8	0	0	0	0	0	0	0	0	0	1	0	4
CTSO	0	1	1	0	0	0	0	0	0	1	0	4
SPATA18	0	1	0	0	0	0	0	0	0	1	0	4
ADAM11	0	0	0	0	0	0	0	0	0	1	0	4
PLXNA2	0	0	0	0	0	0	0	0	1	1	0	4
ETFDH	0	0	0	0	0	0	0	0	0	1	0	4
ST3GAL6	0	0	0	0	0	0	0	0	0	1	0	4
TM4SF1	0	0	0	0	0	0	0	0	1	1	0	4
SMARCE1	0	0	0	0	0	0	0	0	0	1	0	4
SAMD8	0	0	0	0	0	0	0	0	0	1	0	4
RPS27L	0	0	0	1	1	0	0	0	0	1	0	4
ERMP1	0	1	0	0	0	0	0	0	0	1	0	4
ECM1	0	0	0	0	0	0	0	0	0	1	0	4
HTR7	0	0	0	0	0	0	0	0	0	1	0	4
PKIA	1	0	0	0	0	-1	0	0	0	1	0	4
DDAH2	0	0	0	0	0	0	0	0	0	1	0	4
RNF6	1	0	0	1	0	0	0	0	0	1	0	4
SRD5A3	0	0	0	0	0	0	0	0	0	1	0	4
TMEM87B	0	0	0	0	0	0	0	0	0	1	0	4
CCSER2	0	0	0	0	0	0	0	0	1	1	0	4
GLIPR1L2	0	0	0	0	0	0	0	0	0	1	0	4
BEND6	0	0	0	0	0	0	0	0	0	1	0	4
DACT3	0	0	0	0	0	0	0	1	0	1	0	4
FHL1	0	0	0	0	0	0	0	0	1	1	0	4
LRRC49	0	0	0	0	0	0	0	0	0	1	0	4
WWTR1	0	-1	0	0	0	0	-1	0	0	1	0	4
ULK3	0	0	0	0	0	0	0	0	0	1	0	4
DUSP6	0	1	0	0	0	0	0	0	0	1	1	4
DMRTA1	0	0	0	0	0	0	0	0	0	1	0	4
PYROXD1	1	0	0	0	0	0	0	0	0	1	0	4
ABCC10	0	0	0	0	1	0	0	0	0	1	0	4
TIGAR	0	1	0	0	1	0	0	0	0	1	0	4
RHOQ	0	1	0	0	0	0	0	0	0	1	0	4
MATN2	0	0	0	0	0	0	0	0	0	1	0	4
DDB2	0	0	0	0	0	0	0	0	0	1	0	4
MECOM	0	0	0	0	0	0	0	0	0	1	0	4
DDX58	0	0	0	0	0	0	0	0	0	1	0	4
LIMS1	0	-1	0	0	0	0	-1	0	0	1	0	4
SCN9A	1	0	0	1	0	0	0	0	0	1	0	4
EOMES	0	0	0	0	0	0	0	1	0	1	0	4
ZFAND4	0	0	0	0	0	0	0	0	0	1	0	4
KRT15	0	0	0	0	0	0	0	0	0	1	0	4
TP53I3	0	0	0	0	0	0	0	0	0	1	0	4
CDK17	1	0	0	1	0	0	0	0	0	1	0	4
BBS10	0	0	0	0	0	0	0	0	0	1	0	4
SCAMP1	0	0	0	0	0	0	0	0	0	1	0	4
CDH10	1	0	0	0	0	0	0	0	0	1	0	4
SPOCK3	0	0	0	0	1	0	0	0	0	1	0	4
ARL5B	0	0	0	0	0	0	0	0	0	1	0	4
NRG1	1	0	0	1	0	0	0	0	0	1	0	4
NEGR1	0	0	0	0	0	0	0	0	0	1	0	4
BLOC1S2	1	0	0	0	0	0	0	0	0	1	0	4
ENPP3	0	0	0	0	0	0	0	0	0	1	0	4
SUGCT	1	0	0	0	0	0	0	0	0	1	0	4
NFATC2	0	0	0	0	0	0	0	0	0	1	0	4
ZNF84	0	0	0	0	0	0	0	0	0	1	0	4
S100A10	0	0	0	0	0	0	0	0	1	1	0	4
CEACAM19	0	0	0	0	0	0	0	0	0	1	0	4
ATP6V1G1	0	0	0	0	0	0	0	0	0	1	0	4
STAU2	0	0	0	0	0	0	0	0	0	1	0	4
AL135905.2	0	0	0	1	0	0	0	0	0	1	0	4
PEA15	1	0	0	0	0	0	0	0	1	1	0	4
SLC39A10	0	0	0	0	0	0	0	0	0	1	0	4
TMEM170B	0	0	0	0	0	0	0	0	0	1	0	4
ARSB	1	0	0	0	0	0	0	0	0	1	0	4
FAM200B	1	0	0	0	0	0	0	0	0	1	0	4
NEK10	0	0	0	0	0	0	0	0	0	1	0	4
AFAP1L1	0	0	0	0	0	0	0	0	0	1	0	4
SMIM29	0	0	0	0	0	0	0	0	0	1	0	4
ADORA2B	0	0	0	1	0	0	0	0	0	1	0	4
MARCHF4	1	0	0	1	0	0	0	0	0	1	0	4
FCHO2	1	0	0	0	0	0	0	0	0	1	0	4
SESN3	0	0	0	0	0	0	0	0	0	1	0	4
FBLN5	0	0	0	0	0	0	0	0	0	1	0	4
ANXA5	0	0	0	0	0	0	0	0	0	1	0	4
COQ10B	0	0	0	0	0	0	0	0	0	1	0	4
ASCC3	0	0	0	0	0	0	0	0	0	1	0	4
HES2	0	0	0	0	0	0	0	0	0	1	0	4
ADAMTS5	0	0	0	0	0	0	0	0	0	1	0	4
PLAGL1	1	0	0	0	0	0	0	0	0	1	1	4
AP3M2	0	0	0	0	0	0	0	0	0	1	0	4
CREBL2	0	0	0	0	0	0	0	0	0	1	0	4
SLC12A4	0	0	0	0	0	0	0	0	0	1	0	4
LAMB1	-1	0	0	0	0	0	0	0	0	1	0	4
APPL2	0	0	0	0	0	0	0	0	0	1	0	4
SPRY1	0	0	0	0	0	0	0	0	1	1	0	4
PGAP1	0	0	0	0	0	0	0	0	0	1	0	4
ARHGEF28	0	1	0	0	0	0	0	0	0	1	0	4
AP000295.1	0	0	0	0	0	0	0	0	0	1	0	4
RNF11	0	0	0	0	0	0	-1	0	0	1	0	4
ABHD17C	0	0	0	0	0	0	0	0	0	1	0	4
ANGPT1	0	0	0	0	0	0	0	0	1	1	0	4
SPIN1	0	0	0	0	0	0	0	0	0	1	0	4
GLRX	0	0	0	1	0	0	0	0	0	1	0	4
CLCN4	0	0	-1	0	0	0	-1	0	0	1	0	4
NKX3-1	0	0	0	0	0	0	0	0	0	1	0	4
CALB2	0	0	0	0	0	0	0	0	0	1	0	4
TMEM35A	0	0	-1	0	0	0	0	0	0	1	0	4
WDR26	1	0	0	0	0	0	0	0	0	1	1	4
XXYLT1	0	0	0	0	0	0	0	0	0	1	0	4
CDH2	0	0	0	1	0	0	0	0	-1	1	0	4
PPP1R15A	0	0	0	1	0	0	0	0	1	1	0	4
OSBPL8	0	0	0	0	0	0	-1	0	0	1	0	4
TMOD2	1	0	0	0	0	0	1	0	0	1	0	4
MMAA	0	0	0	0	0	0	0	0	0	1	0	4
E2F7	0	0	0	1	0	-1	0	0	0	1	0	4
HINT3	0	0	0	0	0	0	0	0	0	1	0	4
GLDC	0	0	0	0	0	0	0	0	0	1	0	4
PANK3	0	0	0	0	0	0	-1	0	0	1	0	4
CBR4	0	0	0	0	0	0	0	0	0	1	0	4
RAI14	0	0	0	0	0	0	0	0	0	1	0	4
TMEM167A	0	0	0	0	0	0	-1	0	0	1	0	4
METTL25	0	0	0	0	0	0	0	0	0	1	0	4
MAP3K7CL	1	0	0	0	0	0	0	0	0	1	0	4
CSGALNACT2	0	0	0	0	0	0	0	0	0	1	0	4
HS3ST3A1	0	0	0	1	1	0	0	0	0	1	0	4
MMP16	0	1	0	1	0	0	0	0	0	0	0	4
SH3PXD2A	0	0	0	0	0	0	0	0	0	1	0	4
SELENOT	1	0	0	0	0	0	0	0	0	1	0	4
CEP170	0	0	0	1	0	0	0	0	-1	1	0	4
PBRM1	0	0	0	0	0	0	-1	0	0	1	0	4
ZNF185	1	0	0	0	0	0	0	0	0	1	0	4
OGT	0	0	0	0	0	0	1	0	0	1	0	4
ADSS2	0	0	0	0	0	0	0	0	0	1	0	4
MAP7	0	0	0	0	0	0	0	0	0	1	0	4
PCGF3	0	0	0	0	0	0	0	0	0	1	0	4
CIART	0	0	0	0	0	0	0	0	0	1	0	4
SPRYD3	0	0	0	1	0	0	0	0	0	0	0	4
EIF6	0	0	0	1	0	0	0	0	0	0	0	4
GLRX3	0	0	0	1	0	0	0	0	0	0	0	4
WEE1	0	0	0	1	0	0	0	0	0	0	0	4
EIF3E	0	0	0	1	0	0	0	0	0	0	0	4
EI24	0	0	0	1	0	0	0	0	0	0	0	4
RELN	0	-1	-1	1	0	0	1	1	0	1	0	4
RETREG1	0	0	0	0	0	0	0	0	0	1	0	4
WDR35	0	0	0	0	0	0	0	0	0	1	0	4
SECISBP2L	0	0	0	0	0	0	0	0	0	1	0	4
RNF7	0	0	0	0	0	0	0	0	0	1	0	4
CCDC7	0	0	0	0	0	0	0	0	0	1	0	4
CCDC82	0	0	0	0	0	0	0	0	0	1	0	4
TXN	1	0	0	1	0	0	-1	0	0	1	0	4
RPAP3	0	0	0	0	0	0	0	0	0	1	0	4
NPHP3-ACAD11	0	0	0	0	0	0	0	0	0	1	0	4
AEN	1	0	0	1	1	0	0	0	0	1	0	4
RPS25	0	0	0	1	0	0	0	0	0	0	0	4
PTGS2	0	0	0	1	0	0	0	0	0	0	0	4
RPL7	0	0	0	1	0	0	0	0	0	0	0	4
RPL5	0	0	0	1	0	0	0	0	0	0	0	4
TNFAIP1	0	0	0	1	0	0	0	0	0	0	0	4
CLEC17A	0	0	0	0	0	0	0	0	0	1	0	4
GOLGA8G	0	0	0	0	0	0	0	0	0	1	0	4
GDPD1	0	0	0	0	0	0	0	0	0	1	0	4
DPY19L3	0	0	0	0	0	0	0	0	0	1	0	4
LGALSL	0	0	0	0	0	0	0	0	0	1	0	4
ZNF644	0	0	0	0	0	0	0	0	0	1	0	4
TRPC4	0	0	0	0	0	0	0	0	0	1	0	4
MYL12A	0	0	0	0	0	0	0	0	0	1	0	4
LRRC8E	0	0	0	0	0	0	0	0	0	1	0	4
LRRC28	0	0	0	0	0	0	0	0	0	1	0	4
GMFB	0	0	0	1	0	0	0	0	0	0	0	4
ITPRIP	0	0	0	1	0	0	0	0	0	0	0	4
BAX	0	0	0	1	0	0	0	0	0	0	0	4
FOXP1	0	0	0	1	0	0	0	0	0	0	0	4
PFDN1	0	0	0	1	0	0	0	0	0	0	0	4
VAC14	0	0	0	1	0	0	0	0	0	0	0	4
ABL1	0	0	0	1	0	0	0	0	0	0	0	4
ATP6V1D	0	0	0	0	0	0	0	0	0	1	0	4
ZNF697	0	0	0	1	0	0	0	0	0	0	0	4
SCHIP1	0	0	0	0	0	0	0	0	0	1	0	4
C4orf46	0	0	0	0	0	0	0	0	0	1	0	4
KCTD16	0	0	0	0	0	0	0	0	0	1	0	4
FAM162A	0	0	0	0	0	0	0	0	0	1	0	4
FAM3C	0	0	0	0	0	0	0	0	0	1	0	4
SLC39A6	0	0	0	0	0	0	0	0	0	1	0	4
XRCC4	0	0	0	0	0	0	0	0	0	1	0	4
RPIA	0	0	0	0	0	0	0	0	0	1	0	4
FER	0	0	0	0	0	0	0	0	0	1	0	4
BIRC2	0	0	0	0	0	0	0	0	0	1	0	4
FAM219B	0	0	0	0	0	0	0	0	0	1	0	4
CMTR2	0	0	0	0	0	0	0	0	0	1	0	4
PCDH9	1	0	0	1	0	0	1	1	1	1	1	4
ACAD11	0	0	0	0	0	0	0	0	0	1	0	4
POLB	0	0	0	0	0	0	0	0	0	1	0	4
CCDC43	0	0	0	0	0	0	0	0	0	1	0	4
SGTB	0	0	0	0	0	0	0	0	0	1	0	4
CNOT6	0	0	0	0	0	0	0	0	0	1	0	4
FBXO22	0	0	0	0	0	0	0	0	0	1	0	4
CAMK2B	0	0	0	0	0	0	0	0	0	1	0	4
PIK3IP1	0	0	0	0	0	0	0	0	0	1	0	4
RPL14	0	0	0	1	0	0	0	0	0	0	0	4
GK5	0	0	0	0	0	0	0	0	0	1	0	4
RRAGB	0	0	0	0	0	0	0	0	0	1	0	4
CTSC	0	0	0	0	0	0	0	0	0	1	0	4
FRA10AC1	0	0	0	0	0	0	0	0	0	1	0	4
MFSD1	0	0	0	0	0	0	0	0	0	1	0	4
MIA2	0	0	0	0	0	0	0	0	0	1	0	4
MRPL42	0	0	0	0	0	0	0	0	0	1	0	4
ZNF33B	0	0	0	0	0	0	0	0	0	1	0	4
UTP25	0	0	0	0	0	0	0	0	0	1	0	4
FAM102B	0	0	0	0	0	0	0	0	0	1	0	4
AHI1	0	0	0	0	0	0	0	0	0	1	0	4
TNKS2	0	0	0	0	0	0	0	0	0	1	0	4
TSPYL2	0	0	0	0	0	0	0	0	0	1	0	4
C8orf44-SGK3	0	0	0	0	0	0	0	0	0	1	0	4
ANKRD11	0	0	0	0	0	0	0	0	0	1	0	4
SLFN12	0	0	0	0	0	0	0	0	0	1	0	4
AC000120.3	0	0	0	0	0	0	0	0	0	1	0	4
UBE2D1	0	0	0	0	0	0	0	0	0	1	0	4
LIPA	0	0	0	0	0	0	0	0	0	1	0	4
FMNL2	0	0	0	0	0	0	0	0	0	1	0	4
MCC	0	1	0	0	0	0	0	0	0	0	0	4
NPC2	0	0	0	0	0	0	0	0	0	1	0	4
ZNF83	0	0	0	0	0	0	0	0	0	1	0	4
CALHM5	0	0	0	0	0	0	0	0	0	1	0	4
RPS13	0	0	0	1	0	0	0	0	0	0	0	4
RPS29	0	0	0	1	0	0	0	0	0	0	0	4
FZD8	0	0	0	1	0	-1	0	-1	0	1	1	4
KCP	0	1	0	0	0	0	0	0	0	0	0	4
BDH2	0	1	0	0	0	0	0	0	0	0	0	4
RRM2B	1	1	0	1	1	0	0	0	0	1	0	4
SH3BGRL2	0	1	0	0	0	0	0	0	0	0	0	4
DPP7	0	1	0	0	0	0	0	0	0	0	0	4
SLC35F3	0	0	0	1	0	0	0	0	0	0	0	4
ANTXR2	0	0	0	1	0	-1	0	0	-1	1	1	4
MLLT3	0	1	0	0	0	0	0	0	0	0	0	4
SEC22B	0	1	0	0	0	0	0	0	0	0	0	4
NAV3	1	0	0	1	0	0	0	0	-1	1	-1	4
TSPAN5	0	1	0	0	0	0	0	0	0	0	0	4
RPL6	0	0	0	1	0	0	0	0	0	0	0	4
RPL19	0	0	0	1	0	0	0	0	0	0	0	4
MCTP1	0	1	0	0	0	0	0	0	0	0	0	4
ETF1	0	0	0	1	0	0	0	0	0	0	0	4
TPRG1L	1	0	0	0	1	1	0	0	-1	1	0	4
IFRD1	0	0	0	1	0	0	0	0	0	0	0	4
KLHL28	0	0	0	1	0	0	0	0	0	0	0	4
ARHGDIA	0	0	0	1	0	0	0	0	0	0	0	4
SPRY2	0	1	0	1	1	0	0	0	0	1	1	4
EIF3M	0	0	0	1	0	0	0	0	0	0	0	4
STRAP	0	0	0	1	0	0	0	0	0	0	0	4
PNP	0	0	0	1	0	0	0	0	0	0	0	4
PSMB7	0	0	0	1	0	0	0	0	0	0	0	4
RPL37	0	0	0	1	0	0	0	0	0	0	0	4
U2SURP	0	0	0	1	0	0	0	0	0	0	0	4
KANSL1L	0	1	0	0	0	0	0	0	0	0	0	4
TSPAN14	0	0	0	1	0	0	0	0	0	0	0	4
SRXN1	1	0	0	1	0	0	0	0	-1	1	1	4
RPS7	0	0	0	1	0	0	0	0	0	0	0	4
AHCY	0	0	0	1	0	0	0	0	0	0	0	4
ZBED4	0	0	0	1	0	0	0	0	0	0	0	4
TDG	0	0	0	1	0	0	0	0	0	0	0	4
SH2D5	0	0	0	1	0	0	0	0	0	0	0	4
TOMM34	0	0	0	1	0	0	0	0	0	0	0	4
CCNG1	0	1	0	1	1	0	0	0	0	1	1	4
RRAGC	0	0	0	1	0	0	0	0	0	0	0	4
HLX	0	0	0	1	0	0	0	0	0	0	0	4
ARL6IP5	0	1	0	0	0	0	0	0	0	0	0	4
RACK1	0	0	0	1	0	0	0	0	0	0	0	4
TPT1	0	0	0	1	0	0	0	0	0	0	0	4
CLDN12	0	0	0	1	0	0	0	0	0	0	0	4
NABP1	0	0	0	1	0	0	0	0	-1	1	1	4
UBA6	0	0	0	1	0	0	0	0	0	0	0	4
RUNX1	1	0	0	1	0	-1	0	0	0	1	1	4
ARID5A	0	0	0	1	0	0	0	0	0	0	0	4
IL1B	0	0	0	1	0	-1	0	0	0	1	-1	4
KPNA4	0	0	0	1	0	0	0	0	0	0	0	4
SYDE2	0	0	0	0	0	0	0	0	0	1	0	4
RPL32	0	0	0	1	0	0	0	0	0	0	0	4
CORO2B	0	0	0	1	0	0	0	0	0	0	0	4
TMEM132B	0	0	0	0	1	0	0	1	1	1	0	4
IFRD2	0	0	0	1	0	0	0	0	0	0	0	4
STEAP1B	0	0	0	1	0	0	0	0	0	0	0	4
IP6K2	0	0	0	0	0	0	0	0	0	1	0	4
LRRFIP1	0	0	0	0	0	0	0	0	0	1	0	4
SNAP23	0	0	0	1	0	0	0	0	0	0	0	4
ATP6V1C1	0	0	0	0	0	0	0	0	0	1	0	4
STC2	0	-1	0	1	-1	0	0	0	0	1	1	4
TMEM44	0	0	0	0	0	0	0	0	0	1	0	4
BPGM	0	0	0	0	0	0	0	0	0	1	0	4
ZDHHC1	0	0	0	0	0	0	0	0	0	1	0	4
KDSR	0	0	0	1	0	0	0	0	0	0	0	4
ADAMTS1	0	0	0	1	0	0	0	0	0	0	0	4
ESM1	0	0	0	1	0	0	0	0	0	0	0	4
ETS1	0	0	0	1	0	0	0	0	0	0	0	4
DYRK3	1	1	0	1	0	0	0	0	0	1	0	4
MRPL15	0	0	0	1	0	0	0	0	0	0	0	4
AMMECR1	0	0	0	1	0	0	0	0	0	0	0	4
PPA1	0	0	0	1	0	0	0	0	0	0	0	4
LYRM2	0	0	0	0	0	0	0	0	0	1	0	4
RPL30	0	0	0	1	0	0	0	0	0	0	0	4
DICER1	0	0	0	1	1	1	0	0	0	1	0	4
MSANTD3-TMEFF1	0	0	0	1	0	0	0	0	0	0	0	4
TRIB3	0	0	0	1	0	0	0	0	0	0	0	4
SLAIN2	0	0	0	1	0	0	0	0	0	0	0	4
RABGGTB	0	0	0	1	0	0	0	0	0	0	0	4
ITGA2	0	0	0	1	0	-1	0	0	-1	1	0	4
TRIM13	0	0	0	0	0	0	0	0	0	1	0	4
EIF4E3	0	0	0	0	0	0	0	0	0	1	0	4
GLIS3	0	0	0	1	0	0	0	0	0	0	0	4
VWCE	0	0	0	0	0	0	0	0	0	1	0	4
REXO1	0	0	0	1	0	0	0	0	0	0	0	4
TARBP1	0	0	0	0	0	0	0	0	0	1	0	4
DNAH1	0	0	0	0	0	0	0	0	0	1	0	4
RBM24	0	0	0	0	0	0	0	0	0	1	0	4
FCGRT	0	0	0	0	0	0	0	0	0	1	0	4
PLEKHG5	0	0	0	0	0	0	0	0	0	1	0	4
PIP4P2	0	1	0	0	0	0	0	0	0	0	0	4
TRMO	0	0	0	0	0	0	0	0	0	1	0	4
TOP2B	0	0	0	0	0	0	0	0	0	1	0	4
TRIM2	0	1	0	0	0	0	0	0	0	0	0	4
CD36	0	1	0	0	0	0	0	0	0	0	0	4
GSTA4	0	0	0	0	0	0	0	0	0	1	0	4
FEZ2	0	0	0	0	0	0	0	0	0	1	0	4
PLTP	0	1	0	0	0	0	0	0	0	0	0	4
QPRT	0	1	0	0	0	0	0	0	0	0	0	4
MAP4K5	0	1	0	0	0	0	0	0	0	0	0	4
ALDH3B1	0	1	0	0	0	0	0	0	0	0	0	4
ARL8B	0	1	0	0	0	0	0	0	0	0	0	4
ATP6V0A1	0	1	0	0	0	0	0	0	0	0	0	4
ZNF462	0	1	0	0	0	0	0	0	0	0	0	4
ZFAND3	0	1	0	0	0	0	0	0	0	0	0	4
ARHGEF11	0	1	0	0	0	0	0	0	0	0	0	4
SLC45A2	0	1	0	0	0	0	0	0	0	0	0	4
BAZ2B	0	1	0	0	0	0	0	0	0	0	0	4
PPP1R9A	0	1	0	0	0	0	0	0	0	0	0	4
REC8	0	0	0	0	0	0	0	0	0	1	0	4
FAM95C	0	0	0	0	0	0	0	0	0	1	0	4
NAGLU	0	1	0	0	0	0	0	0	0	0	0	4
MAFF	0	0	0	0	0	0	0	0	0	1	0	4
FRMPD3	0	0	0	0	0	1	0	0	0	1	0	5
CBLB	-1	0	0	0	1	1	0	1	0	0	0	5
SUSD6	0	0	0	0	0	1	1	1	0	0	0	5
LRRN1	0	0	0	0	0	1	1	1	0	0	0	5
FOSB	0	0	0	0	0	1	0	0	0	0	0	5
RGS5	0	0	0	-1	1	1	0	1	0	0	0	5
NECTIN2	0	0	0	0	0	1	0	0	0	0	0	5
EPHA5	0	0	0	0	0	1	0	1	0	1	0	5
COL27A1	0	0	0	0	0	1	1	1	0	0	0	5
RAB11FIP1	0	0	0	0	0	1	0	1	0	0	0	5
PLEKHJ1	0	0	0	0	0	1	0	0	0	0	0	5
CUL7	-1	0	0	0	0	1	0	0	0	0	0	5
ZNF330	0	0	0	0	0	1	0	0	0	0	0	5
DOCK6	0	0	0	0	0	1	0	1	0	0	0	5
UAP1L1	-1	0	0	0	0	1	0	0	0	0	0	5
UBAC2	0	0	0	0	0	1	1	1	0	0	0	5
FANK1	0	0	0	0	0	1	0	0	0	0	0	5
FSTL1	0	0	0	0	0	1	0	1	-1	0	0	5
NPTXR	0	-1	0	0	1	1	0	1	0	0	1	5
PHLDB3	0	0	0	0	0	1	0	1	0	0	0	5
HRK	0	1	0	0	0	1	0	0	0	0	0	5
FOS	0	0	0	0	1	1	0	0	0	0	1	5
PIAS4	0	0	0	0	0	1	0	0	0	0	0	5
DUSP1	0	0	0	0	0	1	0	0	0	0	0	5
SNN	0	0	0	0	0	1	0	0	0	1	0	5
MARCKSL1	-1	0	0	0	0	1	0	0	0	1	1	5
DPCD	0	0	0	0	0	1	0	0	0	0	0	5
BAK1	0	0	0	1	0	1	0	0	0	0	0	5
SLC20A2	0	0	0	0	0	1	0	0	0	0	0	5
CCDC85A	0	0	0	-1	0	1	0	1	1	1	0	5
AVL9	0	0	0	1	0	1	0	0	0	0	0	5
CGN	0	0	0	0	0	1	0	0	0	0	0	5
SCAF11	0	0	0	0	0	1	0	1	0	0	0	5
KDM6B	0	0	0	0	0	1	1	1	0	0	0	5
SAMD4A	0	0	0	1	0	1	0	0	0	0	0	5
CADM4	0	0	0	0	0	1	0	1	0	0	0	5
SLC2A3	0	0	0	1	1	1	0	0	0	0	0	5
ETHE1	0	0	0	0	0	1	0	1	0	0	0	5
CERCAM	-1	0	0	0	0	1	0	0	0	0	0	5
CEBPD	0	0	0	0	0	1	1	1	0	0	0	5
IFI30	-1	0	0	0	1	1	0	1	0	0	0	5
TP53INP1	0	0	0	0	1	1	0	0	0	1	1	5
ERBB4	0	0	0	0	0	1	0	1	0	1	0	5
NPR3	0	0	0	0	0	1	0	1	1	1	0	5
NEU1	0	0	0	0	0	1	1	1	0	0	1	5
PINK1	0	0	0	0	0	1	0	0	0	0	0	5
L3MBTL3	0	0	0	0	0	1	1	1	0	1	0	5
RHOBTB3	0	1	0	0	1	1	0	1	0	0	0	5
BCL2L11	0	0	0	0	0	1	0	1	1	0	1	5
SOX4	-1	0	0	0	0	1	1	0	-1	1	1	5
NCKAP5L	0	0	0	0	0	1	0	1	0	0	0	5
NEB	1	0	0	0	0	1	0	0	0	0	0	5
PRICKLE1	0	0	0	0	0	1	0	0	0	0	0	5
KCNK6	0	0	0	0	0	1	0	0	1	0	-1	5
UBE2L6	0	0	0	0	0	1	0	1	0	-1	0	5
CYTH2	0	0	0	0	0	1	0	0	0	0	0	5
COL8A1	0	0	0	0	0	1	0	1	0	1	-1	5
PTBP3	0	0	0	0	0	1	-1	0	0	1	0	5
CASTOR2	0	0	0	0	0	1	0	1	1	0	1	5
MDGA1	0	0	0	-1	0	1	1	1	0	1	0	5
DUSP16	0	0	0	0	0	1	0	0	0	0	0	5
TSPYL4	1	0	0	0	0	1	0	0	0	1	0	5
ADM	0	0	0	0	0	1	0	1	1	0	0	5
GASK1B	0	1	0	0	1	1	0	0	1	0	0	5
FILIP1L	0	0	0	0	0	1	0	0	0	0	0	5
FGFR1	0	0	1	-1	0	1	0	1	0	0	1	5
MEX3B	0	0	0	0	0	1	0	0	0	0	0	5
PPL	0	0	0	0	0	1	0	0	0	0	0	5
ACTBL2	0	0	0	0	0	1	0	0	0	0	0	5
TRNP1	1	0	0	0	0	1	0	0	0	0	0	5
RAB11FIP4	0	0	0	0	0	1	0	1	0	1	0	5
MMP24	0	0	0	0	0	1	0	0	0	0	0	5
PPM1H	0	0	0	0	0	1	1	1	0	0	0	5
ST6GAL1	0	0	0	0	0	1	0	0	0	0	0	5
B4GALNT4	0	0	0	0	0	1	0	0	1	0	0	5
HHAT	0	0	0	0	0	1	0	0	0	0	0	5
AL591806.2	0	0	0	0	0	1	0	0	0	0	0	5
DKK2	0	0	0	0	0	1	0	1	0	0	0	5
BACH1	0	0	0	0	0	1	0	0	0	0	0	5
PGM2L1	0	0	0	0	0	1	0	0	1	1	0	5
PML	0	0	0	0	0	1	0	0	0	0	0	5
NEK6	0	0	0	0	-1	1	0	1	1	0	-1	5
F11R	0	0	0	0	0	1	0	0	0	0	0	5
CTIF	0	0	0	0	0	1	0	0	0	0	0	5
ATP7B	0	0	0	0	0	1	0	0	0	0	0	5
ARVCF	0	0	0	0	0	1	0	0	0	1	0	5
RNF41	0	0	0	0	0	1	0	0	0	0	0	5
NECAP2	0	0	0	0	0	1	0	0	0	0	0	5
HLA-C	0	0	0	0	1	1	1	1	-1	0	0	5
WDR37	1	0	0	0	0	1	0	0	0	0	0	5
MAB21L2	0	1	0	0	0	1	1	0	1	0	0	5
JADE1	0	0	0	0	0	1	0	0	1	0	0	5
BCL11A	0	0	0	0	0	1	0	0	0	0	0	5
FAM234B	0	0	0	0	0	1	0	0	0	0	0	5
PALM	-1	0	0	0	0	1	0	0	0	0	0	5
DUSP8	0	0	1	0	0	1	0	0	0	0	0	5
ATXN7L3B	0	0	0	0	0	1	0	1	0	0	0	5
RGS7	0	0	0	0	0	1	0	0	0	0	0	5
TMTC1	0	1	0	-1	0	1	0	1	1	0	0	5
CRIP2	0	0	0	-1	1	1	0	0	1	0	0	5
DKK3	0	0	0	-1	1	1	0	0	1	0	0	5
RNF38	0	0	0	0	0	1	0	0	0	0	0	5
SDC2	0	0	0	-1	1	1	0	0	1	0	0	5
ZNF467	0	0	0	0	1	1	0	0	1	0	0	5
HSD17B14	0	0	0	0	0	1	1	1	0	0	0	5
CYP26B1	0	0	0	0	1	1	0	1	1	0	0	5
SEMA4C	0	0	0	0	0	1	0	0	0	0	0	5
SHH	0	0	0	0	0	1	1	1	0	0	0	5
KCNB1	0	0	0	0	0	1	1	1	0	0	0	5
CTXN1	0	0	1	0	0	1	0	0	1	1	0	5
HLA-B	-1	0	0	0	0	1	1	1	-1	0	0	5
ZBTB46	0	0	0	0	0	1	0	0	0	0	0	5
SRP14	0	0	0	0	0	1	0	0	0	1	0	5
ABTB1	0	0	0	0	0	1	0	1	0	0	0	5
PCDHB2	0	0	0	0	0	1	0	0	0	0	0	5
PPP2R1B	0	0	0	0	0	1	0	0	0	0	0	5
GNPDA1	0	0	0	0	0	1	0	1	0	1	0	5
CDC34	0	0	0	0	0	1	0	0	0	0	0	5
WDTC1	0	0	0	0	0	1	0	0	0	0	0	5
IFI44L	0	0	0	0	0	1	0	0	0	0	0	5
ORMDL3	0	0	0	0	1	1	0	0	0	0	0	5
CTR9	0	0	0	0	0	1	0	1	0	1	1	5
NISCH	0	0	0	0	0	1	1	1	0	0	0	5
PDCD4	0	0	0	0	0	1	0	0	0	0	0	5
RASA2	0	0	0	0	0	1	0	0	0	0	0	5
ARHGEF35	0	0	0	0	0	1	0	0	0	0	0	5
FBXO10	0	0	0	0	0	1	0	0	0	0	0	5
PCDHB5	0	0	0	0	0	1	0	0	0	0	0	5
CBX6	0	0	1	0	-1	1	1	1	0	0	-1	5
MTMR3	0	0	0	0	0	1	0	0	0	0	0	5
PHF10	0	0	0	0	0	1	0	0	0	0	0	5
BCL7A	0	0	0	0	0	1	0	0	0	0	0	5
KHNYN	0	0	0	0	0	1	0	0	0	0	0	5
TGFB3	0	0	0	0	0	1	0	0	0	0	0	5
IRGQ	0	0	0	0	0	1	0	1	0	0	0	5
CHRM3	0	0	0	0	0	1	0	0	0	0	0	5
CACFD1	0	0	0	0	0	1	0	0	0	0	0	5
IL1RAP	0	0	0	0	1	1	0	0	0	0	0	5
PKP2	1	0	0	0	0	1	0	0	1	1	0	5
NUDT14	0	0	1	0	0	1	0	0	0	0	0	5
PSG4	0	0	0	0	0	1	0	0	0	0	0	5
PSG5	0	0	0	0	0	1	0	0	0	0	0	5
ALPK2	1	0	0	0	0	1	0	1	0	0	0	5
C6orf120	0	0	1	0	0	1	0	0	0	0	0	5
LDB1	0	0	1	0	0	1	0	0	0	0	0	5
ZNF516	0	0	0	0	0	1	0	0	0	0	0	5
HECA	0	0	0	0	1	1	0	1	0	0	0	5
ATP6V1B2	0	0	0	1	0	1	0	0	0	0	0	5
HIPK3	0	0	0	0	1	1	0	0	0	1	0	5
CDIP1	0	0	0	0	0	1	0	0	0	0	0	5
TBC1D13	0	0	0	0	0	1	0	0	0	0	0	5
KCNH1	0	0	0	0	0	1	0	1	0	0	0	5
EVA1A	0	0	0	0	0	1	0	0	0	0	0	5
SPINT2	0	0	0	0	1	1	0	0	0	0	0	5
CCDC71L	0	0	0	-1	0	1	0	0	1	0	0	5
MACF1	1	0	0	0	0	1	0	0	1	0	0	5
RHOBTB1	0	0	0	0	1	1	0	0	1	0	0	5
SIDT2	0	0	0	0	1	1	0	0	0	0	0	5
POMK	0	0	0	0	-1	1	0	0	0	0	0	5
TNKS1BP1	0	0	1	-1	0	1	0	0	0	0	0	5
ATP6V1F	0	0	0	0	0	1	0	0	0	0	0	5
KLHDC3	0	0	1	0	0	1	0	0	1	0	0	5
C1QTNF5	0	0	1	-1	0	1	0	0	0	0	0	5
SIK1	-1	0	0	0	0	1	0	0	0	0	0	5
C20orf194	0	0	0	0	0	1	0	0	0	0	0	5
IVNS1ABP	0	0	-1	0	0	1	0	0	0	1	0	5
PARD3B	0	0	0	0	0	1	0	0	0	0	0	5
PDXK	0	0	0	1	0	1	0	0	0	0	0	5
UBN2	0	0	0	0	0	1	0	0	0	0	0	5
PXYLP1	0	0	0	0	0	1	0	1	0	1	0	5
FRAS1	0	0	0	0	0	1	1	1	0	0	0	5
CEMIP2	0	0	0	0	0	1	0	1	-1	0	1	5
CELSR3	-1	0	0	0	0	1	0	0	0	0	0	5
UNC5C	0	0	0	0	0	1	0	0	0	0	0	5
CITED2	0	0	0	0	0	1	0	1	1	0	1	5
ELL	0	0	0	0	0	1	0	1	0	0	0	5
ARFGAP1	0	0	0	0	0	1	0	0	0	0	0	5
C4B	0	1	0	0	1	1	0	0	1	0	0	5
DIXDC1	0	-1	-1	-1	0	0	0	0	0	0	-1	6
SLC16A14	-1	-1	-1	-1	-1	-1	0	0	1	0	-1	6
PDE5A	-1	-1	-1	-1	1	-1	0	0	0	-1	-1	6
TSPAN2	-1	-1	0	-1	0	1	0	0	-1	0	-1	6
RRBP1	-1	-1	-1	-1	0	0	0	0	0	0	0	6
CNN2	-1	-1	0	-1	0	1	0	0	-1	0	-1	6
GALNT16	-1	-1	-1	-1	0	0	0	0	0	-1	0	6
TCF7	-1	-1	0	-1	0	0	0	0	0	0	-1	6
PRUNE2	-1	-1	-1	-1	0	0	0	-1	0	0	0	6
COLEC12	-1	-1	-1	-1	0	-1	1	1	0	0	0	6
GAS6	-1	-1	-1	-1	0	1	0	0	-1	-1	0	6
BMP6	-1	-1	-1	-1	1	0	0	0	0	0	0	6
CCBE1	0	-1	-1	-1	-1	-1	0	0	1	0	-1	6
LMOD1	-1	-1	-1	-1	0	1	0	0	0	-1	-1	6
CHSY1	-1	-1	-1	-1	0	0	0	0	0	0	0	6
SYNJ2	-1	-1	-1	-1	0	0	0	0	0	0	-1	6
FUT8	0	-1	-1	-1	0	0	0	0	0	0	0	6
COL7A1	-1	-1	-1	-1	1	0	0	0	0	0	0	6
PLA2R1	-1	-1	0	-1	0	0	0	0	0	0	-1	6
SERPINE2	-1	-1	-1	-1	0	0	0	0	0	1	0	6
CEMIP	-1	-1	-1	-1	0	1	0	0	-1	0	-1	6
JPH2	0	-1	0	-1	0	0	0	0	0	0	-1	6
H4C14	-1	-1	0	-1	0	0	0	-1	0	0	0	6
ERRFI1	-1	-1	-1	-1	0	0	0	0	0	0	0	6
HMCN1	-1	-1	-1	-1	0	1	0	0	0	1	0	6
ELL2	-1	-1	-1	-1	0	0	0	0	1	0	0	6
PCDHGA11	-1	-1	-1	-1	1	0	1	0	0	0	0	6
LMAN2	0	-1	-1	-1	0	0	0	0	0	0	0	6
IFITM10	-1	-1	-1	-1	1	0	0	0	1	0	0	6
CAVIN1	-1	-1	-1	-1	0	0	0	0	0	0	0	6
THSD4	-1	-1	-1	-1	0	-1	0	0	0	0	0	6
SIK1B	-1	-1	-1	-1	0	1	-1	0	-1	1	-1	6
RNF152	-1	-1	-1	-1	0	0	0	0	-1	1	0	6
DAB2IP	0	-1	0	-1	-1	0	0	0	0	0	-1	6
CD24	-1	-1	-1	-1	0	0	1	0	0	0	0	6
DAPK1	-1	-1	-1	-1	-1	0	0	0	1	0	0	6
WNT7B	-1	-1	-1	-1	0	0	0	0	0	1	0	6
ACTA2	-1	-1	0	-1	0	1	0	0	-1	0	-1	6
RUNX2	-1	-1	-1	-1	0	0	0	0	0	-1	-1	6
EFEMP1	-1	-1	-1	-1	1	0	0	0	0	0	0	6
TNS1	-1	-1	0	-1	0	1	0	0	-1	0	-1	6
KCNK2	-1	-1	-1	-1	1	-1	0	0	0	-1	-1	6
KLF10	-1	-1	-1	-1	0	1	0	0	-1	0	0	6
GDF6	-1	-1	-1	-1	-1	0	-1	-1	0	1	-1	6
CABLES1	-1	-1	-1	-1	0	0	0	0	1	0	0	6
PCDHGB7	-1	-1	-1	-1	0	0	1	0	0	0	0	6
TGFB2	-1	-1	-1	-1	0	1	-1	0	-1	0	-1	6
C2CD2	0	-1	-1	0	0	0	0	0	0	-1	-1	6
ELFN2	-1	-1	-1	-1	0	0	0	0	0	0	-1	6
GLI2	0	-1	-1	0	0	0	0	0	0	0	-1	6
CDC42EP3	-1	-1	-1	-1	-1	0	0	0	0	0	0	6
PDE1C	-1	-1	-1	-1	0	1	-1	0	1	-1	-1	6
PDGFB	-1	-1	-1	-1	0	0	-1	-1	0	0	-1	6
PDGFRB	-1	-1	-1	-1	1	0	0	0	1	0	-1	6
FBLIM1	0	-1	0	-1	-1	0	0	0	-1	0	-1	6
EHD3	-1	-1	-1	-1	1	0	0	0	1	1	0	6
HTR1D	-1	-1	-1	0	0	-1	0	-1	0	0	-1	6
SVIL	-1	-1	-1	-1	1	0	0	0	0	0	-1	6
ITPR3	-1	-1	-1	-1	0	0	0	0	0	-1	-1	6
KIF1C	0	-1	-1	-1	0	0	0	0	0	0	0	6
PRPS1	0	-1	-1	0	0	1	0	0	0	0	-1	6
NID1	-1	-1	-1	-1	1	0	0	0	1	0	0	6
MYL9	-1	-1	-1	-1	0	1	0	0	-1	0	-1	6
SLIT3	-1	-1	-1	-1	0	0	0	0	0	0	0	6
SV2A	-1	-1	-1	-1	0	0	0	0	0	-1	0	6
SLC38A1	0	-1	-1	0	0	0	0	0	-1	0	-1	6
SIX4	-1	-1	-1	-1	0	0	0	0	0	0	0	6
GREM1	0	-1	-1	0	0	1	-1	0	-1	-1	-1	6
CDH6	-1	-1	-1	-1	0	0	0	0	1	1	0	6
NTM	-1	-1	-1	-1	0	1	0	0	-1	0	0	6
BEX1	-1	-1	-1	-1	0	0	0	0	0	0	0	6
PPP1R3B	-1	-1	-1	0	0	1	0	0	-1	0	-1	6
ARNT2	-1	0	-1	-1	0	0	0	0	-1	-1	-1	6
PHLDB2	0	-1	-1	-1	0	1	0	0	0	0	-1	6
HIP1	-1	-1	-1	-1	0	-1	0	0	0	0	0	6
MN1	-1	-1	-1	-1	0	0	-1	0	1	0	-1	6
MYO10	-1	-1	-1	-1	0	0	0	0	0	0	0	6
ACKR3	-1	-1	-1	-1	0	1	0	0	0	-1	-1	6
TGFB1I1	-1	-1	-1	-1	-1	0	0	0	-1	0	-1	6
LIMCH1	-1	0	-1	-1	0	0	0	0	0	0	-1	6
SHISAL1	-1	-1	-1	-1	-1	-1	0	0	1	-1	-1	6
SSH1	-1	-1	-1	0	0	0	0	0	1	0	-1	6
PRKCA	-1	-1	-1	-1	0	0	0	0	0	0	0	6
ID3	-1	-1	-1	-1	0	0	1	0	0	0	0	6
VEGFA	-1	-1	-1	-1	0	0	0	0	-1	0	-1	6
PRSS23	-1	-1	-1	-1	0	0	0	0	0	0	0	6
ZNF469	-1	-1	-1	-1	1	0	0	0	0	0	-1	6
AFF3	-1	-1	-1	-1	0	0	0	0	0	0	-1	6
TNFRSF21	0	-1	-1	-1	0	0	0	0	0	1	0	6
GALNT10	-1	-1	-1	-1	0	0	-1	0	0	0	0	6
GPRC5B	0	-1	-1	-1	0	0	0	0	0	0	0	6
LPAR1	-1	-1	-1	-1	0	-1	0	0	0	-1	-1	6
CDKN2B	-1	0	-1	-1	1	1	-1	0	-1	1	-1	6
BDNF	0	-1	-1	-1	1	1	0	0	0	0	-1	6
COL4A3	-1	-1	-1	-1	0	0	0	0	0	-1	0	6
TMEM158	-1	-1	-1	-1	1	0	1	0	0	1	0	6
TCF4	0	-1	-1	-1	0	0	0	0	0	0	-1	6
CPT1A	0	-1	-1	-1	0	0	0	0	0	0	0	6
SFRP1	-1	-1	-1	-1	1	0	0	0	0	-1	-1	6
ASIC1	-1	0	0	-1	1	1	1	1	1	0	0	7
TET3	0	0	0	0	0	0	1	1	0	0	0	7
PER3	0	0	0	0	0	0	1	0	0	0	0	7
ZNFX1	0	0	0	0	0	0	1	1	0	0	0	7
ANKRD10	0	0	0	0	0	0	1	1	0	0	0	7
B2M	0	0	0	0	0	0	1	0	0	0	0	7
SULF1	0	0	-1	-1	0	1	1	1	0	1	0	7
GRAMD1A	0	0	0	0	0	0	1	0	0	0	0	7
JAG1	0	0	0	0	0	0	1	1	0	0	0	7
DPYD	0	0	0	0	0	0	1	0	0	0	0	7
TRIB1	-1	1	0	0	0	1	1	0	1	0	0	7
THSD7A	0	0	0	0	0	0	0	1	1	0	0	7
PAPLN	0	0	0	0	0	0	1	0	0	0	0	7
BTG1	0	0	1	0	0	0	1	1	1	0	1	7
ZNF436	0	0	0	0	0	0	1	0	0	0	0	7
CAMK1G	0	0	0	0	0	0	1	0	0	0	0	7
NAGPA	0	0	0	0	0	0	1	0	0	0	0	7
SVEP1	0	0	0	0	0	0	0	1	1	0	0	7
TMEFF2	0	0	0	0	0	0	0	1	1	0	0	7
GOLGA8A	0	0	0	0	0	0	1	1	0	0	0	7
GNAI1	0	0	0	0	0	0	0	1	1	0	0	7
FLCN	0	0	0	0	0	0	1	1	0	0	0	7
EFNA5	0	0	0	0	0	0	1	0	0	0	0	7
TNRC18	0	1	1	-1	0	0	1	0	1	-1	0	7
WASHC2A	0	0	0	0	0	0	1	1	0	0	0	7
NLRC5	0	0	0	0	0	0	1	1	0	0	0	7
MAML3	0	0	0	0	0	0	1	0	0	0	0	7
CDK18	0	0	0	0	0	0	1	1	0	0	0	7
LAMA5	-1	1	0	-1	1	0	1	1	1	-1	0	7
CNNM2	0	0	0	0	0	0	1	1	0	0	0	7
PLPP3	0	0	0	-1	1	1	1	1	1	0	0	7
BLOC1S5-TXNDC5	0	0	0	0	1	0	1	0	0	0	0	7
PLEKHG3	0	0	0	0	0	0	1	0	0	0	0	7
RASA4	-1	0	0	-1	1	0	1	1	0	1	0	7
PCDHGB1	0	0	0	0	0	0	1	0	0	0	0	7
SIPA1L1	0	0	0	0	0	0	1	0	0	0	0	7
FAXDC2	0	0	0	0	0	0	1	0	0	0	0	7
CMTM4	0	0	0	0	0	0	1	1	0	0	0	7
MYO18A	0	0	0	-1	0	0	1	0	0	0	0	7
SLC35E2B	0	0	0	0	0	0	1	0	0	0	0	7
ARSD	0	0	0	0	0	0	1	0	0	0	0	7
FAM155A	0	0	0	0	0	0	1	0	0	0	0	7
SEC31B	0	0	0	0	0	0	1	1	0	0	0	7
EDNRA	0	0	0	0	0	0	1	0	0	0	0	7
FOXO4	0	0	0	0	0	0	1	0	1	0	0	7
PKD2	0	0	0	0	0	0	1	1	0	0	0	7
PCDHB9	0	0	0	0	0	0	1	0	0	0	0	7
NAMPT	0	0	0	0	0	0	1	1	0	0	0	7
IL1R1	0	0	0	0	0	0	1	0	0	0	0	7
ABCA7	-1	1	0	0	1	0	1	1	0	0	0	7
MAGI2	0	0	0	0	0	0	1	0	0	0	0	7
CLSTN2	0	-1	0	1	1	1	1	1	0	-1	0	7
DENND5B	0	0	0	0	0	0	1	0	0	0	0	7
SYNE3	0	0	0	0	0	0	1	0	1	0	0	7
SASH1	0	0	0	0	0	0	1	0	0	0	0	7
LRP1	0	0	1	-1	1	0	1	1	1	0	0	7
CPQ	0	0	0	0	0	0	1	0	0	0	0	7
KAZN	0	0	0	0	0	0	1	0	0	0	0	7
SIX3	0	1	1	-1	0	-1	1	0	1	-1	0	7
THRB	0	0	0	0	0	0	0	1	1	0	0	7
BAZ2A	0	0	0	0	0	0	1	0	0	0	0	7
HS3ST1	0	0	0	0	1	0	1	0	0	0	0	7
PHF21A	0	0	0	0	0	0	1	0	0	0	0	7
SECTM1	0	0	0	0	0	0	1	1	0	0	0	7
VAT1	0	0	0	0	0	0	1	0	1	0	0	7
PCDHB10	0	0	0	0	0	0	1	1	0	0	0	7
TGFBR3	0	0	0	0	0	0	1	1	0	0	0	7
SMAD9	0	0	0	0	0	0	1	0	0	0	0	7
FAT4	-1	0	0	0	1	0	1	1	1	0	1	7
ADGRL2	0	0	0	0	0	0	1	1	0	0	0	7
CCNL2	0	0	0	0	0	0	1	1	0	0	0	7
SYNGAP1	0	0	0	0	0	0	1	0	0	0	0	7
HLA-F	0	0	0	0	0	0	1	1	0	0	0	7
ARMC9	-1	-1	-1	0	1	1	1	1	1	0	0	7
HECTD3	0	0	0	0	1	0	1	0	0	0	0	7
MAN2B1	0	0	0	0	0	0	1	0	0	0	0	7
FAM102A	0	0	0	0	0	0	1	0	0	0	0	7
RSPO3	0	0	0	0	0	0	0	1	1	0	0	7
COL5A2	0	0	-1	-1	1	1	1	1	1	1	0	7
ATOH8	0	0	0	-1	0	-1	1	1	1	0	-1	7
PLEKHA6	0	0	0	0	0	0	1	0	0	0	0	7
GPR162	0	0	0	0	0	0	1	1	0	0	0	7
SEMA5A	0	0	0	-1	1	1	1	1	0	1	0	7
CIITA	0	0	0	0	0	0	1	1	0	0	0	7
SGSH	0	0	0	0	0	0	1	0	0	0	0	7
CPNE7	1	0	0	0	0	0	1	0	0	0	0	7
ATG14	0	0	0	0	0	0	1	0	0	0	0	7
ID2	0	0	0	0	0	0	1	0	0	0	0	7
DLG4	0	0	0	0	0	0	1	0	0	0	0	7
IRF9	0	0	0	0	0	0	1	1	0	0	0	7
LLGL2	0	0	0	0	0	0	1	1	0	0	0	7
IQCN	0	0	0	0	0	0	1	1	0	0	0	7
ITGA11	-1	-1	-1	-1	1	1	1	1	1	1	0	7
WASHC2C	0	0	0	0	0	0	1	1	0	0	0	7
SLC22A23	0	0	0	0	1	0	1	1	0	-1	0	7
ADAMTS7	0	0	0	0	1	1	1	1	0	0	0	7
RNF150	-1	0	0	-1	0	0	1	1	0	0	0	7
OS9	0	0	0	0	1	1	1	1	0	0	0	7
SMPD1	0	0	0	-1	1	0	1	1	0	0	0	7
HLA-A	0	0	0	0	1	0	1	1	0	0	0	7
PTPRS	0	0	0	-1	1	0	1	0	0	0	0	7
CNTNAP1	-1	0	0	0	0	0	1	1	1	0	0	7
GPRC5C	0	0	0	-1	1	0	1	0	0	0	-1	7
IFITM3	0	0	0	0	1	0	0	1	1	0	0	7
REV3L	0	1	0	0	0	0	1	1	0	0	0	7
FOXN3	0	0	0	-1	0	0	1	1	1	0	0	7
NSMF	0	0	0	-1	1	0	1	0	1	0	0	7
KALRN	0	0	0	-1	0	1	1	1	0	0	0	7
C1RL	-1	0	0	0	0	0	1	1	0	0	0	7
LRP1B	0	0	0	0	0	0	1	1	0	1	0	7
SOCS3	0	0	0	-1	1	0	1	1	0	0	0	7
ST3GAL1	0	0	0	-1	0	0	1	0	1	-1	0	7
ADAM23	1	0	0	0	1	0	1	0	0	0	0	7
SLC6A6	0	0	1	0	0	0	1	1	1	0	0	7
MMP14	0	0	0	1	1	0	1	0	1	0	0	7
SLC9A9	0	0	0	0	0	0	1	1	0	0	0	7
ANGPTL2	0	0	0	0	0	1	1	1	1	0	0	7
MMP15	-1	0	0	0	0	1	1	1	0	0	0	7
DGKD	0	0	0	0	0	0	1	1	0	0	0	7
ANK1	0	0	0	0	1	0	1	0	1	0	0	7
PDGFRA	0	0	0	0	0	0	1	1	1	1	0	7
TLE4	0	0	0	0	0	1	1	1	1	0	0	7
MEGF8	-1	1	0	0	0	0	1	1	0	0	0	7
MAP3K12	0	0	0	0	1	0	1	1	0	0	0	7
CTSF	0	1	0	0	0	0	1	1	0	0	0	7
NTNG2	-1	0	0	0	1	0	1	0	0	0	0	7
GOLGA8B	0	1	0	0	0	0	1	1	0	0	0	7
OSMR	0	0	0	0	1	0	1	1	0	0	0	7
CPZ	-1	0	0	-1	0	0	1	1	0	0	0	7
PREX1	0	0	0	0	0	-1	1	0	1	0	0	7
GIGYF1	0	0	0	0	0	0	1	1	1	0	0	7
BMP1	0	0	0	-1	1	0	1	0	0	0	0	7
TXNIP	0	0	0	0	0	0	1	1	0	0	1	7
PDE4DIP	-1	0	0	0	0	0	1	1	0	0	0	7
SUMF1	0	0	1	0	0	0	1	1	0	0	0	7
RASA4B	0	0	0	-1	1	0	1	0	0	0	0	7
TRPM3	0	0	0	0	1	0	1	1	0	0	0	7
CYBRD1	0	0	0	-1	0	0	1	1	1	0	0	7
PDE3A	0	0	0	0	0	0	1	1	1	1	0	7
EPB41L1	0	0	0	-1	0	0	1	0	1	0	0	7
SNED1	-1	0	0	-1	1	0	1	1	0	0	0	7
LMBR1L	0	0	0	0	1	1	1	1	0	0	0	7
PXDN	-1	0	-1	0	0	0	1	1	1	0	0	7
ITGB4	-1	0	0	-1	0	1	1	1	0	0	0	7
ITM2C	-1	0	0	0	1	0	1	1	0	-1	0	7
NFATC4	0	0	0	0	0	0	1	1	0	0	-1	7
C1QTNF1	0	0	0	-1	1	0	1	0	0	0	0	7
CTDSP2	0	0	0	-1	0	0	1	1	1	-1	0	7
APLP2	0	0	0	-1	1	0	1	0	1	0	1	7
GSN	0	0	0	0	1	0	1	1	1	1	0	7
KIF26B	-1	0	0	0	1	1	1	1	0	0	0	7
MKNK2	0	0	0	0	0	1	1	1	1	0	1	7
PCSK1N	0	0	0	0	1	0	1	0	0	0	0	7
NFE2L2	0	1	0	0	0	0	1	1	1	0	1	7
ITPR1	-1	0	0	0	0	0	1	1	1	0	1	7
CHPF	-1	0	0	0	1	0	1	0	0	0	0	7
THBS3	-1	0	0	-1	1	0	1	1	0	0	0	7
SLC6A15	0	0	0	1	0	0	1	0	1	0	0	7
IRS2	0	0	0	-1	1	0	1	1	0	0	1	7
ITGA1	0	0	0	-1	0	0	1	0	0	0	0	7
C1orf21	0	0	0	0	0	0	1	0	1	0	0	7
ABCC5	0	0	0	0	1	1	1	1	0	0	1	7
SSBP2	0	1	0	0	0	0	1	1	0	0	0	7
EVC	0	0	0	0	0	1	1	1	1	0	0	7
CLIP3	-1	0	0	-1	0	0	1	1	0	0	0	7
GLB1	0	0	0	0	1	0	1	1	0	0	0	7
JARID2	0	0	0	0	0	1	1	1	1	0	0	7
ZFYVE26	0	0	0	1	0	0	1	1	0	0	0	7
VPS13C	0	1	0	0	0	0	1	1	1	0	0	7
ADGRL1	0	0	0	-1	0	0	1	1	0	0	0	7
C1S	0	0	0	0	1	0	1	1	0	-1	0	7
IL6R	0	0	0	0	0	0	1	1	1	0	0	7
SLC7A8	0	0	0	0	1	0	1	1	0	-1	0	7
PAXBP1	0	0	0	0	0	0	0	0	0	0	1	8
MAP3K3	0	0	0	0	0	0	0	0	0	0	1	8
ARHGAP26	-1	0	0	0	0	0	0	0	0	0	1	8
GDF11	-1	0	0	0	0	0	0	0	0	0	1	8
ARHGEF18	0	0	0	0	0	0	0	0	0	0	1	8
DCXR	0	0	0	0	0	0	0	0	0	0	1	8
SMG1	0	0	0	0	0	0	0	0	0	0	1	8
INPP4A	0	0	0	0	0	0	0	0	0	0	1	8
PNPLA8	0	0	0	0	0	0	0	0	0	0	1	8
B3GALNT2	0	0	0	0	0	0	0	0	0	0	1	8
GDE1	0	0	0	0	0	0	0	0	0	0	1	8
PTPN13	0	0	0	0	0	0	0	0	0	0	1	8
TLN2	0	0	0	0	0	0	0	0	0	0	1	8
ABHD3	0	0	0	0	0	0	0	0	0	0	1	8
MT-ND5	0	0	0	0	0	0	0	0	0	0	1	8
STIM2	0	0	0	0	0	0	0	0	0	0	1	8
UBE2A	0	0	0	0	0	0	0	0	0	0	1	8
TBC1D8	0	0	0	0	0	0	0	0	0	0	1	8
CAPRIN2	0	0	0	0	0	0	0	0	0	0	1	8
BAG3	0	0	0	0	0	0	0	0	0	0	1	8
CTNNB1	0	0	0	0	0	0	0	0	0	0	1	8
LTA4H	0	0	0	0	0	0	0	0	0	0	1	8
HELZ2	0	0	0	0	0	0	0	0	0	0	1	8
TAX1BP3	0	0	1	0	0	0	0	0	0	0	1	8
BRD2	0	0	1	0	0	0	0	0	0	0	1	8
RTN3	0	0	0	0	0	0	0	0	0	0	1	8
GLCE	0	0	0	0	0	0	0	0	0	0	1	8
ZCCHC2	0	0	0	0	0	0	0	0	0	0	1	8
MYO1E	0	0	0	0	0	0	0	0	0	0	1	8
PPP1R13B	0	0	0	0	0	0	0	0	0	0	1	8
AASS	0	0	0	0	0	0	0	0	0	0	1	8
FOXO3	0	0	0	0	0	0	0	0	0	0	1	8
TMEM245	0	0	0	0	0	0	0	0	0	0	1	8
IER5	0	0	0	0	0	0	0	0	0	0	1	8
TTLL12	0	0	0	0	0	0	0	0	0	0	1	8
ACSL1	0	0	0	0	0	0	0	0	0	0	1	8
OAZ1	0	0	0	0	0	0	0	0	0	0	1	8
PIK3R1	0	0	0	0	0	0	0	0	0	0	1	8
RBM4	0	0	0	0	0	0	0	0	0	0	1	8
TOM1L2	0	0	0	0	0	0	0	0	0	0	1	8
GCLC	0	0	0	0	0	0	0	0	0	0	1	8
ABCD3	0	0	0	0	0	0	0	0	0	0	1	8
TAF9	0	0	0	0	0	0	0	0	0	0	1	8
SLC25A30	0	0	0	0	0	0	0	0	0	0	1	8
PPP1R10	0	0	0	0	0	0	0	0	0	0	1	8
RAP2A	0	0	-1	0	0	0	0	0	0	0	1	8
TNFSF9	0	0	0	0	0	0	0	0	0	0	1	8
FBXO31	0	0	0	0	0	0	0	0	0	0	1	8
YWHAG	0	0	0	0	0	0	0	0	0	0	1	8
CYP2U1	0	0	0	0	0	0	0	0	0	0	1	8
DGAT1	0	0	0	0	0	0	0	0	0	0	1	8
DMTF1	0	0	0	0	0	0	0	0	0	0	1	8
SLIT2	0	0	0	0	0	0	0	0	0	0	1	8
LRPAP1	0	0	0	0	1	0	0	0	0	0	1	8
SPIRE1	0	0	0	0	0	0	0	0	0	0	1	8
CNOT4	0	0	0	0	0	0	0	0	0	0	1	8
RAPGEF2	0	0	0	0	0	0	0	0	0	0	1	8
PITRM1	0	0	0	0	0	0	0	0	0	0	1	8
KLHL7	0	0	0	0	0	0	0	0	0	0	1	8
PHF20L1	0	0	0	0	0	0	0	0	0	0	1	8
SYAP1	0	0	0	0	0	0	0	0	0	0	1	8
UNC13B	0	0	0	0	0	0	0	0	0	0	1	8
RETSAT	0	0	0	0	0	0	0	0	0	0	1	8
TM7SF2	0	0	0	0	0	0	0	0	0	0	1	8
TRA2A	0	0	0	0	0	0	0	0	0	0	1	8
ZC3H10	0	0	0	0	0	0	0	0	0	0	1	8
MFSD4B	0	0	0	0	0	0	0	0	0	0	1	8
FMN2	0	0	0	0	0	0	0	0	0	0	1	8
TGIF1	0	0	0	0	0	0	0	0	0	0	1	8
TARS3	0	0	0	0	0	0	0	0	0	0	1	8
KDM4B	0	0	0	0	0	0	0	0	0	0	1	8
RB1CC1	0	0	0	0	0	0	0	0	0	0	1	8
PPP2R3A	0	0	0	0	0	0	0	0	0	0	1	8
BAZ1A	0	0	0	0	0	0	0	0	0	0	1	8
EEF1D	0	0	0	0	0	0	0	0	0	0	1	8
PSD3	0	0	0	0	0	0	0	0	0	0	1	8
USP15	0	0	0	0	0	0	0	0	0	0	1	8
CNNM4	0	0	0	0	0	0	0	0	0	0	1	8
MARK3	0	0	0	0	0	0	0	0	0	0	1	8
IFNE	0	0	0	0	0	0	0	0	0	0	1	8
FAM120AOS	0	0	0	0	0	0	0	0	0	0	1	8
LRCH4	0	0	0	0	0	0	0	0	0	0	1	8
PIAS1	0	0	0	0	0	0	0	0	0	0	1	8
LUC7L3	0	0	0	0	0	0	0	0	0	0	1	8
GNAI2	0	0	0	0	0	0	0	0	0	0	1	8
BCLAF1	0	0	0	0	0	0	0	0	0	0	1	8
UBA1	0	0	0	0	0	0	0	0	0	0	1	8
SH3PXD2B	0	0	0	-1	0	0	0	0	0	0	1	8
USP53	0	0	0	0	0	0	0	0	0	0	1	8
DCUN1D2	0	0	0	0	0	0	0	0	0	0	1	8
SLC1A5	0	0	0	0	0	0	0	0	0	0	1	8
BSG	0	0	0	0	0	0	0	0	0	0	1	8
BNIP3L	0	0	0	0	0	0	0	0	0	0	1	8
TMEM41A	0	0	0	0	0	0	0	0	0	0	1	8
ZFP36	0	0	0	0	0	0	0	0	0	0	1	8
SRRM2	0	0	0	0	0	0	0	0	0	0	1	8
TENT4B	0	0	0	0	0	0	0	0	0	0	1	8
ALS2	0	0	0	0	0	0	0	0	0	0	1	8
HEATR5A	0	0	0	0	0	0	0	0	0	0	1	8
HECTD4	0	0	0	0	0	0	0	0	0	0	1	8
SNX29	0	0	0	0	0	0	0	0	0	0	1	8
AHCYL2	0	0	0	0	0	0	0	0	0	0	1	8
TMEM131L	0	0	0	0	0	0	0	0	0	0	1	8
MAPKBP1	0	0	0	0	0	0	0	0	0	1	1	8
RAB11FIP2	0	0	0	0	0	0	0	0	0	0	1	8
TMEM47	0	0	0	0	0	0	0	0	0	0	1	8
LIFR	0	0	0	0	0	0	0	0	0	0	1	8
TPRN	0	0	0	0	0	0	0	0	0	0	1	8
UBC	0	0	0	0	0	0	0	0	0	0	1	8
CEP68	0	0	0	0	0	0	0	0	0	0	1	8
FKBP5	0	0	0	0	0	0	0	0	0	0	1	8
TRIM36	0	0	0	0	0	0	0	0	0	0	1	8
ARHGAP17	0	0	0	0	0	0	0	0	0	0	1	8
HERC1	0	0	0	0	0	0	0	0	0	0	1	8
UBN1	0	0	0	0	0	0	0	0	0	0	1	8
SORBS1	0	0	0	0	0	0	0	0	0	0	1	8
NFKBIZ	0	0	0	0	0	0	0	0	0	0	1	8
CNNM3	0	0	0	0	0	0	0	0	0	0	1	8
FRYL	0	0	0	0	0	0	0	0	0	0	1	8
LRP6	0	0	0	0	0	0	0	0	0	0	1	8
NKTR	0	0	0	0	0	0	0	0	0	0	1	8
CHKA	0	0	0	0	0	0	0	0	0	0	1	8
KIF1B	0	0	0	0	0	0	0	0	0	0	1	8
WASHC4	0	0	0	0	0	0	0	0	0	0	1	8
WNK1	0	0	0	0	0	0	0	0	0	0	1	8
GLCCI1	0	0	0	0	0	0	0	0	0	0	1	8
TOR1AIP2	0	0	0	0	0	0	0	0	0	0	1	8
BTBD11	0	0	0	0	0	0	0	0	0	0	1	8
STXBP1	0	0	0	0	0	0	0	0	0	0	1	8
CHCHD7	0	0	0	0	0	0	0	0	0	0	1	8
DIPK2A	0	0	0	0	0	0	0	0	0	0	1	8
DGKQ	0	0	0	0	0	0	0	0	0	0	1	8
FAM171B	0	0	0	0	0	0	0	0	0	0	1	8
TSC22D2	0	0	0	0	0	0	0	0	0	0	1	8
SKP1	0	0	0	0	0	0	0	0	0	0	1	8
SERTAD1	0	0	0	0	0	0	0	0	0	0	1	8
TTC21B	0	0	0	0	0	0	0	0	0	0	1	8
INPP5F	0	0	0	0	0	0	0	0	0	0	1	8
DYNLL1	0	0	0	0	0	0	0	0	0	0	1	8
FBXO33	0	0	0	0	0	0	0	0	0	0	1	8
MYCBP2	0	0	0	0	0	0	0	0	0	0	1	8
HS6ST1	0	0	0	0	0	0	0	0	0	0	1	8
ZCCHC14	0	0	0	0	0	0	0	0	0	0	1	8
TACC1	0	0	0	0	0	0	0	0	0	0	1	8
PDZD8	0	0	0	0	0	0	0	0	0	0	1	8
GLUL	0	0	0	0	0	0	0	0	0	0	1	8
RSRP1	0	0	0	0	0	0	0	0	0	0	1	8
EFR3B	0	0	0	0	0	0	0	0	0	0	1	8
CSRNP2	0	0	0	0	0	0	0	0	0	0	1	8
SLFN5	0	0	0	0	0	0	0	0	0	0	1	8
SLC16A1	0	0	0	0	0	0	0	0	0	0	1	8
ANKRD50	0	0	0	0	0	0	0	0	0	0	1	8
NRIP3	0	0	0	0	0	0	0	0	0	0	1	8
FNBP1	0	0	0	0	0	0	0	0	0	0	1	8
DYNC1H1	0	0	0	0	0	0	0	0	0	0	1	8
OGDH	0	0	0	0	0	0	0	0	0	0	1	8
KIDINS220	0	0	0	0	0	0	0	0	0	0	1	8
NECTIN1	0	0	0	0	0	0	0	0	0	0	1	8
UCHL1	1	0	0	0	0	0	0	0	0	0	1	8
SKI	0	0	0	-1	0	0	0	0	0	0	1	8
SLC9A1	0	0	0	1	0	0	0	0	0	0	1	8
EEF1A1	0	0	0	1	0	0	0	0	0	0	1	8
EIF1	0	0	0	1	0	0	0	0	0	0	1	8
USP38	0	0	0	1	0	0	0	0	0	0	1	8
JUN	0	0	0	1	0	0	0	0	0	0	1	8
RPL10	0	0	0	1	0	0	0	0	0	0	1	8
STX7	1	0	0	0	0	0	0	0	0	0	1	8
OSGIN1	1	0	0	0	0	0	0	0	0	0	1	8
CD59	0	0	0	-1	0	0	0	0	0	0	1	8
RPL15	0	0	0	1	0	0	0	0	0	0	1	8
CRYBG3	1	0	0	0	0	0	0	0	0	0	1	8
RIC1	0	0	0	1	0	0	0	0	0	0	1	8
CLCN5	0	1	0	0	0	0	0	0	0	0	1	8
RAP2B	0	1	0	0	0	0	0	0	0	0	1	8
ZNF445	0	0	0	0	0	0	0	0	0	0	1	8
CERT1	0	1	0	0	0	0	0	0	0	0	1	8
FAM222A	0	0	0	0	0	0	0	0	0	0	1	8
GLS	0	0	0	0	0	0	0	0	0	0	1	8
PKD1	0	0	0	0	0	0	0	0	0	0	1	8
RBM14	0	0	0	0	0	0	0	0	0	0	1	8
FLNC	0	0	0	0	0	0	0	0	0	0	1	8
ZCCHC24	0	0	0	0	0	0	0	0	0	0	1	8
NXF1	0	0	0	0	0	0	0	0	0	0	1	8
[truncated: 2,241 more rows]
