# Supplementary material for: Context-dependent perturbations in chromatin folding and the transcriptome by cohesin and related factors
Source: Nat Commun. 2023 Sep 19;14:5647. doi: 10.1038/s41467-023-41316-4 (PMC10509244; doi:10.1038/s41467-023-41316-4)
Supplement: Supplementary file 8 — Supplementary Data 5 [file 41467_2023_41316_MOESM8_ESM.xlsx]

## Sheet: TAD boundaries
chromosome	start	end	class	Control	Rad21KD	NIPBLKD	CTCFKD	ESCO1KD	Mau2KD	NIPBL_Rad21_KD	WAPLKD	PDS5AKD_72h	PDS5BKD	PDS5ABKD
chr1	1650000	2800000	Robust	0.550503	0.5147	0.537711	0.560034	0.524301	0.432997	0.526957	0.611554	0.597718	0.600349	0.677554
chr1	3775000	3925000	Robust	0.286404	0.40198	0.410584	0.330213	0.312837	0.337565	0.448339	0.307621	0.269424	0.35352	0.402027
chr1	5875000	6025000	CTCF-dependent	0.510057	0.550386	0.60622	0.66001	0.465403	0.48479	0.652103	0.58493	0.530536	0.595692	0.608277
chr1	7750000	7975000	Robust	0.473854	0.472337	0.384961	0.558579	0.484903	0.440069	0.352185	0.441708	0.505506	0.427177	0.480161
chr1	8825000	8900000	Robust	0.620262	0.688659	0.717338	0.74657	0.603258	0.613052	0.770367	0.738028	0.69815	0.671603	0.756557
chr1	10400000	10500000	Robust	0.551521	0.531068	0.522361	0.580903	0.499917	0.533106	0.500339	0.462089	0.532455	0.471678	0.40514
chr1	11850000	13500000	Robust	0.490031	0.544759	0.493051	0.472865	0.494971	0.482439	0.477012	0.493021	0.492595	0.508024	0.5341
chr1	13975000	14100000	Cohesin-dependent	0.607689	0.890711	0.836271	0.670022	0.621563	0.762166	0.896745	0.517118	0.635004	0.535067	0.602239
chr1	15075000	15125000	Robust	0.540682	0.60496	0.569064	0.570265	0.600676	0.55121	0.535577	0.556113	0.617777	0.632347	0.677389
chr1	15475000	15550000	Robust	0.414821	0.510755	0.504833	0.515225	0.384015	0.391878	0.576363	0.528583	0.494788	0.442523	0.663964
chr1	16425000	17650000	Robust	0.572908	0.644822	0.612944	0.577131	0.586912	0.593933	0.595581	0.603429	0.591438	0.60235	0.632871
chr1	18825000	19225000	Robust	0.498774	0.491092	0.481059	0.482765	0.55806	0.473539	0.46296	0.527443	0.510303	0.593194	0.59887
chr1	20600000	20675000	Robust	0.472287	0.467668	0.366501	0.449213	0.535925	0.482505	0.311321	0.578214	0.529888	0.453537	0.592847
chr1	21175000	21250000	Robust	0.692098	0.71955	0.665469	0.810483	0.672284	0.726121	0.630943	0.659213	0.71388	0.664811	0.707255
chr1	23700000	23850000	Cohesin-dependent	0.595735	0.699953	0.729128	0.547291	0.638181	0.631296	0.791499	0.642109	0.612812	0.680413	0.710048
chr1	26425000	26500000	Cohesin-dependent	0.526458	0.683441	0.758201	0.564607	0.570184	0.641304	0.824672	0.549909	0.603157	0.58999	0.732023
chr1	26875000	26950000	All-dependent	0.541427	0.690132	0.758904	0.673746	0.53536	0.639369	0.802088	0.549707	0.570458	0.549994	0.571868
chr1	27700000	27825000	Cohesin-dependent	0.574895	0.715962	0.750888	0.52086	0.537611	0.669535	0.812462	0.620357	0.583091	0.557113	0.662592
chr1	28175000	28250000	Cohesin-dependent	0.638192	0.790672	0.737285	0.684048	0.682124	0.673827	0.79433	0.662229	0.658062	0.709267	0.773203
chr1	28575000	28775000	Robust	0.554858	0.659025	0.550823	0.677244	0.70203	0.482476	0.590243	0.684894	0.565155	0.695538	0.702299
chr1	29175000	29250000	Robust	0.427204	0.406977	0.336319	0.357321	0.381099	0.394795	0.30259	0.37345	0.428641	0.424699	0.443117
chr1	30675000	30975000	Robust	0.395692	0.386166	0.345081	0.434387	0.415637	0.368601	0.277705	0.359113	0.412672	0.418582	0.465652
chr1	33050000	33125000	CTCF-dependent	0.531907	0.631927	0.495417	0.787288	0.618704	0.444765	0.524208	0.641583	0.652288	0.715566	0.887515
chr1	33450000	33550000	Cohesin-separated	0.344505	0.232893	0.193764	0.405463	0.367861	0.251366	0.128421	0.436207	0.439037	0.325144	0.585027
chr1	34725000	34875000	Cohesin-dependent	0.409793	0.532581	0.550692	0.45543	0.408346	0.396352	0.599749	0.365583	0.409051	0.400523	0.427497
chr1	35800000	36025000	Cohesin-dependent	0.55237	0.686366	0.830651	0.531678	0.511939	0.718375	0.879086	0.441456	0.508216	0.488111	0.456421
chr1	37650000	37800000	Cohesin-dependent	0.584919	0.734004	0.791895	0.599029	0.588107	0.6442	0.831936	0.628411	0.593261	0.621232	0.596062
chr1	38800000	39100000	Cohesin-separated	0.408256	0.267487	0.24575	0.372625	0.354267	0.291247	0.233144	0.396882	0.395715	0.355132	0.439877
chr1	39700000	40075000	CTCF-dependent	0.594021	0.66593	0.70237	0.731542	0.638387	0.679144	0.702515	0.658059	0.629767	0.65066	0.69328
chr1	43125000	43200000	Robust	0.635714	0.664407	0.673518	0.560676	0.703268	0.694331	0.647262	0.732265	0.778304	0.661384	0.833276
chr1	44675000	44775000	Robust	0.44827	0.51696	0.547391	0.41086	0.399101	0.508025	0.54715	0.441905	0.52009	0.447411	0.50985
chr1	45450000	45600000	Robust	0.598393	0.601921	0.565675	0.635704	0.649673	0.589502	0.504457	0.616623	0.547309	0.64081	0.587037
chr1	46225000	46375000	Cohesin-dependent	0.323889	0.446352	0.477632	0.237925	0.32521	0.361063	0.553898	0.364215	0.35816	0.360188	0.459911
chr1	46675000	46775000	Cohesin-separated	0.395397	0.319513	0.244575	0.500181	0.42586	0.243991	0.214101	0.501104	0.440889	0.488951	0.574962
chr1	47125000	47400000	Robust	0.612986	0.68527	0.734614	0.611234	0.612987	0.639458	0.767673	0.613725	0.618421	0.625096	0.5948
chr1	47900000	47975000	Robust	0.68549	0.766574	0.741084	0.744049	0.721452	0.67043	0.756941	0.677624	0.684798	0.652502	0.670482
chr1	50325000	50375000	Robust	0.386615	0.50348	0.467531	0.390376	0.393673	0.42488	0.519192	0.329943	0.36396	0.346566	0.391881
chr1	50675000	50775000	CTCF-dependent	0.605279	0.633688	0.618274	0.888064	0.634898	0.627753	0.667144	0.565717	0.572568	0.584338	0.583387
chr1	51200000	51350000	Robust	0.625937	0.569146	0.529307	0.56537	0.628632	0.479693	0.505794	0.745304	0.733943	0.670929	0.821304
chr1	54975000	55150000	Cohesin-dependent	0.422346	0.51973	0.558412	0.417164	0.405299	0.450939	0.582608	0.457742	0.436444	0.40077	0.497536
chr1	56700000	56850000	Robust	0.458364	0.476983	0.469668	0.417078	0.361799	0.528014	0.53461	0.354279	0.425714	0.32822	0.443613
chr1	58125000	58200000	All-dependent	0.629509	0.783184	0.795235	0.766434	0.586402	0.678824	0.851163	0.594352	0.62517	0.607834	0.670846
chr1	58525000	58725000	Robust	0.479066	0.505504	0.463038	0.410263	0.465056	0.511921	0.44707	0.458748	0.485194	0.476754	0.490303
chr1	59725000	59975000	Cohesin-dependent	0.354064	0.457383	0.59702	0.330484	0.314202	0.48234	0.605093	0.285799	0.354522	0.267113	0.344624
chr1	62075000	62475000	Robust	0.654628	0.686032	0.762645	0.658441	0.648297	0.725991	0.698943	0.606056	0.625727	0.658854	0.641519
chr1	62775000	62850000	Robust	0.366754	0.337836	0.381871	0.467775	0.322762	0.397929	0.351845	0.38568	0.352752	0.336707	0.431751
chr1	63500000	63575000	Robust	0.328177	0.349325	0.297349	0.378125	0.28788	0.346175	0.336675	0.284109	0.312108	0.288007	0.33506
chr1	64950000	65050000	CTCF-dependent	0.64812	0.726524	0.733288	0.817548	0.677305	0.675817	0.760866	0.709727	0.664953	0.668312	0.714568
chr1	66700000	66775000	Robust	0.602164	0.630966	0.634773	0.568337	0.527467	0.585594	0.704107	0.578861	0.599691	0.526348	0.626169
chr1	67175000	67550000	Robust	0.697798	0.678105	0.713888	0.746108	0.696484	0.797788	0.673238	0.688872	0.737186	0.697281	0.755845
chr1	68400000	68550000	CTCF-dependent	0.4	0.449778	0.361584	0.712393	0.471793	0.287978	0.422777	0.439445	0.516903	0.470638	0.594285
chr1	69700000	70175000	Robust	0.55824	0.527496	0.511075	0.588022	0.584753	0.444608	0.540783	0.532946	0.580805	0.523072	0.567608
chr1	70475000	70575000	Robust	0.497994	0.421215	0.45354	0.560685	0.475215	0.424834	0.486443	0.420865	0.443024	0.429625	0.446317
chr1	71000000	71100000	Cohesin-dependent	0.507157	0.708832	0.800467	0.482495	0.447717	0.603049	0.890734	0.384179	0.418036	0.38461	0.298406
chr1	72625000	72725000	Robust	0.571554	0.558004	0.550709	0.644707	0.647459	0.470046	0.594383	0.559323	0.572038	0.561309	0.557564
chr1	75600000	76000000	CTCF-dependent	0.609045	0.613317	0.678706	0.763541	0.60557	0.562347	0.697747	0.597999	0.63074	0.554217	0.584472
chr1	77075000	77150000	CTCF-dependent	0.426319	0.41464	0.415612	0.679684	0.35252	0.44385	0.431745	0.370806	0.480832	0.292918	0.506368
chr1	78075000	78150000	Robust	0.628151	0.540393	0.62559	0.537005	0.587411	0.640857	0.506216	0.546608	0.59355	0.611531	0.61719
chr1	78575000	78700000	Cohesin-dependent	0.668853	0.707065	0.806272	0.702845	0.640939	0.765601	0.831243	0.593285	0.678763	0.638159	0.614165
chr1	79200000	79500000	Robust	0.714749	0.716963	0.75797	0.781623	0.732837	0.764516	0.756874	0.648512	0.747732	0.686823	0.732711
chr1	80125000	80225000	Cohesin-dependent	0.619114	0.767191	0.76759	0.747487	0.607599	0.693885	0.851479	0.542582	0.614684	0.571358	0.530808
chr1	81450000	82025000	Robust	0.734112	0.749886	0.734904	0.809589	0.735324	0.731602	0.710922	0.683982	0.749553	0.678042	0.673627
chr1	83800000	83900000	CTCF-dependent	0.315925	0.328003	0.328294	0.48584	0.298815	0.224982	0.322024	0.239092	0.341906	0.277049	0.34748
chr1	85675000	86200000	CTCF-dependent	0.579148	0.597197	0.628081	0.717108	0.556309	0.519398	0.678449	0.607154	0.576687	0.577983	0.677022
chr1	88600000	88975000	Robust	0.56334	0.550448	0.599013	0.586636	0.525015	0.52965	0.604688	0.535995	0.509773	0.512561	0.499239
chr1	89425000	89600000	CTCF-dependent	0.592697	0.587748	0.574918	0.779796	0.590169	0.611747	0.588678	0.578681	0.57189	0.611168	0.603115
chr1	90000000	90075000	Robust	0.459046	0.416871	0.445098	0.470553	0.432075	0.489345	0.407205	0.440229	0.47834	0.397159	0.550075
chr1	91350000	91525000	CTCF-dependent	0.468939	0.584989	0.514823	0.704053	0.415401	0.489129	0.530549	0.372608	0.418539	0.393139	0.440443
chr1	92675000	92875000	CTCF-dependent	0.601925	0.664232	0.726969	0.816143	0.586722	0.627997	0.797363	0.689321	0.637717	0.57351	0.672239
chr1	95025000	95300000	Robust	0.393733	0.28197	0.267292	0.454339	0.376393	0.273889	0.22372	0.467814	0.494638	0.352836	0.539336
chr1	96100000	96225000	CTCF-dependent	0.584202	0.631948	0.62627	0.743391	0.599378	0.521773	0.705311	0.593218	0.622039	0.525428	0.659969
chr1	98500000	98750000	All-dependent	0.475585	0.567799	0.607712	0.708944	0.429378	0.483907	0.659181	0.548084	0.557148	0.40266	0.538965
chr1	99700000	99775000	Robust	0.471196	0.517091	0.506387	0.518414	0.426869	0.517643	0.579194	0.47691	0.507985	0.435628	0.489812
chr1	101325000	101450000	Robust	0.363392	0.33238	0.344788	0.308826	0.391389	0.252703	0.361752	0.39222	0.345324	0.374668	0.455257
chr1	103525000	103800000	Cohesin-dependent	0.338626	0.474919	0.467203	0.422406	0.306467	0.369683	0.556232	0.294985	0.308382	0.291734	0.298938
chr1	105800000	106000000	Cohesin-dependent	0.661612	0.832368	0.823083	0.671023	0.617231	0.636404	0.896086	0.600504	0.634183	0.61641	0.593796
chr1	107550000	107725000	Cohesin-dependent	0.559588	0.72017	0.741471	0.632274	0.510473	0.6059	0.804381	0.477454	0.511098	0.457605	0.476462
chr1	108100000	109075000	Robust	0.503019	0.530307	0.493814	0.551004	0.564068	0.468734	0.493146	0.561265	0.492152	0.537288	0.563302
chr1	109450000	109550000	Cohesin-dependent	0.696023	0.763071	0.827787	0.672737	0.662629	0.722211	0.870931	0.705393	0.702712	0.703243	0.690402
chr1	110000000	110125000	Cohesin-dependent	0.53794	0.858922	0.608391	0.725949	0.604001	0.548283	0.607763	0.543052	0.594608	0.667642	0.753697
chr1	110475000	110950000	Robust	0.633082	0.591838	0.663968	0.576348	0.61599	0.593341	0.705505	0.684624	0.590493	0.602944	0.608852
chr1	112325000	112375000	Robust	0.362135	0.302931	0.290492	0.289996	0.339607	0.247949	0.263954	0.32352	0.410872	0.33452	0.519222
chr1	113900000	113950000	Robust	0.525094	0.520272	0.517906	0.623469	0.506371	0.518894	0.517383	0.584599	0.519295	0.50278	0.556406
chr1	114675000	115125000	Robust	0.655628	0.714723	0.674227	0.713718	0.671319	0.66104	0.688901	0.728684	0.625024	0.658355	0.694688
chr1	115625000	116125000	Robust	0.60574	0.662974	0.653385	0.538465	0.601113	0.62023	0.71345	0.540833	0.565735	0.578542	0.534053
chr1	116475000	116675000	CTCF-dependent	0.723611	0.810761	0.779379	0.901277	0.719564	0.69861	0.815601	0.842775	0.756377	0.771998	0.815038
chr1	117025000	117450000	Robust	0.768747	0.832949	0.832607	0.824913	0.787512	0.810318	0.863807	0.804926	0.781008	0.799601	0.759151
chr1	117925000	118050000	Cohesin-dependent	0.362894	0.503376	0.486426	0.414718	0.38026	0.374652	0.492837	0.332958	0.304398	0.348665	0.409284
chr1	151150000	151300000	Cohesin-dependent	0.582014	0.736816	0.816218	0.552366	0.608208	0.632913	0.841931	0.618781	0.58147	0.646736	0.637932
chr1	151950000	152075000	CTCF-dependent	0.334937	0.379615	0.283315	0.502405	0.416259	0.272632	0.203998	0.403257	0.380024	0.393558	0.620398
chr1	153275000	153650000	Robust	0.475161	0.458615	0.379729	0.527769	0.529376	0.36272	0.341084	0.505545	0.569616	0.541213	0.694083
chr1	154225000	154350000	Cohesin-dependent	0.604711	0.745571	0.851239	0.515405	0.610898	0.654431	0.874714	0.622788	0.544615	0.595853	0.602664
chr1	155050000	155250000	Robust	0.548781	0.582792	0.606809	0.499887	0.533124	0.560382	0.57026	0.583197	0.588603	0.626642	0.642403
chr1	155675000	157150000	Cohesin-dependent	0.58403	0.717485	0.689533	0.621486	0.636842	0.569008	0.712522	0.675291	0.637337	0.693666	0.783951
chr1	160025000	160675000	Robust	0.649051	0.660414	0.707425	0.664028	0.649674	0.600965	0.724748	0.649115	0.582882	0.622662	0.602815
chr1	160950000	161500000	Robust	0.441342	0.463588	0.468645	0.50512	0.481932	0.387952	0.473221	0.613189	0.500056	0.59077	0.653114
chr1	162525000	162850000	Robust	0.657698	0.715722	0.681944	0.608595	0.683277	0.632149	0.696386	0.666562	0.666044	0.717543	0.738912
chr1	163300000	163400000	CTCF-dependent	0.277887	0.373481	0.332737	0.413065	0.260901	0.302803	0.405989	0.252174	0.26935	0.250394	0.355162
chr1	165050000	165175000	Cohesin-dependent	0.480156	0.656383	0.749162	0.575665	0.428345	0.6129	0.816177	0.396073	0.418068	0.432327	0.354327
chr1	167675000	167725000	Robust	0.511899	0.498877	0.535111	0.535865	0.469114	0.523636	0.571805	0.551104	0.557112	0.502703	0.584956
chr1	168275000	168375000	Robust	0.484765	0.378736	0.435424	0.504617	0.401822	0.410375	0.420065	0.487275	0.590008	0.435487	0.583538
chr1	169400000	169450000	Cohesin-dependent	0.627796	0.750607	0.761671	0.677311	0.59306	0.712814	0.805018	0.607234	0.646295	0.581158	0.591436
chr1	169800000	169900000	Cohesin-dependent	0.478972	0.683588	0.752439	0.546547	0.455626	0.597181	0.837971	0.460761	0.417625	0.455636	0.42206
chr1	171425000	171600000	Robust	0.545097	0.536064	0.584683	0.483777	0.528381	0.434262	0.624053	0.668216	0.578031	0.5601	0.600132
chr1	174175000	174250000	CTCF-dependent	0.509211	0.59378	0.599072	0.728893	0.50401	0.518292	0.6723	0.522953	0.466702	0.529539	0.535864
chr1	174975000	175175000	Robust	0.478726	0.604432	0.524624	0.507215	0.496944	0.494547	0.546753	0.410402	0.525938	0.520612	0.56942
chr1	175800000	176375000	Robust	0.686599	0.655853	0.684542	0.733914	0.654299	0.585159	0.70195	0.672421	0.67408	0.636239	0.648364
chr1	176825000	176900000	Cohesin-dependent	0.681359	0.797839	0.839719	0.644513	0.623718	0.798395	0.82733	0.584648	0.627373	0.646421	0.566421
chr1	179350000	179425000	Robust	0.491764	0.453415	0.403063	0.447716	0.472374	0.514724	0.393427	0.604343	0.492212	0.506832	0.594995
chr1	179775000	179850000	Robust	0.41993	0.370215	0.395783	0.384337	0.425066	0.46017	0.363211	0.410956	0.416722	0.448742	0.466436
chr1	181125000	181225000	Robust	0.498287	0.482065	0.382113	0.380518	0.478101	0.473916	0.325534	0.480186	0.545943	0.465173	0.670348
chr1	186300000	186400000	Cohesin-dependent	0.366538	0.587729	0.731572	0.328834	0.326335	0.540417	0.808043	0.306115	0.32218	0.360804	0.252299
chr1	186975000	187025000	Robust	0.550866	0.582844	0.584187	0.633867	0.514407	0.580956	0.631135	0.485153	0.496986	0.505986	0.507627
chr1	190425000	190525000	All-dependent	0.438144	0.771713	0.827487	0.67932	0.389997	0.577018	0.956087	0.314619	0.429461	0.351369	0.396743
chr1	192400000	192475000	Cohesin-dependent	0.549398	0.59315	0.698312	0.422906	0.458362	0.605569	0.692799	0.419567	0.499183	0.424546	0.425618
chr1	193025000	193150000	All-dependent	0.458927	0.628084	0.721849	0.615172	0.37563	0.576258	0.746231	0.3633	0.35786	0.401856	0.35889
chr1	196025000	196325000	Robust	0.743444	0.78045	0.82467	0.767203	0.73944	0.817506	0.864822	0.681179	0.694562	0.689027	0.627974
chr1	196675000	196800000	Cohesin-dependent	0.599952	0.670255	0.74416	0.65267	0.559366	0.678238	0.796387	0.629433	0.590247	0.569313	0.52583
chr1	197325000	197425000	All-dependent	0.513773	0.641943	0.707641	0.658541	0.465684	0.604494	0.784901	0.432329	0.536977	0.455991	0.524287
chr1	200550000	201450000	Robust	0.718308	0.726878	0.785151	0.725719	0.703311	0.718506	0.79167	0.77971	0.732864	0.73386	0.727608
chr1	202075000	202175000	Cohesin-dependent	0.571862	0.690039	0.770049	0.615454	0.546996	0.701487	0.7846	0.544004	0.604934	0.593986	0.607223
chr1	202725000	203025000	Robust	0.668393	0.752362	0.798005	0.671437	0.743875	0.69723	0.811148	0.68952	0.61291	0.699851	0.642899
chr1	203750000	203850000	Cohesin-dependent	0.634203	0.780271	0.718383	0.66706	0.587663	0.646973	0.732441	0.683255	0.628201	0.590911	0.625939
chr1	204450000	204550000	CTCF-dependent	0.504253	0.515224	0.449552	0.678181	0.567859	0.502046	0.39696	0.649092	0.553152	0.538807	0.69994
chr1	205050000	205300000	Cohesin-separated	0.663979	0.619447	0.493954	0.736152	0.731733	0.562308	0.389569	0.757639	0.695804	0.743878	0.884481
chr1	205625000	206600000	Robust	0.57148	0.616318	0.594756	0.621306	0.591371	0.589389	0.593455	0.637744	0.616176	0.634553	0.687351
chr1	206975000	207050000	Cohesin-separated	0.745122	0.749694	0.579526	0.793884	0.782655	0.570403	0.549679	0.835119	0.826947	0.804261	0.827984
chr1	207400000	207825000	CTCF-dependent	0.531664	0.595698	0.615726	0.680533	0.484549	0.601085	0.634273	0.51432	0.50067	0.47123	0.480578
chr1	209525000	209825000	Robust	0.49828	0.590228	0.494086	0.475658	0.533288	0.52155	0.503745	0.521692	0.5752	0.562783	0.699965
chr1	211625000	211675000	Robust	0.655428	0.637592	0.687122	0.594086	0.615215	0.732784	0.640844	0.60183	0.669664	0.608414	0.716913
chr1	212975000	213150000	CTCF-dependent	0.382623	0.443255	0.493996	0.613231	0.322265	0.404411	0.547286	0.379344	0.385799	0.360646	0.3896
chr1	214150000	214275000	Robust	0.448887	0.444754	0.417	0.473615	0.44787	0.441216	0.391791	0.415027	0.473712	0.437564	0.519755
chr1	214600000	214650000	Robust	0.554547	0.638497	0.610678	0.656758	0.559546	0.610876	0.58714	0.511895	0.612374	0.595504	0.668465
chr1	215525000	215675000	Cohesin-dependent	0.4285	0.57356	0.689226	0.454544	0.375457	0.539468	0.790154	0.370365	0.399442	0.321151	0.333364
chr1	219800000	219875000	Cohesin-dependent	0.478695	0.543102	0.632302	0.58003	0.415798	0.597671	0.632586	0.419972	0.537227	0.40409	0.520578
chr1	220775000	220850000	Cohesin-dependent	0.497217	0.619997	0.677809	0.53655	0.435535	0.693347	0.771296	0.485914	0.504668	0.434957	0.549091
chr1	221400000	221475000	Robust	0.644737	0.769961	0.710472	0.714962	0.66124	0.692043	0.747811	0.632249	0.743487	0.680097	0.747792
chr1	222425000	222725000	Robust	0.538442	0.55703	0.617042	0.524499	0.492062	0.56839	0.570389	0.465655	0.519906	0.500258	0.467789
chr1	223050000	223150000	Robust	0.673022	0.631404	0.66877	0.694761	0.625752	0.735322	0.591788	0.627886	0.689703	0.658382	0.671787
chr1	223525000	224500000	Robust	0.640223	0.60356	0.58633	0.677135	0.644323	0.596844	0.567867	0.658764	0.611949	0.6787	0.666934
chr1	224875000	224975000	CTCF-dependent	0.647808	0.637193	0.620473	0.872117	0.614891	0.671582	0.617984	0.524443	0.661272	0.561963	0.654011
chr1	225350000	225450000	Robust	0.379548	0.343147	0.282227	0.417292	0.36308	0.354867	0.248476	0.381995	0.456978	0.348001	0.494804
chr1	226000000	226100000	Robust	0.450377	0.50911	0.545271	0.56395	0.435891	0.468637	0.555974	0.457782	0.475287	0.398963	0.439979
chr1	228500000	228675000	Robust	0.354736	0.380669	0.471442	0.333255	0.296953	0.275202	0.512918	0.527773	0.349287	0.394331	0.425567
chr1	230600000	230650000	Cohesin-dependent	0.589267	0.729082	0.734888	0.625787	0.554382	0.639559	0.836976	0.609683	0.627379	0.620098	0.675147
chr1	231600000	231650000	All-dependent	0.543276	0.662967	0.707104	0.743065	0.505259	0.623614	0.768329	0.501155	0.633527	0.511447	0.592089
chr1	234050000	234125000	Robust	0.570893	0.533728	0.614066	0.607338	0.570231	0.57243	0.651425	0.588934	0.645793	0.560048	0.585355
chr1	234425000	234500000	Robust	0.43942	0.481228	0.401379	0.533213	0.43874	0.338028	0.396683	0.41948	0.529327	0.443798	0.612975
chr1	235050000	235150000	Robust	0.55722	0.64483	0.62396	0.619432	0.545172	0.581751	0.646708	0.579087	0.631872	0.591858	0.703341
chr1	235450000	235525000	Cohesin-dependent	0.596888	0.726934	0.763999	0.579991	0.63726	0.620486	0.75293	0.540649	0.599971	0.641694	0.611693
chr1	236000000	236100000	Robust	0.458851	0.420903	0.401203	0.545453	0.366059	0.434845	0.415383	0.532903	0.571298	0.434033	0.680757
chr1	237650000	237775000	Cohesin-dependent	0.580511	0.807463	0.888148	0.52403	0.503453	0.739271	0.948682	0.537526	0.571287	0.539647	0.584533
chr1	239950000	240025000	Cohesin-dependent	0.348443	0.388764	0.523873	0.292737	0.316833	0.419379	0.53793	0.284511	0.328845	0.303332	0.291677
chr1	241850000	242050000	CTCF-dependent	0.559057	0.602995	0.527112	0.778355	0.604686	0.570442	0.591864	0.580131	0.551124	0.60939	0.636792
chr1	244300000	244475000	Robust	0.532198	0.511688	0.479734	0.471642	0.52539	0.486078	0.475125	0.525952	0.635926	0.516635	0.639273
chr1	246725000	246900000	Cohesin-dependent	0.480496	0.556923	0.621797	0.434708	0.453734	0.516069	0.68541	0.452812	0.430723	0.44093	0.447526
chr1	1000000	1025000	Robust	0.509937	0.508432	0.476042	0.50685	0.541731	0.451484	0.44829	0.61237	0.537984	0.563256	0.663491
chr1	1275000	1300000	Robust	0.674615	0.693708	0.708772	0.703811	0.715523	0.548466	0.696515	0.851834	0.713856	0.832124	0.934238
chr1	3400000	3450000	Robust	0.690699	0.716692	0.793395	0.691845	0.631137	0.737147	0.829461	0.741345	0.711611	0.689841	0.74425
chr1	6075000	6100000	Robust	0.512391	0.503554	0.546341	0.584349	0.505706	0.452016	0.576819	0.614265	0.521803	0.599856	0.601717
chr1	6450000	6475000	Cohesin-dependent	0.558546	0.699854	0.668628	0.572757	0.634933	0.547103	0.686777	0.631975	0.594542	0.686161	0.782434
chr1	6675000	6700000	CTCF-dependent	0.397518	0.526345	0.514184	0.539135	0.385135	0.393726	0.519899	0.450518	0.407877	0.46741	0.536738
chr1	7075000	7100000	Robust	0.948803	0.925918	0.896683	1.00174	0.949694	0.957792	0.860681	0.948178	0.944351	0.95649	0.922706
chr1	7625000	7650000	Robust	0.612837	0.640722	0.728411	0.507138	0.554789	0.722427	0.738318	0.525385	0.594537	0.514839	0.451172
chr1	7700000	7725000	Robust	0.504652	0.512587	0.541981	0.467824	0.464974	0.544016	0.552674	0.428545	0.494053	0.401617	0.384377
chr1	8375000	8400000	Cohesin-dependent	0.673426	0.841496	0.649736	0.88832	0.808191	0.612327	0.651859	0.80151	0.804786	0.828116	0.912856
chr1	9225000	9250000	Cohesin-dependent	0.755716	0.903113	0.830882	0.730166	0.813473	0.802049	0.877123	0.834256	0.85663	0.87742	0.922921
chr1	9525000	9575000	Cohesin-dependent	0.695431	0.832153	0.810134	0.676526	0.711667	0.739725	0.855337	0.713092	0.731393	0.754572	0.801611
chr1	9625000	9650000	Cohesin-dependent	0.637898	0.803707	0.804917	0.70238	0.641759	0.715035	0.854797	0.644071	0.658213	0.698062	0.732688
chr1	10950000	10975000	Robust	0.562579	0.595226	0.665859	0.461592	0.654629	0.589082	0.701854	0.637575	0.646521	0.64989	0.739306
chr1	11025000	11050000	Cohesin-dependent	0.515399	0.582525	0.689762	0.416719	0.556991	0.584652	0.754498	0.527727	0.509178	0.56401	0.57905
chr1	11700000	11725000	Robust	0.493548	0.436955	0.456174	0.538062	0.476715	0.4669	0.404726	0.596095	0.558911	0.525658	0.644467
chr1	14550000	14575000	Cohesin-separated	1.10777	1.03113	0.936474	1.12179	1.10036	1.0867	0.834657	1.1106	1.13099	1.14077	1.14323
chr1	19250000	19275000	Cohesin-dependent	0.543786	0.605436	0.691667	0.542221	0.578787	0.551281	0.716163	0.646471	0.495971	0.630058	0.539055
chr1	19625000	19650000	Robust	0.687852	0.633584	0.655828	0.666977	0.663694	0.677696	0.635003	0.703498	0.727208	0.693296	0.760647
chr1	19875000	19900000	CTCF-dependent	0.611369	0.574778	0.578569	0.806342	0.586127	0.591263	0.601954	0.727723	0.680045	0.606263	0.658714
chr1	20450000	20475000	Robust	0.57282	0.503358	0.49799	0.539499	0.675595	0.615763	0.390916	0.714227	0.688641	0.684998	0.793764
chr1	21325000	21350000	Robust	0.781847	0.794763	0.7311	0.867099	0.776322	0.853957	0.640139	0.725175	0.799827	0.742068	0.728467
chr1	21625000	21700000	Robust	0.666489	0.743186	0.741785	0.624445	0.715682	0.678997	0.743848	0.742365	0.691714	0.765195	0.749058
chr1	22000000	22025000	Robust	0.694531	0.57092	0.582435	0.727594	0.717443	0.61361	0.527668	0.820803	0.76992	0.749031	0.802914
chr1	22075000	22100000	Cohesin-separated	0.668901	0.482238	0.488691	0.747388	0.682088	0.524572	0.405783	0.8204	0.738841	0.701163	0.741374
chr1	22600000	22625000	Robust	0.902747	0.808909	0.872635	0.81595	0.891509	1.00321	0.832251	0.838932	0.875752	0.902312	0.793396
chr1	22925000	23000000	CTCF-dependent	0.632173	0.707301	0.623172	0.802581	0.645532	0.70692	0.593052	0.636057	0.706065	0.650143	0.807771
chr1	23425000	23450000	Robust	0.805141	0.7784	0.707949	0.778733	0.871376	0.725976	0.714968	0.962143	0.849684	0.912896	0.905296
chr1	24075000	24100000	Robust	0.654117	0.718955	0.762566	0.688401	0.678778	0.699775	0.805076	0.829163	0.789754	0.674314	0.881994
chr1	24600000	24625000	Cohesin-dependent	0.746798	0.888697	0.790699	0.858029	0.781779	0.755694	0.803014	0.734494	0.758869	0.848069	0.805062
chr1	24825000	24850000	CTCF-dependent	0.710656	0.74058	0.69649	0.938417	0.721706	0.765953	0.651732	0.76797	0.767422	0.74351	0.71484
chr1	25175000	25200000	Cohesin-dependent	0.629696	0.736	0.809514	0.563414	0.632414	0.699427	0.86924	0.637169	0.669897	0.643923	0.675335
chr1	25325000	25350000	Cohesin-dependent	0.717927	0.84569	0.934758	0.737512	0.699635	0.771605	0.995113	0.71365	0.730677	0.711769	0.756781
chr1	25800000	25825000	Robust	0.662718	0.686204	0.753885	0.673037	0.649616	0.711713	0.731331	0.675102	0.677853	0.700571	0.753307
chr1	26025000	26050000	Robust	0.678749	0.740755	0.798279	0.638425	0.679256	0.730697	0.814235	0.737157	0.731431	0.731177	0.77163
chr1	26975000	27000000	Cohesin-dependent	0.574343	0.688852	0.768155	0.629588	0.555919	0.643818	0.819491	0.604718	0.625468	0.576093	0.61223
chr1	27250000	27275000	CTCF-dependent	0.855439	0.960337	0.838604	0.988742	0.938751	0.790046	0.870419	0.943995	0.89086	0.995931	0.936667
chr1	27350000	27375000	CTCF-dependent	0.837878	0.966037	0.794943	0.990972	0.938006	0.766769	0.825243	0.895991	0.870641	1.01005	0.978916
chr1	27625000	27650000	Robust	0.684597	0.750798	0.729672	0.647498	0.679509	0.741835	0.728026	0.685534	0.70832	0.713445	0.810197
chr1	30325000	30350000	Robust	0.916479	0.963704	1.00193	0.870496	0.889361	1.02508	1.04022	0.894236	0.940045	0.898457	0.8477
chr1	31000000	31025000	CTCF-dependent	0.495506	0.622418	0.455216	0.823421	0.619622	0.371908	0.496034	0.619956	0.593417	0.65252	0.778784
chr1	31150000	31175000	Cohesin-dependent	0.600311	0.795284	0.583255	0.945653	0.739775	0.526896	0.655705	0.712288	0.698206	0.796169	0.917299
chr1	31575000	31600000	Robust	0.658617	0.77223	0.704306	0.621497	0.725139	0.674488	0.69024	0.782261	0.7943	0.759655	0.922605
chr1	31650000	31675000	Robust	0.663156	0.763088	0.706659	0.73668	0.719454	0.658865	0.701592	0.792933	0.801819	0.766311	0.932402
chr1	32025000	32050000	Robust	0.627181	0.634405	0.702785	0.67534	0.601617	0.612679	0.723655	0.79409	0.671134	0.649018	0.726112
chr1	32375000	32400000	Cohesin-dependent	0.628132	0.654704	0.765911	0.509202	0.550841	0.659222	0.80366	0.560122	0.582667	0.578155	0.530127
chr1	32850000	32875000	Cohesin-dependent	0.602462	0.739841	0.616261	0.70426	0.721131	0.507125	0.674188	0.755025	0.682053	0.802833	0.900334
chr1	35425000	35450000	CTCF-dependent	0.692628	0.763282	0.756063	0.83146	0.745145	0.679737	0.797448	0.728762	0.647397	0.741014	0.773392
chr1	37400000	37425000	Robust	0.529102	0.580397	0.589281	0.650628	0.54183	0.425963	0.617961	0.57814	0.572729	0.610967	0.714249
chr1	38025000	38050000	Robust	0.489701	0.473165	0.507381	0.595033	0.454709	0.390832	0.506442	0.538849	0.522916	0.511839	0.546699
chr1	40175000	40200000	Robust	0.792047	0.72971	0.722627	0.873266	0.828216	0.840961	0.668624	0.796226	0.780974	0.820032	0.85612
chr1	40400000	40425000	Robust	0.699384	0.736611	0.741567	0.761956	0.72043	0.781987	0.766904	0.781485	0.707185	0.665006	0.739568
chr1	40575000	40600000	CTCF-dependent	0.660151	0.726814	0.737915	0.817482	0.66379	0.703086	0.76524	0.787165	0.729174	0.622512	0.72645
chr1	40950000	40975000	Robust	0.630918	0.656116	0.675787	0.593476	0.647097	0.700081	0.678992	0.642574	0.662523	0.652514	0.678323
chr1	41225000	41250000	Robust	0.660176	0.708572	0.750527	0.66154	0.663301	0.673153	0.822844	0.705318	0.69323	0.665735	0.641728
chr1	41500000	41525000	Robust	0.662844	0.715199	0.737488	0.661599	0.684097	0.712163	0.751106	0.759291	0.781168	0.713699	0.773813
chr1	42025000	42050000	Cohesin-separated	0.891773	0.826117	0.729774	0.953596	0.893815	0.847995	0.701476	0.932369	0.903863	0.896436	0.922752
chr1	42125000	42150000	Robust	0.752355	0.822091	0.761046	0.846808	0.742652	0.790821	0.798467	0.735481	0.759978	0.752338	0.771179
chr1	42700000	42775000	CTCF-dependent	0.704323	0.696645	0.574471	0.849478	0.733004	0.710645	0.593224	0.69703	0.631708	0.703853	0.605475
chr1	42875000	42900000	CTCF-dependent	0.751645	0.741537	0.646863	0.901069	0.82898	0.834034	0.620374	0.763356	0.72932	0.750044	0.739393
chr1	44000000	44025000	Robust	0.65986	0.777852	0.724372	0.671535	0.692573	0.664052	0.772347	0.685107	0.682049	0.737823	0.797469
chr1	44075000	44100000	Robust	0.652314	0.77815	0.741213	0.740273	0.640068	0.662347	0.798986	0.689453	0.742839	0.700701	0.797909
chr1	51850000	51875000	Robust	0.613476	0.71455	0.715936	0.675674	0.59713	0.691526	0.713181	0.54557	0.594829	0.59809	0.64801
chr1	52025000	52050000	Cohesin-dependent	0.601091	0.667164	0.738845	0.526981	0.592492	0.696374	0.769417	0.629925	0.590679	0.600481	0.607015
chr1	52775000	52800000	CTCF-dependent	0.807125	0.776576	0.83468	0.974541	0.781196	0.797721	0.87254	0.840532	0.762993	0.792146	0.792324
chr1	53175000	53275000	Cohesin-dependent	0.562161	0.639019	0.733172	0.528696	0.524386	0.68554	0.794077	0.501893	0.586777	0.5511	0.543064
chr1	53800000	53825000	CTCF-dependent	0.629987	0.732045	0.719556	0.853581	0.634266	0.66736	0.780826	0.712872	0.751385	0.705494	0.798485
chr1	53975000	54000000	CTCF-dependent	0.638199	0.74103	0.733293	0.875183	0.613944	0.675802	0.768185	0.651049	0.647337	0.643161	0.682728
chr1	54825000	54900000	Robust	0.491851	0.558598	0.54132	0.609228	0.522308	0.469779	0.55166	0.604033	0.595917	0.522884	0.646637
chr1	55350000	55375000	Robust	0.644018	0.567108	0.674543	0.667332	0.667025	0.607624	0.560107	0.637127	0.75207	0.654971	0.77393
chr1	55850000	55875000	Cohesin-separated	0.999139	0.892763	0.821542	0.979693	1.01155	1.00403	0.781805	1.01147	0.977167	1.03079	0.952775
chr1	55950000	55975000	Robust	0.963861	0.929988	0.847691	0.937517	0.976574	0.976559	0.838301	0.982946	0.949796	1.01065	0.931612
chr1	56550000	56575000	Robust	0.688205	0.709218	0.760201	0.775153	0.631497	0.752695	0.78538	0.555263	0.610736	0.612908	0.572652
chr1	57175000	57200000	Robust	0.837865	0.947655	0.910218	0.794184	0.793348	0.879885	0.962888	0.785328	0.801497	0.798546	0.763951
chr1	57300000	57325000	Robust	0.948012	1.03396	0.961423	0.947394	0.937913	0.962994	0.984265	0.927437	0.944768	0.931198	0.889404
chr1	57600000	57625000	Robust	1.07216	1.1163	1.03966	0.999197	1.13478	1.09572	1.03169	1.07423	1.08899	1.12206	1.01632
chr1	57675000	57700000	Robust	1.05551	1.10743	1.03733	0.969781	1.11512	1.09772	1.05118	1.05303	1.0535	1.10758	1.0049
chr1	58025000	58050000	Cohesin-dependent	0.758096	0.89196	0.891314	0.821913	0.75276	0.825626	0.932235	0.691376	0.747082	0.737293	0.764653
chr1	59175000	59200000	Cohesin-separated	1.03385	0.836728	0.753301	1.03002	1.05438	0.909648	0.682862	1.08866	1.06405	1.10346	1.07629
chr1	59300000	59325000	Cohesin-separated	1.03591	0.856846	0.804542	0.979669	1.04296	1.02193	0.72678	1.06064	1.03036	1.07962	1.05486
chr1	60750000	60775000	Robust	0.575714	0.509715	0.471607	0.683783	0.559375	0.476104	0.487314	0.547236	0.641734	0.554318	0.644803
chr1	60825000	60850000	CTCF-dependent	0.456134	0.358918	0.310249	0.621084	0.41423	0.356783	0.290283	0.425775	0.55674	0.426776	0.576436
chr1	61850000	61875000	Cohesin-dependent	0.611306	0.690532	0.767003	0.716869	0.56581	0.703949	0.819763	0.593878	0.590621	0.554261	0.563939
chr1	64200000	64275000	Robust	0.51892	0.492239	0.626417	0.397694	0.473966	0.625134	0.568531	0.413228	0.563399	0.463343	0.524065
chr1	65150000	65175000	Robust	0.710257	0.755246	0.745763	0.786294	0.70249	0.715948	0.777	0.741647	0.766612	0.723258	0.78673
chr1	65650000	65675000	Robust	0.784247	0.692903	0.756035	0.681333	0.717882	0.841163	0.731945	0.753144	0.752749	0.744751	0.771407
chr1	66250000	66275000	Robust	0.728266	0.628912	0.603127	0.832755	0.680101	0.810485	0.482307	0.662348	0.698842	0.679599	0.68121
chr1	71500000	71525000	Robust	0.800239	0.733883	0.801804	0.86982	0.778427	0.785032	0.801786	0.681321	0.774039	0.733113	0.728955
chr1	71575000	71600000	Robust	0.805887	0.734229	0.776067	0.867306	0.791752	0.774166	0.788847	0.711638	0.795777	0.757188	0.762598
chr1	72025000	72075000	Robust	0.707943	0.773667	0.815366	0.798721	0.664328	0.689776	0.865687	0.702769	0.727684	0.704084	0.734405
chr1	72150000	72175000	All-dependent	0.696827	0.813191	0.848681	0.827081	0.680632	0.710016	0.914987	0.70377	0.717645	0.684888	0.73329
chr1	72875000	72900000	Robust	0.684225	0.772332	0.74194	0.6518	0.713622	0.603735	0.829753	0.616121	0.643305	0.675844	0.617371
chr1	74675000	74700000	Cohesin-dependent	0.555995	0.715039	0.737618	0.57877	0.472338	0.652199	0.756254	0.453526	0.538941	0.491345	0.440347
chr1	74775000	74800000	Cohesin-dependent	0.504822	0.70216	0.726864	0.529093	0.429725	0.615592	0.763455	0.407005	0.478839	0.448333	0.382506
chr1	75550000	75575000	Robust	0.659436	0.616559	0.646074	0.753424	0.712178	0.520958	0.674797	0.645353	0.674157	0.588658	0.638643
chr1	77700000	77725000	Cohesin-dependent	0.662776	0.802597	0.778007	0.698751	0.652858	0.613116	0.837836	0.635716	0.625767	0.753224	0.730632
chr1	77875000	77900000	Robust	0.694325	0.743282	0.798656	0.688478	0.701748	0.625631	0.830235	0.675101	0.591261	0.733473	0.712457
chr1	80625000	80650000	CTCF-separated	0.87746	0.905652	0.909706	0.731907	0.85893	0.856508	0.983262	0.783128	0.807882	0.820678	0.695842
chr1	80950000	80975000	Robust	0.878855	0.925977	0.903046	0.759742	0.862072	0.850452	0.954011	0.818677	0.832316	0.85411	0.748214
chr1	81375000	81400000	Robust	0.750137	0.836568	0.819964	0.737872	0.737485	0.716629	0.865714	0.683075	0.774767	0.768732	0.719384
chr1	82150000	82175000	Robust	0.714162	0.731703	0.655957	0.595485	0.714616	0.616553	0.680672	0.663454	0.69374	0.693485	0.616919
chr1	82825000	82850000	Cohesin-dependent	0.783258	0.927222	0.844441	0.703073	0.772672	0.768415	0.910275	0.732906	0.772818	0.775829	0.709516
chr1	83075000	83100000	Robust	0.647196	0.775035	0.705586	0.588312	0.641153	0.653929	0.76945	0.642142	0.642448	0.642018	0.584799
chr1	83475000	83500000	Robust	0.535001	0.647875	0.588998	0.540925	0.576974	0.488549	0.604545	0.539016	0.543002	0.566857	0.534571
chr1	84900000	84975000	CTCF-separated	0.704562	0.623789	0.821233	0.522722	0.612568	0.793214	0.797181	0.631748	0.660014	0.60905	0.505105
chr1	85225000	85300000	CTCF-dependent	0.589922	0.598041	0.574073	0.759957	0.616874	0.585035	0.559019	0.669438	0.744791	0.619022	0.725534
chr1	86300000	86325000	Cohesin-dependent	0.597971	0.710356	0.768016	0.62418	0.567044	0.639624	0.863883	0.549154	0.52589	0.513183	0.514404
chr1	86650000	86675000	Cohesin-separated	0.664188	0.553146	0.520602	0.729323	0.644297	0.556618	0.543901	0.660665	0.710702	0.729485	0.743146
chr1	86725000	86750000	CTCF-dependent	0.627548	0.520678	0.483559	0.764239	0.618592	0.516256	0.512016	0.687211	0.686867	0.712325	0.768058
chr1	87050000	87125000	Robust	0.541288	0.614569	0.663295	0.574105	0.488882	0.606518	0.685079	0.545385	0.581182	0.486002	0.568917
chr1	87625000	87650000	Cohesin-separated	1.02573	0.952579	0.871325	0.89948	1.06605	0.959693	0.86971	1.02478	0.930581	1.01676	0.880797
chr1	88100000	88125000	Robust	0.804604	0.870172	0.840964	0.934113	0.799056	0.807688	0.87342	0.799067	0.850919	0.767341	0.841413
chr1	88175000	88200000	Cohesin-dependent	0.724121	0.859562	0.836827	0.833266	0.734329	0.754527	0.904548	0.704568	0.728255	0.685299	0.730203
chr1	88525000	88575000	Robust	0.510216	0.555459	0.583366	0.580773	0.485752	0.471644	0.610738	0.471458	0.470567	0.46063	0.486059
chr1	90100000	90125000	Robust	0.465665	0.450416	0.477782	0.473395	0.433371	0.47718	0.472405	0.413189	0.45878	0.401263	0.512644
chr1	90550000	90575000	Robust	0.843841	0.871747	0.876384	0.721765	0.856187	0.841679	0.918846	0.871037	0.827378	0.852488	0.807362
chr1	90675000	90700000	Robust	0.783726	0.827041	0.830546	0.725959	0.784358	0.759695	0.903911	0.816168	0.751313	0.803272	0.744816
chr1	91125000	91150000	Robust	0.700813	0.744898	0.807291	0.709882	0.683831	0.664634	0.860987	0.714223	0.711498	0.677501	0.671544
chr1	91950000	91975000	Robust	0.68914	0.789432	0.707563	0.641716	0.74414	0.734046	0.724368	0.767287	0.732223	0.766025	0.796802
chr1	92250000	92325000	Robust	0.770214	0.780121	0.848292	0.738257	0.805602	0.818918	0.917177	0.665801	0.71821	0.804015	0.708375
chr1	93000000	93025000	Cohesin-dependent	0.648136	0.717417	0.784609	0.726239	0.647632	0.728558	0.834585	0.630267	0.62139	0.654193	0.698933
chr1	93275000	93300000	Cohesin-dependent	0.670123	0.788606	0.814893	0.667732	0.681293	0.735173	0.886322	0.770435	0.741084	0.735578	0.823662
chr1	93850000	93875000	Cohesin-dependent	0.63995	0.831877	0.785361	0.680494	0.688515	0.708294	0.823385	0.585135	0.647554	0.750041	0.695323
chr1	93925000	93950000	Cohesin-dependent	0.621984	0.851989	0.798215	0.652878	0.682526	0.683029	0.87529	0.607437	0.651638	0.758508	0.725263
chr1	94400000	94500000	Cohesin-dependent	0.722209	0.916414	0.84836	0.946049	0.686086	0.767229	0.879032	0.662166	0.701527	0.725583	0.707492
chr1	94750000	94775000	Robust	0.888895	0.945868	0.889366	0.871272	0.928258	0.963126	0.780981	0.890651	0.929201	0.965691	1.00834
chr1	95800000	95825000	Cohesin-dependent	0.831518	0.996567	0.973298	0.784033	0.812318	0.825887	1.08635	0.7427	0.75688	0.764969	0.692162
chr1	96800000	96825000	Robust	0.757426	0.813385	0.771827	0.664632	0.745397	0.731703	0.764668	0.689414	0.793067	0.754961	0.72593
chr1	96950000	96975000	Robust	0.629376	0.746003	0.697859	0.610119	0.6933	0.634954	0.694683	0.636322	0.801368	0.670916	0.762693
chr1	97100000	97125000	CTCF-dependent	0.692095	0.748188	0.660243	0.869946	0.752497	0.653624	0.634206	0.705128	0.849491	0.744906	0.812991
chr1	97550000	97575000	Robust	0.889081	0.85623	0.790919	0.898162	0.884008	0.797895	0.853428	0.827246	0.789965	0.836719	0.724265
chr1	98050000	98075000	CTCF-separated	0.890523	0.731038	0.84123	0.753227	0.879264	0.93778	0.752189	0.861478	0.899533	0.887654	0.849991
chr1	98425000	98450000	CTCF-dependent	0.630957	0.529117	0.627468	0.783815	0.575166	0.686092	0.482196	0.681532	0.765176	0.568349	0.712998
chr1	99075000	99100000	Robust	0.83966	0.950453	0.942687	0.769848	0.900949	0.840197	1.03852	0.782823	0.774191	0.873437	0.722302
chr1	100425000	100500000	Robust	0.790241	0.81723	0.835488	0.829741	0.782429	0.834171	0.850402	0.755392	0.792382	0.771048	0.777837
chr1	100850000	100925000	All-dependent	0.533	0.695004	0.711881	0.784514	0.483662	0.642521	0.735027	0.489664	0.516735	0.5242	0.470953
chr1	101250000	101275000	Cohesin-separated	0.562406	0.434938	0.400344	0.484334	0.578709	0.45351	0.381653	0.604147	0.574888	0.574414	0.635668
chr1	103050000	103075000	Robust	0.760077	0.883671	0.85272	0.749946	0.781361	0.749529	0.913452	0.760353	0.796874	0.746976	0.768999
chr1	103475000	103500000	Robust	0.4665	0.564721	0.587178	0.570502	0.418612	0.481065	0.615955	0.353779	0.410591	0.385909	0.363882
chr1	104075000	104100000	Cohesin-dependent	0.670859	0.816385	0.804706	0.546951	0.655499	0.652616	0.856666	0.60533	0.632822	0.613185	0.569842
chr1	104575000	104600000	Cohesin-dependent	0.688278	0.832458	0.827854	0.590229	0.654092	0.663366	0.879517	0.618112	0.65154	0.625829	0.595177
chr1	104725000	104750000	Robust	0.640572	0.769774	0.761149	0.560914	0.608234	0.612459	0.820357	0.564093	0.618469	0.579208	0.570219
chr1	107150000	107175000	Robust	0.825036	0.798929	0.817092	0.783046	0.757106	0.777367	0.835678	0.754119	0.84996	0.75721	0.765554
chr1	107500000	107525000	Robust	0.612306	0.638654	0.665592	0.684154	0.550915	0.58016	0.677276	0.540388	0.600211	0.485686	0.553116
chr1	111800000	111825000	CTCF-dependent	0.568601	0.61071	0.603891	0.757761	0.549094	0.554987	0.599889	0.518204	0.545115	0.53093	0.498081
chr1	112675000	112750000	Robust	0.634357	0.676085	0.677895	0.624398	0.632227	0.595609	0.694951	0.710195	0.621764	0.705352	0.717183
chr1	113025000	113075000	Robust	0.61271	0.539499	0.489843	0.69125	0.623009	0.495261	0.433887	0.580471	0.669982	0.640599	0.710055
chr1	113125000	113150000	Robust	0.525495	0.499432	0.464406	0.557251	0.513479	0.435889	0.408393	0.441576	0.581833	0.534295	0.618433
chr1	113650000	113675000	CTCF-dependent	0.7345	0.737282	0.762087	0.864601	0.672484	0.757626	0.757306	0.709906	0.716373	0.661934	0.687933
chr1	113975000	114000000	Robust	0.507713	0.478701	0.470089	0.595219	0.482471	0.497231	0.445502	0.532925	0.515669	0.496818	0.537781
chr1	114275000	114350000	CTCF-separated	0.789566	0.75282	0.754509	0.60849	0.81487	0.710668	0.745757	0.76043	0.783169	0.814361	0.728174
chr1	118125000	118150000	Cohesin-dependent	0.429935	0.595832	0.565145	0.46585	0.457803	0.439964	0.598282	0.398596	0.388944	0.421744	0.443367
chr1	118800000	118825000	Robust	0.840499	0.799738	0.769115	0.747606	0.853774	0.756055	0.771347	0.836895	0.81971	0.78164	0.813896
chr1	118900000	118925000	Cohesin-separated	0.840495	0.704656	0.688496	0.798815	0.855392	0.691993	0.665139	0.872669	0.85607	0.792642	0.880666
chr1	119425000	119450000	All-dependent	0.650798	0.709479	0.840143	0.89304	0.566523	0.668874	0.854636	0.650192	0.651864	0.554047	0.50102
chr1	147400000	147425000	CTCF-dependent	0.840405	0.94996	0.943203	1.0405	0.921564	0.861723	0.977043	0.874995	0.887764	0.919433	0.967736
chr1	150250000	150275000	Cohesin-dependent	0.502352	0.61702	0.670617	0.606485	0.506352	0.571897	0.679167	0.485491	0.537445	0.51543	0.64461
chr1	150550000	150575000	Robust	0.735905	0.791809	0.813114	0.846851	0.839152	0.667925	0.845748	0.893151	0.754939	0.896196	0.929784
chr1	150950000	151025000	Cohesin-dependent	0.631326	0.741971	0.86219	0.654793	0.629002	0.695955	0.886191	0.670632	0.685978	0.678583	0.77681
chr1	152425000	152450000	Cohesin-dependent	0.692226	0.832309	0.775032	0.735716	0.743405	0.727562	0.804484	0.685703	0.709904	0.702936	0.684721
chr1	152500000	152525000	Cohesin-dependent	0.689516	0.844761	0.820784	0.727775	0.704293	0.748801	0.86416	0.65267	0.702528	0.678914	0.652726
chr1	157500000	157525000	Cohesin-dependent	0.75047	0.885153	0.847648	0.786966	0.801736	0.766811	0.884009	0.805402	0.744689	0.819411	0.756046
chr1	158200000	158225000	Cohesin-dependent	0.638702	0.805974	0.674471	0.664811	0.701779	0.665167	0.630004	0.634056	0.703136	0.670455	0.707679
chr1	159050000	159100000	Cohesin-dependent	0.599786	0.777352	0.824005	0.607626	0.54945	0.736526	0.85833	0.518828	0.576666	0.519397	0.487937
chr1	159200000	159225000	Cohesin-dependent	0.562347	0.768439	0.796329	0.592987	0.529759	0.715828	0.850165	0.481027	0.52602	0.510632	0.473061
chr1	159725000	159750000	Robust	0.745788	0.663006	0.619115	0.815953	0.746065	0.559333	0.582316	0.754305	0.78036	0.75502	0.847316
chr1	161750000	161775000	Robust	0.468784	0.568212	0.545437	0.397559	0.470939	0.534913	0.561336	0.418636	0.446342	0.42352	0.48055
chr1	162475000	162500000	Robust	0.672061	0.766931	0.727269	0.694332	0.695376	0.628748	0.777424	0.712177	0.730699	0.76591	0.827582
chr1	163550000	163575000	Cohesin-dependent	0.480832	0.632935	0.616058	0.566995	0.495884	0.502527	0.708179	0.39295	0.453931	0.451463	0.462299
chr1	164350000	164375000	Cohesin-separated	0.874094	0.904574	0.734947	0.83332	0.952723	0.806638	0.721178	0.850991	0.851161	0.927366	0.914401
chr1	164425000	164450000	Cohesin-separated	0.888371	0.872643	0.701512	0.869932	0.966848	0.807397	0.656979	0.884871	0.893399	0.941515	0.961642
chr1	164825000	164850000	Robust	0.691469	0.725953	0.683645	0.741039	0.651362	0.713736	0.603211	0.717813	0.758928	0.628244	0.682833
chr1	165200000	165225000	Cohesin-dependent	0.565169	0.689387	0.802786	0.610848	0.530584	0.672936	0.858165	0.532183	0.5122	0.520804	0.415906
chr1	165550000	165575000	Robust	0.699205	0.653969	0.684637	0.600849	0.654529	0.718406	0.609585	0.657607	0.676203	0.685254	0.619689
chr1	165625000	165650000	Robust	0.686078	0.689948	0.643523	0.605684	0.639093	0.647022	0.601452	0.66539	0.66916	0.680642	0.678697
chr1	165900000	165925000	CTCF-dependent	0.644817	0.615646	0.559462	0.788992	0.630251	0.558672	0.51499	0.592796	0.689151	0.621905	0.717616
chr1	165975000	166000000	CTCF-dependent	0.577709	0.525365	0.497135	0.729844	0.581134	0.447492	0.455749	0.520447	0.629155	0.535585	0.651562
chr1	166450000	166475000	Robust	0.795808	0.894468	0.88475	0.68327	0.784063	0.801966	0.937934	0.836768	0.765538	0.772539	0.733272
chr1	166775000	166800000	Robust	0.624254	0.652731	0.651945	0.709728	0.712119	0.483867	0.665876	0.707452	0.645017	0.628726	0.69045
chr1	167025000	167075000	Robust	0.745805	0.773814	0.794256	0.694222	0.766955	0.793631	0.812767	0.719477	0.77098	0.715963	0.710319
chr1	170875000	170900000	CTCF-dependent	0.658456	0.754067	0.746312	0.911147	0.663333	0.736204	0.755067	0.590088	0.69977	0.634538	0.699821
chr1	170950000	170975000	All-dependent	0.605696	0.74979	0.754051	0.851689	0.629062	0.679821	0.788392	0.55979	0.663651	0.638388	0.723287
chr1	171725000	171750000	Robust	0.616482	0.593186	0.630948	0.648889	0.591184	0.56688	0.66104	0.685611	0.609191	0.607867	0.626896
chr1	171950000	172025000	CTCF-dependent	0.689294	0.765078	0.752256	0.983754	0.660877	0.793936	0.732443	0.628424	0.761743	0.659561	0.796017
chr1	172525000	172550000	Robust	0.711772	0.715028	0.714107	0.693328	0.663751	0.692607	0.767143	0.686381	0.690977	0.737389	0.698428
chr1	172625000	172650000	Robust	0.684948	0.713585	0.737161	0.720847	0.63473	0.684607	0.781221	0.627586	0.651261	0.686536	0.655923
chr1	172750000	172775000	Cohesin-dependent	0.623009	0.73656	0.806248	0.737865	0.578575	0.700901	0.761764	0.539823	0.6188	0.644507	0.597607
chr1	173175000	173200000	Robust	0.90785	0.903999	0.895716	0.973084	0.880964	1.03018	0.818122	0.887451	0.986126	0.845043	0.968054
chr1	173400000	173425000	Robust	0.686308	0.743177	0.697087	0.701254	0.671662	0.781215	0.715703	0.729123	0.769169	0.66946	0.796985
chr1	173775000	173800000	CTCF-separated	0.804781	0.768609	0.72299	0.6468	0.850575	0.685807	0.748708	0.797676	0.658587	0.860312	0.705224
chr1	173850000	173875000	CTCF-separated	0.71117	0.753333	0.720986	0.555171	0.790408	0.612693	0.798536	0.727088	0.552162	0.804515	0.635204
chr1	174700000	174725000	Robust	0.738179	0.731762	0.770787	0.817856	0.711296	0.779381	0.797661	0.655804	0.731062	0.677204	0.616055
chr1	178450000	178475000	Robust	0.7317	0.705038	0.722336	0.652292	0.750783	0.657893	0.752484	0.729815	0.748926	0.758684	0.760557
chr1	179050000	179075000	Robust	0.655136	0.675589	0.55568	0.76272	0.722941	0.569762	0.544842	0.715326	0.69265	0.735101	0.751706
chr1	180125000	180150000	Robust	0.747357	0.664419	0.627005	0.721643	0.752606	0.630534	0.642692	0.74049	0.692335	0.791691	0.702059
chr1	180450000	180525000	Cohesin-dependent	0.585065	0.723284	0.761143	0.679527	0.583158	0.712891	0.775683	0.580235	0.640086	0.609476	0.681703
chr1	180825000	180850000	Robust	0.846123	0.871924	0.763158	0.892044	0.85269	0.854297	0.743194	0.831174	0.810263	0.892419	0.8752
chr1	181525000	181550000	Robust	0.635271	0.698341	0.704746	0.641306	0.642817	0.666571	0.724887	0.568083	0.677688	0.613647	0.649896
chr1	182000000	182025000	Robust	0.819052	0.873505	0.892228	0.780699	0.815625	0.854919	0.898783	0.788642	0.81019	0.827003	0.777549
chr1	182075000	182100000	Robust	0.748003	0.821224	0.829471	0.761787	0.762901	0.799728	0.844848	0.72346	0.762484	0.79001	0.732902
chr1	182400000	182425000	Robust	0.738994	0.8093	0.841906	0.725701	0.812724	0.77544	0.878084	0.773189	0.751542	0.80271	0.728698
chr1	182475000	182500000	Cohesin-dependent	0.668518	0.770011	0.806833	0.638407	0.74371	0.708254	0.851724	0.720185	0.690775	0.72968	0.694859
chr1	183250000	183275000	Cohesin-separated	0.816276	0.704477	0.620395	0.864821	0.837119	0.674256	0.612428	0.94069	0.87682	0.924476	1.02231
chr1	183450000	183475000	CTCF-dependent	0.793185	0.80962	0.74776	0.944336	0.846092	0.717033	0.785995	0.844833	0.827781	0.918765	0.88749
chr1	183575000	183650000	CTCF-dependent	0.665832	0.753344	0.731829	0.812135	0.685908	0.673171	0.765043	0.659435	0.687357	0.718825	0.728061
chr1	183950000	183975000	Robust	0.712122	0.753888	0.743147	0.771141	0.678382	0.701982	0.742592	0.707393	0.738112	0.681155	0.727026
chr1	184050000	184075000	CTCF-dependent	0.723698	0.757696	0.756492	0.853776	0.704249	0.692358	0.762802	0.732015	0.772071	0.707127	0.76306
chr1	184650000	184775000	Cohesin-dependent	0.585064	0.711607	0.795576	0.568017	0.555572	0.692483	0.813157	0.529161	0.561186	0.570539	0.577888
chr1	185125000	185150000	Robust	0.74911	0.841909	0.856494	0.783457	0.747869	0.709331	0.901602	0.726255	0.719478	0.750536	0.716692
chr1	185200000	185225000	Robust	0.763651	0.857392	0.833736	0.822976	0.779916	0.721838	0.884916	0.766149	0.774678	0.809739	0.773226
chr1	185650000	185725000	All-dependent	0.672575	0.796261	0.83015	1.03959	0.687807	0.785846	0.857887	0.594326	0.754261	0.686814	0.748488
chr1	186250000	186275000	Cohesin-dependent	0.471454	0.577261	0.691247	0.47678	0.416411	0.576494	0.729402	0.455621	0.454791	0.431852	0.381062
chr1	187400000	187425000	Robust	0.750129	0.727163	0.819957	0.811893	0.670403	0.750146	0.83227	0.60964	0.75092	0.635968	0.630947
chr1	187850000	187875000	Robust	0.939705	0.859268	0.9027	0.84726	0.905885	0.929768	0.899022	0.889514	0.871014	0.893463	0.77772
chr1	188375000	188400000	Robust	0.799741	0.845932	0.878075	0.781763	0.786315	0.823981	0.918348	0.712509	0.769861	0.758463	0.686044
chr1	188450000	188475000	Robust	0.796329	0.850686	0.888502	0.793709	0.78129	0.829103	0.938277	0.70187	0.758233	0.747058	0.682692
chr1	188900000	188975000	Robust	0.800509	0.849381	0.898348	0.773891	0.71976	0.793929	0.970299	0.737939	0.756638	0.749304	0.682053
chr1	189425000	189450000	Robust	0.761278	0.821061	0.840947	0.715452	0.777965	0.761462	0.873722	0.689719	0.762481	0.755419	0.707341
chr1	190375000	190400000	All-dependent	0.489525	0.796135	0.867434	0.726793	0.448643	0.652227	0.970583	0.335333	0.509791	0.404209	0.444967
chr1	190650000	190675000	Cohesin-dependent	0.618178	0.79206	0.841023	0.720322	0.599026	0.616818	0.965179	0.548187	0.608415	0.552153	0.550788
chr1	191200000	191225000	Robust	0.884996	0.897874	0.913351	0.780824	0.875643	0.880107	0.972971	0.861449	0.827201	0.870498	0.76565
chr1	191400000	191425000	Robust	0.888835	0.876753	0.901837	0.771818	0.876956	0.885655	0.973742	0.849236	0.803458	0.882746	0.769657
chr1	191800000	191825000	Robust	0.85448	0.826188	0.865071	0.839421	0.839989	0.86811	0.899086	0.786485	0.851487	0.860165	0.788561
chr1	191900000	191925000	Robust	0.870831	0.813376	0.883056	0.866987	0.880446	0.892188	0.897681	0.797238	0.883055	0.853742	0.813134
chr1	193350000	193375000	Robust	0.702296	0.641487	0.667565	0.809822	0.728669	0.597422	0.677347	0.671015	0.716553	0.704918	0.680118
chr1	193725000	193750000	Cohesin-separated	0.947644	0.730408	0.745742	0.860095	0.971641	0.834843	0.70685	0.988956	0.917958	0.945137	0.875105
chr1	194250000	194275000	Robust	0.783537	0.85097	0.864838	0.827074	0.733457	0.839719	0.908559	0.676444	0.799494	0.725471	0.733809
chr1	194500000	194525000	Robust	0.798531	0.89006	0.907204	0.80122	0.744498	0.8226	0.968627	0.718759	0.784077	0.763885	0.716947
chr1	195350000	195375000	CTCF-separated	0.946852	0.887101	0.895721	0.803379	0.901335	0.941005	0.955498	0.902342	0.877102	0.905395	0.790765
chr1	195725000	195750000	All-dependent	0.694424	0.808141	0.840097	0.900561	0.691665	0.768365	0.907985	0.590111	0.748955	0.612075	0.663681
chr1	195800000	195825000	All-dependent	0.622545	0.787601	0.815379	0.840381	0.651638	0.70695	0.893142	0.529098	0.69372	0.55973	0.639556
chr1	197075000	197100000	Robust	0.628774	0.590746	0.619557	0.63488	0.596327	0.614977	0.691138	0.677051	0.607894	0.681966	0.573768
chr1	197500000	197525000	All-dependent	0.589279	0.714579	0.791864	0.724117	0.550203	0.719875	0.854972	0.555806	0.644135	0.562488	0.598545
chr1	197925000	197950000	CTCF-dependent	0.749305	0.836444	0.779298	0.87931	0.816467	0.738431	0.806399	0.750034	0.755992	0.807886	0.812069
chr1	198000000	198025000	Robust	0.810163	0.86557	0.783094	0.938035	0.897989	0.751681	0.829868	0.847453	0.851818	0.894365	0.919558
chr1	198675000	198700000	All-dependent	0.562316	0.655573	0.763654	0.839725	0.497575	0.645186	0.715423	0.513245	0.591356	0.5248	0.57968
chr1	198750000	198775000	All-dependent	0.506292	0.615701	0.67193	0.820233	0.424847	0.574371	0.656042	0.449329	0.526354	0.490036	0.523048
chr1	199500000	199525000	Cohesin-dependent	0.619961	0.800587	0.86723	0.680419	0.567919	0.733166	0.908903	0.505792	0.698935	0.569541	0.600367
chr1	199625000	199650000	Cohesin-dependent	0.562546	0.758142	0.800074	0.622213	0.541623	0.682979	0.843323	0.511483	0.621268	0.510838	0.548518
chr1	200075000	200100000	Cohesin-separated	1.06627	0.847164	0.904254	1.03821	1.09749	1.01569	0.738452	1.044	1.06727	1.12681	1.04525
chr1	200500000	200525000	Cohesin-dependent	0.551367	0.655028	0.684221	0.57962	0.517053	0.633303	0.68246	0.505818	0.585047	0.517582	0.578162
chr1	201800000	201825000	Cohesin-dependent	0.697835	0.930265	0.768384	0.682706	0.720287	0.732521	0.801378	0.783007	0.757795	0.809856	0.910323
chr1	207875000	207900000	Robust	0.516654	0.524602	0.583153	0.572489	0.500706	0.553763	0.587095	0.541131	0.541366	0.508143	0.624154
chr1	208225000	208275000	Cohesin-separated	0.566605	0.349156	0.316827	0.627189	0.527532	0.503263	0.198299	0.609586	0.578726	0.583039	0.755141
chr1	209200000	209225000	Robust	0.790405	0.83012	0.821401	0.811902	0.77806	0.759528	0.864748	0.752552	0.771041	0.778676	0.74969
chr1	210325000	210350000	Robust	0.596392	0.676005	0.594655	0.599542	0.602574	0.546043	0.610516	0.6899	0.628781	0.654674	0.665897
chr1	210400000	210425000	Robust	0.53756	0.601213	0.51099	0.495747	0.490383	0.475104	0.509362	0.55961	0.551566	0.570016	0.557745
chr1	211150000	211175000	All-dependent	0.518595	0.601801	0.653003	0.660613	0.509565	0.506187	0.618845	0.48424	0.528898	0.513961	0.509892
chr1	211275000	211300000	Robust	0.441119	0.523591	0.512281	0.551656	0.44656	0.358913	0.504875	0.419366	0.436027	0.45246	0.456318
chr1	211475000	211500000	Robust	0.664973	0.659772	0.633604	0.741232	0.646197	0.626775	0.616219	0.650263	0.654562	0.663752	0.707961
chr1	211975000	212000000	Robust	0.80021	0.817025	0.825959	0.919095	0.828422	0.812389	0.88822	0.806213	0.752215	0.85077	0.809421
chr1	212050000	212075000	CTCF-dependent	0.738532	0.823372	0.819326	0.935732	0.760729	0.79589	0.86921	0.72687	0.667342	0.780685	0.739366
chr1	212375000	212475000	Robust	0.67458	0.754724	0.686671	0.591065	0.669798	0.721818	0.717336	0.719257	0.719105	0.73564	0.785746
chr1	213825000	213850000	Robust	1.03043	1.04831	0.941347	0.903723	1.08126	1.0142	0.956724	1.04587	0.989785	1.06243	0.978401
chr1	215100000	215175000	Cohesin-separated	1.07237	0.92707	0.987805	1.04011	1.02154	1.13344	0.885958	1.07208	1.0081	1.04276	0.989542
chr1	215775000	215800000	Cohesin-dependent	0.618998	0.641303	0.756181	0.738388	0.531241	0.686837	0.826767	0.602902	0.656258	0.4879	0.528761
chr1	216200000	216275000	Robust	0.91005	0.840756	0.803628	0.867515	0.95569	0.932201	0.847489	0.893916	0.936839	0.963144	0.915289
chr1	216600000	216650000	Robust	0.703039	0.790737	0.725948	0.793439	0.70934	0.736893	0.761445	0.62863	0.67849	0.645771	0.664624
chr1	216750000	216775000	Cohesin-dependent	0.62866	0.822016	0.752837	0.714136	0.623181	0.695729	0.819053	0.545347	0.554147	0.59496	0.573071
chr1	217775000	217800000	Cohesin-dependent	0.741036	0.859898	0.895269	0.808954	0.738043	0.816017	0.94871	0.676173	0.735219	0.697635	0.694499
chr1	218650000	218675000	Cohesin-separated	0.953748	0.81761	0.827693	0.900358	0.961209	1.02241	0.695582	0.939853	0.88353	0.985851	0.93256
chr1	219050000	219075000	Robust	0.907318	0.874994	0.860592	0.981388	0.904273	0.871369	0.881887	0.892296	0.982918	0.913788	0.930853
chr1	220125000	220150000	Cohesin-dependent	0.52519	0.647266	0.769838	0.482184	0.519408	0.622752	0.867402	0.496055	0.36282	0.588773	0.38534
chr1	220200000	220225000	Cohesin-dependent	0.518523	0.59944	0.691586	0.577372	0.501894	0.538071	0.773877	0.504011	0.378831	0.561984	0.397425
chr1	226350000	226425000	All-dependent	0.510238	0.629674	0.694801	0.670261	0.507301	0.566479	0.734073	0.481225	0.513858	0.493882	0.505859
chr1	226525000	226550000	Robust	0.666899	0.728402	0.779033	0.790469	0.679127	0.718368	0.81982	0.682697	0.6945	0.634472	0.690065
chr1	226925000	226950000	CTCF-separated	0.798755	0.748347	0.649887	0.666222	0.878816	0.683085	0.662848	0.924681	0.876849	0.883574	0.980007
chr1	227000000	227025000	CTCF-separated	0.828569	0.797777	0.69648	0.693024	0.854177	0.736554	0.711304	0.877714	0.831243	0.886015	0.925059
chr1	227400000	227475000	CTCF-dependent	0.613806	0.527695	0.595537	0.814663	0.563619	0.772112	0.52613	0.527201	0.659229	0.538331	0.580493
chr1	227925000	227950000	Robust	0.802344	0.740124	0.772373	0.855002	0.833525	0.817652	0.765026	0.866855	0.805939	0.919093	0.879245
chr1	228100000	228125000	Robust	0.697384	0.688945	0.708723	0.683855	0.747944	0.639993	0.721099	0.795523	0.704079	0.829225	0.79499
chr1	229175000	229250000	Robust	0.695676	0.675471	0.638127	0.725283	0.699837	0.708976	0.626107	0.666103	0.679866	0.718213	0.691877
chr1	229500000	229525000	Cohesin-dependent	0.5398	0.76865	0.762637	0.615857	0.550811	0.678593	0.809384	0.457961	0.49606	0.572618	0.500066
chr1	229625000	229650000	Cohesin-dependent	0.524266	0.683957	0.683926	0.636654	0.554475	0.589536	0.701585	0.484476	0.535916	0.572469	0.580526
chr1	230275000	230300000	Robust	0.745117	0.798428	0.808511	0.693173	0.668669	0.842161	0.787081	0.718701	0.770603	0.689581	0.681893
chr1	231200000	231225000	Robust	0.712017	0.776972	0.790671	0.641141	0.740135	0.810005	0.791117	0.787493	0.744342	0.736641	0.774589
chr1	231275000	231300000	Robust	0.635458	0.755137	0.762783	0.578733	0.648063	0.737263	0.800827	0.708554	0.659961	0.652976	0.673883
chr1	231700000	231725000	All-dependent	0.584073	0.663247	0.728348	0.827242	0.556737	0.619938	0.802916	0.546071	0.741748	0.538707	0.702232
chr1	232525000	232550000	Robust	0.814495	0.896594	0.871254	0.779171	0.823838	0.800801	0.907554	0.754556	0.801208	0.849237	0.778459
chr1	232600000	232650000	Robust	0.754456	0.848966	0.820218	0.755937	0.770235	0.753421	0.869033	0.658754	0.738773	0.796008	0.727568
chr1	232900000	232925000	Cohesin-separated	0.956434	0.746986	0.76787	0.85496	0.967826	0.890771	0.720417	0.955308	0.944781	0.958566	0.907433
chr1	233225000	233275000	All-dependent	0.53262	0.634453	0.690437	0.761705	0.442656	0.632243	0.72669	0.449474	0.5474	0.379248	0.460073
chr1	233325000	233350000	All-dependent	0.449785	0.572778	0.626327	0.636541	0.388839	0.585699	0.656846	0.360817	0.449884	0.334963	0.368146
chr1	236500000	236525000	Robust	0.753201	0.79482	0.825408	0.727939	0.816313	0.838737	0.834235	0.699795	0.741394	0.800911	0.684992
chr1	236600000	236625000	Cohesin-dependent	0.666258	0.820639	0.838874	0.64579	0.741733	0.779954	0.878781	0.603522	0.625718	0.71227	0.581517
chr1	236900000	236925000	Robust	0.718382	0.677309	0.681676	0.682548	0.791143	0.64665	0.701358	0.689677	0.734591	0.711367	0.677914
chr1	237575000	237600000	Cohesin-dependent	0.645398	0.892627	0.964721	0.580497	0.54389	0.818379	1.04817	0.608384	0.604024	0.599662	0.61671
chr1	238200000	238225000	Robust	0.784776	0.762485	0.749802	0.788302	0.775714	0.747144	0.783794	0.763291	0.757752	0.75793	0.721504
chr1	238950000	238975000	Cohesin-dependent	0.71555	0.914851	0.856576	0.7827	0.734869	0.791512	0.941618	0.65469	0.76104	0.707175	0.729004
chr1	239375000	239400000	Robust	0.832342	0.924216	0.904067	0.852588	0.816487	0.880068	0.961054	0.756758	0.800152	0.819707	0.757835
chr1	239900000	239925000	Robust	0.456967	0.445557	0.571178	0.404625	0.425691	0.503955	0.555581	0.398909	0.453657	0.389227	0.367998
chr1	240650000	240750000	Cohesin-dependent	0.57373	0.711159	0.730783	0.682222	0.592146	0.645341	0.818013	0.584899	0.680315	0.581932	0.70956
chr1	241450000	241475000	Robust	0.689492	0.702107	0.7198	0.732392	0.681347	0.692496	0.758844	0.622739	0.689618	0.662351	0.627748
chr1	241525000	241550000	Cohesin-dependent	0.573777	0.70605	0.726078	0.667306	0.539648	0.665574	0.758239	0.517013	0.552487	0.567457	0.546834
chr1	242400000	242425000	Robust	0.776946	0.85391	0.816553	0.797327	0.782173	0.797354	0.837349	0.750513	0.741764	0.803431	0.737196
chr1	242925000	242950000	Robust	0.426264	0.429714	0.340133	0.320163	0.498806	0.288665	0.343666	0.419118	0.445385	0.503131	0.486735
chr1	243700000	243725000	Robust	1.01073	0.911136	0.946529	1.08237	1.00009	0.98865	0.977671	1.01424	0.922384	0.995494	0.966215
chr1	244600000	244625000	Robust	0.666892	0.680524	0.729118	0.649481	0.679798	0.674389	0.783961	0.657659	0.687614	0.662003	0.711111
chr1	245025000	245150000	Robust	0.49704	0.558897	0.578523	0.585091	0.469326	0.545681	0.591151	0.494287	0.549099	0.473716	0.582511
chr1	245550000	245575000	Robust	1.09567	0.991928	0.966547	0.976671	1.08529	1.1331	0.912735	1.0674	1.04763	1.12123	1.01312
chr1	245625000	245650000	Cohesin-separated	1.08708	0.949799	0.902058	0.994935	1.07732	1.09092	0.847139	1.07763	1.07511	1.10862	1.06632
chr1	245950000	246025000	Robust	0.889448	0.852	0.796137	0.900316	0.893041	0.889727	0.824998	0.867564	0.961466	0.897033	0.941154
chr1	246425000	246475000	CTCF-dependent	0.654482	0.661907	0.714872	0.817337	0.641607	0.654618	0.708868	0.635358	0.607801	0.674283	0.631117
chr1	247325000	247400000	Robust	0.783443	0.785853	0.819604	0.801511	0.863147	0.655906	0.823397	0.876111	0.81388	0.816104	0.83754
chr1	248375000	248400000	Robust	0.67186	0.77622	0.749864	0.61471	0.618256	0.706789	0.794118	0.615385	0.641034	0.595257	0.605116
chr10	775000	1400000	Robust	0.446105	0.455634	0.484028	0.457955	0.439407	0.338409	0.500094	0.43705	0.443818	0.423686	0.499706
chr10	2850000	3175000	Cohesin-dependent	0.433221	0.533758	0.6047	0.521378	0.424084	0.452361	0.618518	0.465434	0.448014	0.430882	0.511052
chr10	4750000	4850000	Cohesin-dependent	0.396668	0.548143	0.609169	0.394829	0.30546	0.561455	0.604684	0.330336	0.402642	0.316369	0.327177
chr10	5350000	5450000	Cohesin-separated	0.532456	0.483225	0.395814	0.483976	0.553768	0.445993	0.353024	0.528431	0.510064	0.616982	0.622917
chr10	5850000	5950000	Cohesin-dependent	0.533226	0.698486	0.709014	0.62642	0.565706	0.615311	0.760386	0.590376	0.560557	0.615859	0.710136
chr10	6375000	6450000	Robust	0.500974	0.505896	0.510963	0.593084	0.49184	0.452466	0.492251	0.476285	0.446339	0.47515	0.47958
chr10	9275000	9350000	All-dependent	0.47886	0.794611	0.786584	0.625529	0.398144	0.597342	0.916399	0.394	0.394778	0.430922	0.408318
chr10	11850000	12200000	Cohesin-dependent	0.414126	0.578945	0.646349	0.3575	0.429644	0.438285	0.704587	0.414613	0.416267	0.434253	0.476447
chr10	13075000	13175000	Cohesin-dependent	0.484778	0.562811	0.691735	0.432785	0.431944	0.634333	0.741757	0.407071	0.451765	0.453822	0.381716
chr10	13550000	13600000	Robust	0.553905	0.533068	0.559802	0.631289	0.585093	0.594411	0.557926	0.524144	0.530562	0.525068	0.531988
chr10	14900000	14975000	Cohesin-dependent	0.537608	0.69749	0.646803	0.537211	0.588939	0.534042	0.773633	0.556994	0.554271	0.66446	0.645791
chr10	15350000	15400000	Cohesin-separated	0.472146	0.315055	0.334564	0.543708	0.389983	0.394764	0.298329	0.557997	0.566678	0.384704	0.652971
chr10	18275000	18700000	CTCF-dependent	0.569374	0.615683	0.673539	0.742093	0.53401	0.53785	0.727564	0.569326	0.579361	0.553576	0.578284
chr10	20950000	21250000	Robust	0.475005	0.458763	0.46101	0.48369	0.495584	0.404371	0.458329	0.457762	0.53487	0.437022	0.58249
chr10	23050000	23175000	Cohesin-dependent	0.324184	0.558113	0.620502	0.447749	0.291412	0.462922	0.707521	0.280254	0.340795	0.276864	0.324228
chr10	24525000	25275000	Robust	0.604576	0.550846	0.540528	0.696236	0.606037	0.598424	0.501008	0.597574	0.634352	0.592952	0.700252
chr10	26200000	26325000	Robust	0.520638	0.524831	0.524831	0.564732	0.625019	0.466355	0.535736	0.560234	0.487132	0.538707	0.580428
chr10	27050000	27375000	Cohesin-dependent	0.551612	0.63653	0.703739	0.514045	0.560896	0.600944	0.752629	0.594312	0.494875	0.560368	0.45437
chr10	28375000	28625000	Robust	0.326833	0.354435	0.341885	0.258119	0.301146	0.29404	0.337547	0.303815	0.328827	0.309962	0.394039
chr10	29350000	29475000	Cohesin-dependent	0.544267	0.705087	0.746011	0.551221	0.542873	0.626469	0.855179	0.552702	0.616085	0.614857	0.630777
chr10	30575000	30700000	Cohesin-dependent	0.463102	0.567723	0.680655	0.370292	0.468543	0.565575	0.736555	0.461212	0.466001	0.453559	0.491262
chr10	31775000	31850000	CTCF-dependent	0.602666	0.622023	0.626221	0.786835	0.577882	0.692522	0.617962	0.548405	0.568918	0.587879	0.558883
chr10	32300000	32400000	Cohesin-separated	0.630857	0.463296	0.473685	0.684905	0.580221	0.522718	0.464025	0.63478	0.652756	0.583738	0.560873
chr10	33075000	33200000	Robust	0.646507	0.568223	0.568636	0.588308	0.635311	0.588903	0.605405	0.599048	0.702998	0.650408	0.651632
chr10	34600000	34675000	Cohesin-dependent	0.591557	0.659098	0.747867	0.693536	0.560764	0.740057	0.737392	0.539592	0.609056	0.52918	0.658594
chr10	35025000	35100000	All-dependent	0.545174	0.708692	0.779503	0.724146	0.507757	0.586069	0.871967	0.536448	0.495994	0.537243	0.520415
chr10	42725000	42800000	Robust	0.634156	0.606366	0.630341	0.619499	0.631751	0.557101	0.640898	0.648753	0.61175	0.625908	0.611421
chr10	43450000	43650000	Cohesin-dependent	0.445131	0.536447	0.613229	0.497813	0.423732	0.460846	0.65931	0.514159	0.465633	0.437	0.505396
chr10	44875000	45000000	Cohesin-dependent	0.447172	0.590571	0.60374	0.460228	0.421927	0.544294	0.61175	0.386968	0.492065	0.432263	0.498578
chr10	45675000	48700000	Robust	0.322103	0.296351	0.315707	0.317168	0.321035	0.296456	0.316002	0.353219	0.331169	0.347684	0.342218
chr10	49325000	49525000	Robust	0.550525	0.626043	0.63466	0.581597	0.542	0.576161	0.669825	0.714646	0.651445	0.565662	0.68023
chr10	49900000	50250000	Robust	0.51698	0.500481	0.500759	0.454856	0.528065	0.507151	0.508876	0.494967	0.459699	0.55891	0.499343
chr10	50650000	50950000	Cohesin-dependent	0.452739	0.474334	0.591924	0.542289	0.403503	0.493534	0.618587	0.431194	0.425297	0.395632	0.412041
chr10	52625000	52825000	CTCF-dependent	0.402969	0.446133	0.421028	0.581366	0.42225	0.339945	0.454987	0.34583	0.433968	0.344645	0.469842
chr10	58100000	58200000	CTCF-dependent	0.464878	0.44566	0.512211	0.615641	0.377233	0.481535	0.50157	0.41787	0.446625	0.380576	0.412454
chr10	60050000	60100000	Robust	0.556042	0.56495	0.505389	0.658947	0.594162	0.546296	0.505174	0.526177	0.597834	0.5551	0.685445
chr10	60725000	60800000	Robust	0.481635	0.583789	0.610653	0.455408	0.498404	0.56405	0.620484	0.497745	0.563189	0.51592	0.55319
chr10	68300000	68400000	All-dependent	0.508796	0.689338	0.700804	0.744917	0.587298	0.640588	0.749292	0.550252	0.534594	0.596302	0.656542
chr10	73700000	73800000	Cohesin-dependent	0.480491	0.592539	0.660184	0.432723	0.46854	0.562424	0.704353	0.517695	0.474178	0.494542	0.506724
chr10	74175000	74250000	CTCF-dependent	0.454385	0.493191	0.426156	0.609558	0.476622	0.406482	0.391549	0.448677	0.4643	0.504317	0.533042
chr10	75200000	75300000	Robust	0.326316	0.330687	0.326431	0.393224	0.30059	0.320144	0.302975	0.342704	0.375888	0.286318	0.372432
chr10	77075000	77275000	Robust	0.500205	0.430863	0.405025	0.617465	0.467519	0.436916	0.358421	0.490462	0.572601	0.428651	0.532254
chr10	77700000	78050000	Robust	0.474261	0.556572	0.565349	0.459918	0.462277	0.516098	0.537751	0.48132	0.493838	0.49556	0.511374
chr10	79225000	80350000	Robust	0.507848	0.498496	0.474616	0.550808	0.518836	0.51051	0.489339	0.560809	0.533849	0.523324	0.559766
chr10	84050000	84150000	Cohesin-dependent	0.355963	0.459394	0.512315	0.448829	0.346554	0.34961	0.544265	0.276826	0.336718	0.318601	0.355032
chr10	86350000	86675000	Robust	0.47856	0.373138	0.44898	0.483546	0.476159	0.39298	0.450711	0.47129	0.505816	0.436428	0.588796
chr10	87100000	87850000	Robust	0.428931	0.479749	0.493851	0.490621	0.47387	0.455181	0.541582	0.451174	0.434249	0.493873	0.453455
chr10	88500000	88575000	All-dependent	0.682668	0.769071	0.81675	0.871796	0.661234	0.771411	0.814463	0.65205	0.65056	0.683339	0.684526
chr10	88875000	89275000	Robust	0.676845	0.678458	0.702161	0.633088	0.689741	0.719006	0.716782	0.725757	0.669078	0.722387	0.662491
chr10	89700000	89800000	CTCF-dependent	0.38809	0.363659	0.257042	0.518857	0.395516	0.353187	0.250301	0.37633	0.443956	0.441845	0.623775
chr10	90800000	90900000	Robust	0.425181	0.448281	0.477954	0.514346	0.353119	0.469809	0.479907	0.364012	0.331399	0.364068	0.341884
chr10	91900000	91975000	Cohesin-dependent	0.538297	0.632787	0.769469	0.569293	0.522404	0.691915	0.801349	0.476498	0.454211	0.51567	0.454566
chr10	96325000	96400000	Cohesin-dependent	0.541264	0.645908	0.695188	0.521515	0.540277	0.604526	0.773323	0.49749	0.473938	0.528307	0.460204
chr10	97325000	97400000	Robust	0.463455	0.571115	0.554872	0.547925	0.481446	0.515957	0.551049	0.507799	0.47322	0.554281	0.655934
chr10	97700000	97775000	Robust	0.378462	0.441242	0.39674	0.399556	0.370372	0.39845	0.422901	0.433685	0.429713	0.419048	0.509234
chr10	99675000	99750000	Robust	0.436522	0.497674	0.433134	0.513569	0.422116	0.384665	0.469348	0.48358	0.48243	0.515887	0.522922
chr10	100175000	100300000	Cohesin-dependent	0.528668	0.720452	0.617803	0.664482	0.601785	0.591555	0.654211	0.565741	0.511886	0.634643	0.650459
chr10	100950000	101075000	Cohesin-dependent	0.512501	0.562786	0.68709	0.605382	0.446345	0.583606	0.741094	0.45007	0.46584	0.468541	0.423668
chr10	101750000	101825000	Robust	0.590349	0.684934	0.690861	0.698423	0.643697	0.624946	0.670352	0.658005	0.611684	0.662015	0.687684
chr10	102075000	102150000	Cohesin-dependent	0.517831	0.682331	0.751804	0.498606	0.53513	0.631768	0.772469	0.601302	0.571302	0.578157	0.676156
chr10	102600000	102725000	Cohesin-dependent	0.562036	0.651562	0.706356	0.689348	0.53719	0.607433	0.730625	0.724782	0.664592	0.598205	0.725393
chr10	103325000	103600000	Cohesin-dependent	0.512274	0.595501	0.645504	0.531164	0.531049	0.533699	0.709958	0.575015	0.541903	0.573563	0.597936
chr10	104300000	104375000	CTCF-dependent	0.397398	0.42407	0.386042	0.584405	0.511465	0.279984	0.385414	0.471404	0.426271	0.498973	0.612595
chr10	110225000	110625000	Robust	0.702614	0.796548	0.814924	0.72803	0.708955	0.833684	0.753442	0.672416	0.687572	0.753571	0.741454
chr10	111000000	111075000	Cohesin-separated	0.523205	0.329171	0.285523	0.597216	0.465005	0.279102	0.242617	0.554723	0.517776	0.486172	0.585639
chr10	112100000	112150000	Robust	0.433296	0.486951	0.533044	0.450881	0.487501	0.434717	0.565349	0.407586	0.455277	0.437149	0.475091
chr10	112400000	112475000	Cohesin-dependent	0.347292	0.442964	0.540381	0.457041	0.31984	0.443283	0.606286	0.327328	0.35059	0.321593	0.34157
chr10	113525000	113700000	Cohesin-dependent	0.404014	0.519982	0.624373	0.377675	0.370197	0.500908	0.696784	0.389783	0.386367	0.364989	0.374808
chr10	116425000	116600000	Cohesin-dependent	0.38184	0.585249	0.632073	0.442331	0.382631	0.483555	0.71891	0.400702	0.391064	0.376516	0.451728
chr10	118500000	118575000	Cohesin-dependent	0.441926	0.523613	0.595659	0.487548	0.388864	0.504747	0.65935	0.386354	0.407898	0.407126	0.452315
chr10	120850000	120950000	Cohesin-dependent	0.403721	0.558129	0.509816	0.532811	0.401458	0.44708	0.590294	0.402365	0.399835	0.394356	0.454587
chr10	121700000	121925000	CTCF-dependent	0.466357	0.420331	0.433458	0.611176	0.406348	0.381036	0.441164	0.465762	0.494488	0.44273	0.496236
chr10	122525000	122625000	Robust	0.623116	0.575577	0.572255	0.6097	0.6174	0.63595	0.528207	0.700306	0.653044	0.647698	0.671226
chr10	123925000	124000000	Robust	0.538773	0.555177	0.54786	0.453406	0.528884	0.620971	0.552094	0.514197	0.538368	0.543775	0.606258
chr10	124375000	124475000	Cohesin-dependent	0.560342	0.694501	0.714286	0.580047	0.602182	0.629762	0.770108	0.618469	0.646495	0.627807	0.714162
chr10	124825000	125175000	Robust	0.619744	0.508091	0.515603	0.729437	0.598402	0.501045	0.488199	0.758326	0.663329	0.668534	0.748607
chr10	128125000	128200000	Robust	0.456462	0.505434	0.437182	0.459889	0.489483	0.47028	0.411277	0.476988	0.528029	0.474278	0.540807
chr10	3700000	3800000	Cohesin-separated	0.832225	0.713734	0.610913	0.738616	0.820108	0.849918	0.557504	0.815099	0.807137	0.838959	0.828984
chr10	4200000	4225000	Robust	1.02674	1.00206	0.958622	1.03541	0.980021	1.05871	0.921749	1.02607	1.00427	1.03265	0.960685
chr10	6700000	6725000	Robust	0.517809	0.597212	0.593179	0.619637	0.5556	0.489165	0.635509	0.466835	0.518735	0.450031	0.53113
chr10	7475000	7500000	Robust	0.56351	0.666611	0.668562	0.547967	0.564024	0.567034	0.710974	0.522794	0.577508	0.539877	0.57117
chr10	7825000	7850000	Cohesin-dependent	0.55775	0.667426	0.711035	0.554135	0.546096	0.615771	0.738908	0.582763	0.517731	0.513822	0.523453
chr10	10625000	10650000	Cohesin-separated	0.868729	0.815755	0.674271	0.800634	0.950236	0.824803	0.594963	0.877086	0.866018	0.937662	0.892855
chr10	11000000	11025000	Robust	0.794151	0.845408	0.793408	0.867476	0.735761	0.79923	0.754898	0.748858	0.804082	0.704786	0.756752
chr10	11425000	11450000	CTCF-dependent	0.461086	0.513823	0.463	0.70589	0.449509	0.425104	0.507002	0.431934	0.433676	0.451737	0.444499
chr10	12650000	12725000	Cohesin-separated	1.03953	0.949537	0.89079	1.05835	1.06861	1.01879	0.832817	1.08457	1.0929	1.09521	1.12304
chr10	13775000	13800000	Robust	0.669984	0.575755	0.610725	0.731823	0.629601	0.610003	0.602368	0.678255	0.664405	0.635795	0.73614
chr10	14100000	14125000	Robust	1.03298	0.926325	0.924168	1.06015	1.00471	0.978403	0.854201	1.07845	1.09324	1.11869	1.16034
chr10	14175000	14200000	Robust	0.969128	0.950471	0.927192	1.02128	0.949992	0.950539	0.893439	0.997874	1.0498	1.08867	1.09742
chr10	14450000	14525000	Robust	0.734056	0.779009	0.768767	0.794708	0.763283	0.847243	0.731842	0.765847	0.847374	0.768241	0.844215
chr10	14825000	14850000	Cohesin-dependent	0.604943	0.79024	0.713704	0.667218	0.63726	0.647474	0.819626	0.613416	0.655095	0.701296	0.726365
chr10	15825000	15900000	Cohesin-dependent	0.597267	0.714528	0.825949	0.687014	0.605359	0.697301	0.905009	0.516884	0.542333	0.567847	0.355988
chr10	16625000	16650000	Robust	0.476654	0.424869	0.376308	0.393429	0.410599	0.340042	0.436578	0.480512	0.400032	0.432017	0.472465
chr10	16725000	16750000	Robust	0.368075	0.347266	0.303878	0.343322	0.301228	0.27327	0.325907	0.349741	0.343142	0.302313	0.405181
chr10	17275000	17300000	Cohesin-dependent	0.735458	0.937007	0.860067	0.793543	0.79317	0.874664	0.824753	0.684631	0.79064	0.826226	0.869109
chr10	17650000	17675000	Robust	0.725921	0.708025	0.664846	0.684917	0.743092	0.712687	0.647476	0.767879	0.697653	0.793008	0.736321
chr10	17825000	17850000	Robust	0.739277	0.696554	0.625597	0.74695	0.794152	0.673848	0.622304	0.795046	0.740693	0.834233	0.805979
chr10	18200000	18225000	Robust	0.66331	0.667023	0.71604	0.757581	0.596628	0.707782	0.709419	0.602115	0.630354	0.60697	0.582228
chr10	19100000	19125000	Robust	0.854945	0.793376	0.757074	0.790203	0.806415	0.831795	0.759561	0.828089	0.858787	0.748017	0.731108
chr10	19475000	19500000	Robust	0.781858	0.909524	0.844914	0.743371	0.770818	0.829288	0.893279	0.733985	0.778272	0.735301	0.723398
chr10	19775000	19825000	Cohesin-dependent	0.725072	0.865728	0.822738	0.745292	0.694705	0.775277	0.883961	0.708387	0.725991	0.716022	0.690116
chr10	20175000	20200000	Robust	0.808745	0.864539	0.786269	0.716876	0.79379	0.758175	0.84796	0.787554	0.826914	0.768138	0.748984
chr10	20700000	20725000	Robust	0.682096	0.762652	0.745281	0.648537	0.664323	0.657336	0.822673	0.661022	0.676293	0.641024	0.633231
chr10	21925000	22000000	CTCF-dependent	0.507586	0.534791	0.557331	0.790894	0.479641	0.536719	0.566027	0.474805	0.516572	0.496852	0.514845
chr10	22425000	22450000	Robust	0.823625	0.787031	0.757977	0.761636	0.795929	0.826839	0.765126	0.793092	0.78729	0.809969	0.778954
chr10	22525000	22550000	Robust	0.862183	0.825932	0.793435	0.892073	0.817663	0.870105	0.765177	0.833311	0.837676	0.842346	0.859807
chr10	22950000	22975000	Robust	0.585696	0.63769	0.70193	0.581678	0.549412	0.713343	0.701429	0.532082	0.627404	0.517795	0.613539
chr10	23250000	23275000	Cohesin-dependent	0.466279	0.628614	0.695544	0.536413	0.450483	0.56253	0.762165	0.413236	0.437727	0.403304	0.379787
chr10	23525000	23600000	Robust	0.666304	0.6503	0.630168	0.674901	0.746687	0.598055	0.64624	0.665707	0.647329	0.684911	0.661103
chr10	24125000	24150000	Robust	0.616764	0.59285	0.530966	0.592576	0.704225	0.498897	0.537216	0.657833	0.648096	0.671462	0.698791
chr10	24200000	24225000	Robust	0.542395	0.507582	0.444911	0.557013	0.629463	0.425154	0.450383	0.578036	0.583947	0.61466	0.644916
chr10	24275000	24300000	Cohesin-separated	0.557412	0.45254	0.42022	0.578423	0.607022	0.409368	0.385626	0.606031	0.596555	0.603562	0.624924
chr10	25675000	25700000	Robust	0.737949	0.827345	0.864281	0.706686	0.666563	0.753267	0.8955	0.730757	0.732348	0.694264	0.671053
chr10	26575000	26600000	Robust	0.676655	0.701476	0.699038	0.755999	0.734437	0.739674	0.682501	0.687353	0.69129	0.725851	0.747235
chr10	27775000	27800000	Robust	0.977955	1.04183	0.930931	0.974085	1.01181	1.03224	0.975246	0.978315	0.925618	1.03284	0.949924
chr10	28200000	28225000	Robust	0.658666	0.714777	0.768581	0.635213	0.626298	0.740042	0.778776	0.600416	0.648881	0.611354	0.526609
chr10	29950000	29975000	Cohesin-separated	0.753618	0.582266	0.55606	0.862809	0.737759	0.718816	0.470247	0.856323	0.898335	0.720519	0.92132
chr10	30325000	30350000	Cohesin-dependent	0.645925	0.662025	0.805197	0.751734	0.613639	0.724145	0.79438	0.61583	0.608484	0.696711	0.600266
chr10	32725000	32750000	Robust	0.855321	0.780731	0.792986	0.956058	0.82634	0.837447	0.79349	0.926909	0.87329	0.80533	0.810666
chr10	33325000	33350000	Robust	0.651533	0.601734	0.601577	0.606739	0.595629	0.640309	0.562544	0.561607	0.646771	0.621818	0.532368
chr10	33775000	33800000	Cohesin-separated	1.0686	0.922605	0.905699	1.04822	1.08771	1.06025	0.848635	1.14266	1.05998	1.10203	1.02077
chr10	34250000	34275000	Cohesin-separated	0.907425	0.664555	0.700342	0.893063	0.902515	0.751826	0.582932	0.858328	0.874525	0.94247	0.888198
chr10	35575000	35650000	Robust	0.545368	0.492889	0.466239	0.57956	0.534554	0.428472	0.401801	0.514434	0.578767	0.590593	0.570288
chr10	36050000	36125000	Cohesin-separated	1.02346	0.890591	0.909344	0.968273	1.02217	1.04043	0.844624	1.07012	0.97716	1.05219	0.984384
chr10	36750000	36825000	All-dependent	0.331456	0.479673	0.474821	0.64337	0.332118	0.454	0.538615	0.298941	0.367273	0.263341	0.402234
chr10	37275000	37300000	Robust	0.706083	0.779837	0.748484	0.690317	0.734295	0.649146	0.79218	0.713109	0.673527	0.671581	0.746328
chr10	37775000	37800000	Robust	0.774629	0.775533	0.720862	0.753866	0.802491	0.605681	0.710247	0.790745	0.752891	0.741052	0.764742
chr10	38325000	38350000	Robust	0.502111	0.51766	0.524049	0.534521	0.499294	0.456626	0.526566	0.511704	0.502632	0.480748	0.52528
chr10	38575000	38600000	Robust	0.560296	0.576433	0.549311	0.523391	0.533521	0.517488	0.512812	0.517367	0.536768	0.564083	0.555613
chr10	38975000	39000000	CTCF-separated	0.661254	0.617354	0.631801	0.529512	0.66164	0.580585	0.564437	0.60512	0.621032	0.663858	0.61035
chr10	39325000	39350000	Robust	0.447178	0.428063	0.408043	0.37029	0.471072	0.363552	0.393423	0.391204	0.406423	0.40732	0.402437
chr10	43125000	43150000	Robust	0.678273	0.693678	0.707167	0.782236	0.71	0.57677	0.727686	0.829336	0.752752	0.805114	0.874951
chr10	43350000	43375000	Robust	0.624843	0.634422	0.69192	0.657067	0.648336	0.622977	0.702095	0.714847	0.658865	0.671829	0.70369
chr10	44025000	44050000	Robust	0.98426	0.966158	0.931377	0.916107	0.984451	1.01601	0.916477	1.01087	0.961195	1.04159	0.949105
chr10	44425000	44450000	Cohesin-separated	0.925771	0.830884	0.78537	0.915022	0.944911	0.90314	0.756233	0.966323	0.924544	0.995885	0.995096
chr10	44825000	44850000	Cohesin-dependent	0.638076	0.710347	0.781028	0.640822	0.584062	0.744862	0.72234	0.538625	0.715088	0.592863	0.681557
chr10	50975000	51000000	All-dependent	0.443289	0.620095	0.718116	0.587444	0.39784	0.558663	0.754869	0.356836	0.407825	0.370216	0.310641
chr10	51400000	51425000	Robust	0.839255	0.902677	0.925779	0.794744	0.852975	0.919773	0.947591	0.805599	0.850072	0.811334	0.763588
chr10	51500000	51525000	Robust	0.838968	0.934866	0.902152	0.734005	0.887997	0.888536	0.968011	0.838851	0.851541	0.844196	0.791908
chr10	51950000	51975000	Cohesin-dependent	0.672409	0.838507	0.808673	0.679227	0.665724	0.710684	0.879277	0.620829	0.596793	0.644515	0.586662
chr10	52175000	52200000	Robust	0.51808	0.628321	0.599145	0.595791	0.520308	0.544749	0.640238	0.487158	0.457644	0.462757	0.492401
chr10	57325000	57350000	Robust	0.612634	0.725782	0.70695	0.662758	0.595097	0.596685	0.76351	0.542092	0.561853	0.576211	0.583171
chr10	57575000	57650000	Robust	0.683471	0.642762	0.639892	0.732592	0.714873	0.66077	0.625584	0.642826	0.754051	0.666312	0.758821
chr10	58300000	58325000	Robust	0.491552	0.44571	0.511441	0.594112	0.4389	0.542514	0.498041	0.449045	0.520417	0.446327	0.506784
chr10	58825000	58850000	Cohesin-separated	0.710303	0.541417	0.45005	0.712579	0.748844	0.606772	0.377159	0.763395	0.785655	0.762228	0.824775
chr10	59225000	59250000	Cohesin-dependent	0.719427	0.863338	0.789529	0.768395	0.750781	0.800025	0.804183	0.687574	0.645601	0.785106	0.710082
chr10	59550000	59575000	Robust	0.799421	0.808785	0.833772	0.744556	0.781461	0.808863	0.841132	0.754134	0.725758	0.778531	0.653872
chr10	59625000	59650000	Robust	0.719381	0.741041	0.789402	0.685291	0.699108	0.73056	0.822528	0.678313	0.658051	0.692681	0.581
chr10	60400000	60425000	Robust	0.813252	0.75382	0.723976	0.852096	0.793944	0.885104	0.667863	0.776408	0.749853	0.802116	0.707299
chr10	61200000	61225000	Robust	0.899843	0.81099	0.912963	0.853459	0.908249	0.936853	0.820339	0.837761	0.927055	0.904506	0.937197
chr10	61275000	61300000	Robust	0.924462	0.83983	0.894133	0.799545	0.934481	0.91926	0.832048	0.886478	0.92139	0.938391	0.949988
chr10	61700000	61725000	Cohesin-separated	0.841697	0.643693	0.707699	0.945557	0.890059	0.713369	0.630112	0.862524	0.827657	0.941009	0.874084
chr10	62200000	62225000	Robust	0.772265	0.764212	0.795378	0.795867	0.707767	0.802973	0.784892	0.723179	0.812054	0.747027	0.80674
chr10	62500000	62525000	Robust	0.671669	0.637967	0.595843	0.674256	0.644019	0.699336	0.569609	0.640676	0.791604	0.639237	0.764575
chr10	63075000	63100000	Robust	0.532302	0.478246	0.450812	0.608928	0.529989	0.471766	0.36205	0.458984	0.556587	0.541857	0.547041
chr10	63175000	63200000	Robust	0.389691	0.365704	0.36389	0.492976	0.362795	0.359013	0.295234	0.310464	0.431965	0.349176	0.431637
chr10	64425000	64450000	Robust	0.753679	0.812078	0.770843	0.674051	0.744574	0.689283	0.800348	0.676507	0.744912	0.71043	0.68691
chr10	65200000	65225000	Cohesin-dependent	0.665995	0.832948	0.755551	0.647142	0.680685	0.679257	0.83061	0.626167	0.655538	0.648068	0.621739
chr10	66025000	66050000	Cohesin-dependent	0.644119	0.830244	0.762833	0.608411	0.62476	0.69496	0.844841	0.582644	0.64597	0.622349	0.60205
chr10	66150000	66225000	Cohesin-dependent	0.641012	0.862382	0.800379	0.605962	0.601832	0.720874	0.881335	0.596916	0.633615	0.624412	0.609762
chr10	66925000	66950000	Cohesin-dependent	0.591709	0.755878	0.759368	0.712493	0.606389	0.619971	0.792931	0.552891	0.54481	0.515094	0.530879
chr10	67025000	67050000	Cohesin-dependent	0.563673	0.726407	0.729052	0.612426	0.597485	0.577013	0.804992	0.531375	0.510228	0.501154	0.501133
chr10	67325000	67350000	Robust	0.646939	0.698608	0.729687	0.661871	0.686713	0.556369	0.793245	0.580528	0.614469	0.607443	0.578841
chr10	67500000	67525000	Robust	0.488627	0.515796	0.5376	0.567678	0.532062	0.37349	0.579519	0.417689	0.456294	0.446264	0.443932
chr10	68875000	68900000	Cohesin-dependent	0.668144	0.842619	0.935522	0.579125	0.68835	0.831185	1.00688	0.627854	0.565589	0.687561	0.589427
chr10	68950000	69000000	Cohesin-dependent	0.541353	0.753718	0.763794	0.517696	0.585374	0.65381	0.823692	0.532304	0.484354	0.599812	0.572286
chr10	69500000	69525000	Robust	0.677799	0.635141	0.603215	0.777024	0.660986	0.716127	0.535821	0.702803	0.733724	0.684996	0.711101
chr10	69725000	69750000	Robust	0.78569	0.777423	0.825005	0.862389	0.805674	0.818771	0.810762	0.841096	0.870645	0.794065	0.831549
chr10	70050000	70075000	Robust	0.615966	0.648111	0.662596	0.678074	0.632493	0.6518	0.674921	0.777856	0.652359	0.667158	0.710255
chr10	70425000	70475000	CTCF-dependent	0.617014	0.729739	0.709635	0.748743	0.669122	0.646098	0.712951	0.679357	0.66481	0.713107	0.778474
chr10	70850000	70925000	Robust	0.631267	0.582043	0.553868	0.662542	0.701664	0.596298	0.461381	0.750655	0.752263	0.741219	0.842517
chr10	71225000	71300000	Cohesin-dependent	0.847079	0.966298	1.11803	0.901291	0.821643	1.00552	1.18722	0.794158	0.748241	0.838163	0.64903
chr10	71700000	71850000	Cohesinsep-CTCFlost	0.612851	0.435141	0.394058	0.77504	0.655349	0.401691	0.307531	0.850882	0.791956	0.704335	0.846931
chr10	71900000	71925000	Robust	0.583978	0.537154	0.458388	0.619299	0.620504	0.453634	0.421215	0.725499	0.699375	0.627923	0.758223
chr10	72050000	72075000	Robust	0.687052	0.6793	0.59813	0.608695	0.738485	0.614306	0.571435	0.774656	0.764794	0.757124	0.846749
chr10	72300000	72375000	CTCF-dependent	0.555287	0.636706	0.567418	0.687207	0.5714	0.601592	0.567149	0.540288	0.611078	0.609429	0.684594
chr10	73025000	73050000	All-dependent	0.595959	0.694692	0.790605	0.749008	0.557524	0.640803	0.827936	0.586193	0.561843	0.588469	0.567462
chr10	73125000	73225000	Cohesin-dependent	0.534973	0.668614	0.810938	0.573567	0.525089	0.658244	0.87323	0.508674	0.481412	0.512611	0.452652
chr10	73600000	73650000	Robust	0.674569	0.653158	0.759647	0.663843	0.680783	0.788764	0.749459	0.676253	0.628818	0.668485	0.64746
chr10	74600000	74625000	Cohesin-separated	1.11941	1.03817	0.89287	1.11437	1.16977	1.09668	0.878892	1.10754	1.05193	1.15068	1.06311
chr10	74725000	74750000	Cohesin-separated	1.13203	1.00926	0.873545	1.05916	1.1929	1.12311	0.847173	1.11106	1.06971	1.164	1.06487
chr10	75050000	75075000	Robust	0.597845	0.576417	0.578645	0.599152	0.553225	0.619515	0.565941	0.54825	0.619757	0.542542	0.585
chr10	75325000	75350000	Robust	0.340288	0.315227	0.351757	0.435485	0.323097	0.294956	0.344311	0.423464	0.400611	0.304841	0.40679
chr10	75975000	76000000	Robust	0.799775	0.871273	0.808469	0.840951	0.802352	0.799423	0.847551	0.812048	0.752279	0.826734	0.785861
chr10	76575000	76600000	Robust	0.815292	0.773978	0.784169	0.716573	0.814052	0.777562	0.774232	0.847233	0.821804	0.797198	0.771096
chr10	77000000	77025000	Robust	0.488749	0.376285	0.419593	0.499922	0.43625	0.393135	0.429278	0.411945	0.476932	0.396764	0.418379
chr10	78625000	78675000	Robust	1.0592	0.994645	1.02081	1.03376	1.09052	1.10293	0.965134	1.11116	1.09196	1.13779	1.13298
chr10	79025000	79050000	Robust	0.815038	0.697232	0.698777	0.734156	0.761476	0.75209	0.617869	0.909861	0.829564	0.869787	0.82955
chr10	80550000	80575000	Robust	0.510643	0.441736	0.459203	0.471381	0.53945	0.432273	0.408426	0.490033	0.589882	0.498579	0.594039
chr10	80625000	80675000	Robust	0.484379	0.474533	0.444064	0.480809	0.563268	0.396715	0.431064	0.449212	0.553038	0.52691	0.621089
chr10	82325000	82350000	Cohesin-dependent	0.723004	0.885558	0.810547	0.64842	0.716511	0.728876	0.854403	0.683072	0.712855	0.715184	0.693314
chr10	83350000	83375000	Robust	0.730516	0.850682	0.760748	0.704494	0.746756	0.736488	0.79463	0.679965	0.709021	0.689218	0.69844
chr10	83925000	83950000	Robust	0.494448	0.567556	0.601026	0.505279	0.472339	0.466529	0.625094	0.4176	0.490044	0.425113	0.477459
chr10	84550000	84575000	Robust	0.53005	0.507509	0.505202	0.524674	0.530867	0.522983	0.479664	0.477681	0.534813	0.51345	0.550723
chr10	86000000	86025000	Robust	0.614369	0.56955	0.545251	0.612837	0.650975	0.507719	0.496483	0.54533	0.611069	0.5747	0.622617
chr10	91250000	91325000	Robust	0.685281	0.730637	0.584562	0.650088	0.701254	0.692658	0.614141	0.770702	0.70659	0.749096	0.744134
chr10	92000000	92025000	Cohesin-dependent	0.569781	0.650543	0.808769	0.661584	0.582152	0.704673	0.826861	0.526322	0.495754	0.566083	0.529575
chr10	92450000	92525000	Cohesin-dependent	0.591955	0.733475	0.860876	0.596559	0.571042	0.742368	0.904979	0.560388	0.528973	0.584287	0.504894
chr10	92850000	92875000	Robust	0.679862	0.7218	0.760557	0.763543	0.643333	0.686999	0.788652	0.664861	0.688897	0.665468	0.652115
chr10	92925000	92950000	Robust	0.687399	0.758457	0.773385	0.816232	0.67	0.695853	0.802425	0.654524	0.669587	0.707319	0.682896
chr10	93300000	93325000	CTCF-separated	0.774222	0.792892	0.767091	0.582994	0.844226	0.837719	0.675496	0.84002	0.738143	0.877038	0.836993
chr10	93650000	93675000	Robust	0.65996	0.660418	0.73247	0.598448	0.600829	0.710408	0.77068	0.608726	0.610589	0.629109	0.545178
chr10	93825000	93900000	CTCF-dependent	0.641819	0.693114	0.72682	0.875719	0.617904	0.722243	0.756781	0.643487	0.675395	0.650127	0.694306
chr10	95050000	95075000	Robust	0.669172	0.770706	0.674759	0.674897	0.69584	0.622803	0.701957	0.628138	0.714282	0.660884	0.713607
chr10	95125000	95150000	Robust	0.625775	0.725161	0.583069	0.658161	0.6798	0.551852	0.57234	0.596394	0.678855	0.64905	0.752237
chr10	95600000	95700000	Robust	0.589679	0.718171	0.70902	0.605676	0.617341	0.657622	0.759523	0.625439	0.526486	0.607849	0.54294
chr10	95950000	95975000	Robust	0.705632	0.782845	0.831219	0.828997	0.738381	0.774132	0.88711	0.738248	0.72531	0.6902	0.678562
chr10	97875000	97900000	Robust	0.497658	0.51055	0.451664	0.614926	0.513712	0.448385	0.456555	0.597862	0.579712	0.546248	0.616294
chr10	98075000	98100000	CTCF-dependent	0.625185	0.676177	0.686821	0.765926	0.612723	0.618667	0.73319	0.659928	0.639513	0.637828	0.651331
chr10	98400000	98475000	CTCF-dependent	0.55773	0.490297	0.477551	0.730619	0.59961	0.383239	0.456945	0.693076	0.616213	0.593898	0.726745
chr10	99225000	99250000	Robust	0.603816	0.589267	0.586361	0.614308	0.699011	0.492007	0.630979	0.710334	0.682383	0.696409	0.807722
chr10	99325000	99350000	Robust	0.524743	0.444785	0.467001	0.584887	0.61525	0.347045	0.487082	0.627292	0.656851	0.63349	0.756442
chr10	99575000	99600000	Robust	0.490965	0.488625	0.447827	0.491573	0.520106	0.423135	0.470334	0.490033	0.530175	0.572399	0.553696
chr10	100525000	100550000	Robust	0.704707	0.686383	0.736072	0.697615	0.747959	0.777835	0.745807	0.792895	0.680838	0.765147	0.625197
chr10	100850000	100875000	CTCF-dependent	0.671914	0.639317	0.763763	0.836198	0.621368	0.745664	0.777773	0.652434	0.654951	0.638182	0.577499
chr10	103875000	103900000	Cohesin-separated	0.624608	0.677829	0.493199	0.668103	0.632245	0.5764	0.445919	0.640428	0.63183	0.697505	0.801859
chr10	104625000	104650000	CTCF-dependent	0.553791	0.680932	0.629998	0.691735	0.59877	0.56234	0.686492	0.523652	0.572465	0.571328	0.62681
chr10	105175000	105200000	Robust	0.780886	0.781147	0.719219	0.739696	0.775486	0.700043	0.705067	0.770769	0.786316	0.714364	0.717136
chr10	106175000	106200000	Robust	0.622684	0.68352	0.624435	0.567413	0.640329	0.572372	0.689316	0.60066	0.572113	0.588144	0.563667
chr10	106275000	106300000	Robust	0.632162	0.663179	0.615634	0.618697	0.656388	0.575509	0.678536	0.610086	0.621224	0.598307	0.623283
chr10	106600000	106675000	Robust	0.578407	0.613257	0.634397	0.616532	0.53279	0.6171	0.639496	0.435158	0.612054	0.507916	0.531233
chr10	106725000	106750000	Robust	0.543211	0.599622	0.594272	0.538921	0.503664	0.53934	0.616899	0.388854	0.501741	0.469094	0.451738
chr10	107225000	107250000	Robust	0.587343	0.691535	0.60571	0.583461	0.664663	0.55235	0.665721	0.526463	0.566111	0.573527	0.564826
chr10	107375000	107400000	CTCF-dependent	0.561624	0.656629	0.53822	0.695553	0.672037	0.552999	0.547936	0.516943	0.576127	0.559904	0.618045
chr10	107800000	107825000	Robust	0.610497	0.713014	0.634952	0.723269	0.640158	0.638186	0.646463	0.550813	0.61517	0.568971	0.616276
chr10	107950000	107975000	Cohesin-dependent	0.554308	0.708563	0.641884	0.61106	0.578518	0.548198	0.739074	0.511246	0.54477	0.528965	0.542245
chr10	108550000	108575000	Robust	0.689913	0.752411	0.771099	0.645082	0.65821	0.735828	0.809704	0.657803	0.660842	0.637037	0.61053
chr10	108800000	108825000	Robust	0.667563	0.744386	0.734376	0.619559	0.641071	0.706059	0.778356	0.640262	0.673421	0.623453	0.611964
chr10	109450000	109475000	Robust	0.761269	0.751772	0.767324	0.722738	0.730641	0.772292	0.785845	0.645397	0.744424	0.666676	0.633982
chr10	109725000	109750000	Robust	0.473009	0.421745	0.475354	0.482057	0.407357	0.408884	0.476168	0.347656	0.453801	0.342147	0.354999
chr10	114125000	114150000	CTCF-dependent	0.614705	0.728676	0.710495	0.784138	0.5704	0.659346	0.708614	0.598389	0.601478	0.668738	0.693886
chr10	114250000	114275000	CTCF-dependent	0.578087	0.666127	0.638837	0.733757	0.53254	0.578819	0.599746	0.643364	0.653227	0.623437	0.696241
chr10	114450000	114475000	Robust	0.724242	0.73309	0.688287	0.683388	0.701387	0.757495	0.641146	0.773652	0.789033	0.807019	0.854608
chr10	114800000	114825000	Robust	0.729047	0.762686	0.674129	0.758932	0.774821	0.747792	0.663596	0.763574	0.795387	0.813224	0.8898
chr10	115100000	115175000	CTCF-dependent	0.478973	0.42675	0.506328	0.632396	0.418394	0.537085	0.54805	0.426016	0.382464	0.410779	0.341081
chr10	116650000	116675000	Robust	0.486915	0.578485	0.615243	0.490406	0.482591	0.523237	0.658454	0.532131	0.505551	0.478389	0.573175
chr10	117150000	117175000	Robust	0.680269	0.693899	0.753792	0.672495	0.637013	0.747575	0.77866	0.6277	0.675559	0.646774	0.573959
chr10	117425000	117450000	Robust	0.573466	0.638965	0.690767	0.630961	0.531987	0.557646	0.750492	0.618548	0.591043	0.573841	0.613272
chr10	117800000	117825000	Robust	0.94359	0.833358	0.847972	0.895764	0.960765	0.990308	0.828681	0.9455	0.941394	0.9557	0.875345
chr10	118200000	118225000	Cohesin-dependent	0.708557	0.829467	0.848668	0.665972	0.731053	0.778759	0.908234	0.696748	0.707108	0.695215	0.701818
chr10	118700000	118725000	Cohesin-separated	0.580616	0.405241	0.428426	0.659338	0.506361	0.53856	0.436802	0.612049	0.589134	0.540039	0.674828
chr10	119000000	119025000	Cohesin-separated	0.594142	0.527851	0.450985	0.603594	0.631737	0.450941	0.408592	0.73832	0.660718	0.705826	0.752852
chr10	119075000	119125000	Robust	0.557764	0.639262	0.587283	0.556166	0.553656	0.512565	0.575698	0.617556	0.594265	0.623293	0.656535
chr10	119500000	119575000	Robust	0.631915	0.714473	0.729198	0.668016	0.739669	0.677738	0.76148	0.765936	0.712901	0.766036	0.860679
chr10	122200000	122225000	Robust	0.696092	0.717198	0.722969	0.74811	0.727547	0.678822	0.735292	0.819239	0.777914	0.769861	0.847866
chr10	123000000	123050000	Cohesin-dependent	0.639669	0.733275	0.774332	0.717019	0.656189	0.686118	0.808393	0.685434	0.62653	0.65417	0.645406
chr10	123500000	123600000	Robust	0.74025	0.785028	0.842913	0.753609	0.73737	0.853714	0.870393	0.734541	0.734588	0.729017	0.611235
chr10	125850000	125875000	Robust	0.288484	0.379821	0.376829	0.301563	0.256094	0.350621	0.400204	0.277222	0.289481	0.243641	0.28941
chr10	126550000	126575000	CTCF-dependent	0.694036	0.644079	0.606303	0.84533	0.744967	0.665156	0.586144	0.728392	0.811241	0.785679	0.885427
chr10	126825000	126850000	Robust	0.645592	0.672616	0.695855	0.710622	0.631987	0.62391	0.746562	0.673929	0.753641	0.712982	0.807158
chr10	127450000	127475000	Robust	0.637118	0.593629	0.650963	0.604409	0.580357	0.637342	0.700146	0.639573	0.572595	0.610525	0.58267
chr10	127550000	127575000	Robust	0.616055	0.671827	0.6986	0.70292	0.582759	0.672281	0.746746	0.551863	0.579539	0.602775	0.571425
chr10	127850000	127875000	CTCF-dependent	0.580562	0.662449	0.573699	0.733342	0.608268	0.642562	0.527881	0.538512	0.641505	0.586535	0.657401
chr10	128225000	128275000	Robust	0.406379	0.486306	0.42526	0.444285	0.445823	0.384853	0.426415	0.403827	0.453202	0.425026	0.500264
chr10	130075000	130100000	Robust	0.674553	0.73098	0.769365	0.716852	0.623553	0.71905	0.76625	0.626614	0.676829	0.665667	0.685948
chr10	130300000	130325000	Cohesin-dependent	0.588099	0.707777	0.731386	0.636003	0.547605	0.608277	0.76154	0.557215	0.598431	0.569912	0.617388
chr10	131775000	131850000	Robust	0.481032	0.540081	0.577957	0.576701	0.46717	0.424718	0.626443	0.448703	0.508298	0.520176	0.604699
chr10	131900000	131925000	Robust	0.496851	0.531304	0.582838	0.605674	0.453468	0.440967	0.644958	0.496458	0.538658	0.550712	0.628324
chr10	132125000	132200000	All-dependent	0.522257	0.63024	0.690947	0.672085	0.488146	0.588247	0.753151	0.591625	0.578414	0.57691	0.671671
chr10	132600000	132625000	Robust	0.855442	0.848295	0.908972	0.831171	0.81426	0.908648	0.910688	0.888452	0.847243	0.900211	0.871587
chr11	1550000	1625000	Cohesin-dependent	0.639728	0.804343	0.838393	0.614855	0.695801	0.723878	0.849687	0.667207	0.645496	0.747803	0.716273
chr11	2125000	2200000	Cohesin-dependent	0.607266	0.70257	0.829743	0.637906	0.597984	0.791979	0.859458	0.50442	0.613281	0.563192	0.521403
chr11	2875000	4375000	Robust	0.535043	0.545032	0.524156	0.550255	0.54009	0.52611	0.507567	0.570721	0.54986	0.561268	0.57977
chr11	6300000	6375000	Robust	0.610033	0.503748	0.557417	0.608859	0.574656	0.567887	0.51942	0.576004	0.603817	0.586993	0.607366
chr11	6675000	6775000	Robust	0.485234	0.422245	0.459796	0.548363	0.466477	0.403214	0.425507	0.452074	0.496667	0.475176	0.527268
chr11	7800000	8175000	Robust	0.519432	0.563817	0.644788	0.521477	0.581359	0.547222	0.658682	0.484915	0.532267	0.544263	0.533483
chr11	8925000	9025000	CTCF-dependent	0.620332	0.690542	0.656767	0.805025	0.632404	0.618521	0.665058	0.676733	0.69739	0.689651	0.725762
chr11	10700000	10775000	Robust	0.442129	0.461554	0.507159	0.354956	0.397324	0.533341	0.457273	0.375024	0.500621	0.356565	0.534666
chr11	13400000	13500000	CTCF-dependent	0.443685	0.544163	0.431306	0.661312	0.571092	0.360195	0.428994	0.481377	0.489175	0.513181	0.670592
chr11	14225000	14550000	Robust	0.598526	0.505929	0.574353	0.561492	0.561075	0.539496	0.540158	0.597062	0.592025	0.561643	0.639503
chr11	15000000	15275000	Robust	0.640208	0.7196	0.709405	0.636289	0.691549	0.675046	0.73939	0.64939	0.67616	0.628634	0.62054
chr11	17150000	17375000	Robust	0.595962	0.588742	0.559193	0.652537	0.64585	0.546148	0.512932	0.672033	0.654679	0.654218	0.760356
chr11	18775000	18975000	Cohesin-dependent	0.460995	0.598053	0.683324	0.520835	0.416048	0.591309	0.736893	0.374391	0.432923	0.407955	0.415674
chr11	20575000	20650000	Robust	0.37104	0.4882	0.486733	0.431914	0.437582	0.330147	0.536274	0.349483	0.418296	0.382571	0.403967
chr11	22775000	22875000	Cohesin-dependent	0.295247	0.453344	0.476951	0.417966	0.213843	0.400733	0.585829	0.212375	0.233382	0.201827	0.236625
chr11	26250000	26325000	Cohesin-dependent	0.639305	0.781071	0.906508	0.520216	0.584891	0.759019	0.976677	0.508462	0.512579	0.573974	0.385636
chr11	26650000	26750000	CTCF-dependent	0.571419	0.65855	0.574416	0.756379	0.577337	0.64064	0.645078	0.594013	0.498338	0.50472	0.584181
chr11	27475000	27650000	All-dependent	0.418662	0.583479	0.629175	0.582616	0.372878	0.507985	0.70539	0.399204	0.457299	0.409062	0.417072
chr11	29300000	29425000	All-dependent	0.299115	0.491867	0.512574	0.44279	0.24808	0.515196	0.546777	0.298674	0.423748	0.230394	0.386321
chr11	31150000	31250000	All-dependent	0.426597	0.59799	0.569178	0.562274	0.484894	0.443916	0.624783	0.414531	0.421633	0.413786	0.464889
chr11	32775000	32925000	Robust	0.479196	0.404288	0.416136	0.590456	0.462602	0.47531	0.395238	0.53449	0.471395	0.447309	0.533643
chr11	36450000	36850000	Robust	0.33623	0.364628	0.373103	0.409998	0.314073	0.353244	0.402352	0.26973	0.290234	0.267274	0.244697
chr11	37250000	37425000	Robust	0.517911	0.519021	0.52586	0.638188	0.496484	0.442204	0.538195	0.527713	0.514638	0.427677	0.499989
chr11	38775000	38850000	Cohesin-dependent	0.541357	0.699398	0.676959	0.558096	0.515485	0.625458	0.747892	0.492032	0.589858	0.523756	0.607784
chr11	39350000	39525000	Cohesin-dependent	0.507122	0.69306	0.656601	0.603745	0.557884	0.543146	0.726652	0.474998	0.522572	0.504898	0.541703
chr11	43275000	43375000	Cohesin-dependent	0.30834	0.374684	0.442983	0.342421	0.313766	0.233045	0.471727	0.274924	0.263174	0.305624	0.301042
chr11	43900000	44000000	Robust	0.607661	0.600055	0.614981	0.68069	0.599594	0.611118	0.603536	0.641309	0.628988	0.60993	0.590517
chr11	45800000	45875000	Robust	0.345539	0.316395	0.322651	0.353831	0.330075	0.331403	0.288683	0.301054	0.405562	0.233619	0.420149
chr11	48075000	48200000	Cohesin-separated	0.361368	0.247142	0.198859	0.491333	0.315508	0.251959	0.138759	0.43944	0.425063	0.313661	0.553105
chr11	56900000	56975000	Robust	0.526993	0.579671	0.555322	0.573968	0.568605	0.469899	0.533628	0.524578	0.548555	0.48615	0.538877
chr11	57225000	57325000	Cohesin-separated	0.404385	0.3406	0.264674	0.404424	0.451528	0.25884	0.204195	0.563979	0.455746	0.452138	0.637695
chr11	57750000	57825000	Cohesin-separated	0.452636	0.420193	0.314809	0.527067	0.518567	0.314105	0.266973	0.531335	0.412411	0.54603	0.580767
chr11	58500000	58650000	Cohesin-dependent	0.595939	0.739702	0.801376	0.693122	0.57428	0.70963	0.823542	0.639739	0.564472	0.565409	0.525322
chr11	59100000	59200000	Robust	0.726932	0.774491	0.831033	0.659328	0.708202	0.765427	0.858173	0.662236	0.711586	0.676467	0.606619
chr11	59450000	60275000	Robust	0.646092	0.620708	0.623798	0.663707	0.65819	0.554861	0.623337	0.671795	0.62701	0.61803	0.625426
chr11	60675000	60775000	Robust	0.410276	0.409282	0.385127	0.370385	0.515138	0.236578	0.346917	0.505402	0.438702	0.507927	0.613485
chr11	61175000	61425000	Cohesin-dependent	0.450416	0.591519	0.488972	0.535547	0.506786	0.470231	0.501663	0.546923	0.499079	0.516027	0.642343
chr11	62700000	62925000	Robust	0.439733	0.563951	0.459306	0.454274	0.56466	0.387346	0.477493	0.608323	0.369907	0.595371	0.547961
chr11	63400000	63775000	Cohesin-separated	0.526812	0.422534	0.336809	0.610361	0.512297	0.424423	0.288306	0.578781	0.544946	0.549951	0.677911
chr11	65150000	65625000	Cohesin-dependent	0.620933	0.789207	0.717806	0.65359	0.627678	0.678751	0.686638	0.672055	0.644443	0.714271	0.774697
chr11	66000000	66375000	Cohesin-dependent	0.614814	0.694877	0.823255	0.626726	0.595954	0.701075	0.812185	0.702185	0.682772	0.670367	0.774094
chr11	67350000	68475000	Robust	0.631669	0.587641	0.598339	0.657128	0.660095	0.598427	0.551245	0.736589	0.671509	0.666718	0.706865
chr11	70275000	71100000	Robust	0.769417	0.732998	0.786688	0.777252	0.756044	0.780011	0.800812	0.841056	0.774469	0.772295	0.772442
chr11	71400000	71925000	Robust	0.498526	0.531112	0.574504	0.531923	0.485147	0.552072	0.581735	0.484942	0.522685	0.454993	0.482689
chr11	72425000	72825000	Robust	0.656971	0.708784	0.74512	0.751247	0.627511	0.732543	0.742968	0.666524	0.673324	0.639667	0.631367
chr11	73250000	73400000	Robust	0.659632	0.719262	0.730834	0.60542	0.656269	0.733545	0.683968	0.650656	0.689646	0.719032	0.714981
chr11	73900000	74200000	Robust	0.728735	0.759945	0.80163	0.729454	0.699156	0.792473	0.818031	0.701569	0.6617	0.694494	0.710521
chr11	74550000	74925000	Robust	0.709285	0.785536	0.748212	0.781438	0.750984	0.720731	0.792699	0.806915	0.757803	0.764234	0.79962
chr11	75225000	75800000	Robust	0.666361	0.710462	0.721006	0.672852	0.65887	0.706234	0.69451	0.662439	0.677664	0.693232	0.676515
chr11	76650000	76725000	Robust	0.656379	0.685393	0.7854	0.624198	0.616151	0.75828	0.819403	0.653891	0.684441	0.633112	0.672594
chr11	77075000	77150000	CTCF-dependent	0.696072	0.800713	0.758938	0.851232	0.721335	0.732824	0.782137	0.723646	0.71594	0.766333	0.73142
chr11	77575000	77675000	Robust	0.610973	0.714859	0.73042	0.719678	0.549383	0.659128	0.77685	0.620178	0.607393	0.570055	0.603788
chr11	78025000	78125000	Robust	0.607105	0.606872	0.620392	0.653236	0.678641	0.533893	0.607626	0.692474	0.66169	0.675661	0.749247
chr11	78525000	78625000	Robust	0.508521	0.455789	0.554251	0.451273	0.467546	0.489196	0.502023	0.485206	0.565246	0.467186	0.533795
chr11	79475000	79550000	Robust	0.534319	0.526993	0.508624	0.611298	0.539506	0.506991	0.512691	0.57393	0.546193	0.550805	0.622263
chr11	82600000	82725000	Robust	0.30562	0.37702	0.383822	0.348419	0.304175	0.300156	0.403659	0.218305	0.285001	0.260938	0.267579
chr11	83225000	83325000	Cohesin-separated	0.528717	0.43634	0.361078	0.571273	0.55338	0.36792	0.307651	0.567359	0.513324	0.56277	0.661274
chr11	83775000	83900000	Robust	0.479077	0.586297	0.570889	0.584874	0.476363	0.52355	0.627326	0.390388	0.464771	0.415012	0.375954
chr11	86900000	86950000	Robust	0.574977	0.590382	0.508526	0.664552	0.564568	0.547978	0.491077	0.580584	0.615448	0.639634	0.639774
chr11	87300000	87350000	Robust	0.486731	0.511011	0.524991	0.573903	0.431655	0.526479	0.512963	0.484845	0.538872	0.441991	0.503128
chr11	88975000	89100000	Robust	0.574266	0.620258	0.673249	0.597696	0.575429	0.590229	0.734929	0.569524	0.630043	0.561797	0.638379
chr11	92900000	93250000	Robust	0.670354	0.649503	0.643858	0.760471	0.638473	0.744969	0.624721	0.644632	0.673948	0.626456	0.650217
chr11	93625000	93850000	Cohesin-dependent	0.448661	0.607525	0.68663	0.432271	0.454697	0.515968	0.752964	0.421765	0.441023	0.455653	0.455492
chr11	94475000	94550000	Robust	0.483636	0.535812	0.559576	0.510237	0.433562	0.541553	0.629953	0.437692	0.465067	0.454729	0.465442
chr11	94925000	95175000	Robust	0.585328	0.574378	0.534539	0.67208	0.639959	0.539427	0.560554	0.676895	0.608341	0.662658	0.719027
chr11	101050000	101375000	Robust	0.525066	0.617059	0.654001	0.618439	0.511676	0.562592	0.708909	0.512226	0.494882	0.490776	0.492628
chr11	101800000	102025000	Cohesin-separated	0.545444	0.402801	0.436211	0.525536	0.531571	0.480359	0.386162	0.474342	0.526252	0.509956	0.572595
chr11	103050000	103200000	All-dependent	0.411735	0.536033	0.614889	0.553684	0.307269	0.57311	0.665242	0.326331	0.355452	0.316215	0.29052
chr11	106000000	106100000	All-dependent	0.401676	0.547145	0.603009	0.534555	0.342978	0.450267	0.676649	0.345065	0.419055	0.331008	0.39369
chr11	107450000	107550000	Robust	0.60112	0.569591	0.666054	0.647797	0.58271	0.501568	0.723465	0.600372	0.5454	0.591574	0.527558
chr11	107950000	108075000	CTCF-dependent	0.473493	0.570934	0.534857	0.60368	0.523837	0.521565	0.603518	0.557763	0.477389	0.531921	0.543788
chr11	110400000	110500000	CTCF-dependent	0.340898	0.271866	0.224413	0.512653	0.313445	0.305466	0.198038	0.298845	0.374459	0.310492	0.463142
chr11	111400000	111550000	Cohesin-separated	0.455875	0.410238	0.311933	0.523269	0.44258	0.353681	0.265877	0.480345	0.555547	0.493215	0.616645
chr11	112050000	112300000	Robust	0.442599	0.434023	0.455696	0.434888	0.431857	0.420324	0.437217	0.519824	0.449437	0.450911	0.49621
chr11	113250000	113325000	Robust	0.558631	0.57743	0.60867	0.612362	0.548196	0.597832	0.620322	0.536795	0.514008	0.553934	0.574989
chr11	113750000	113875000	All-dependent	0.525156	0.684707	0.717558	0.74105	0.554117	0.629274	0.775824	0.507226	0.504231	0.557765	0.52554
chr11	114225000	114300000	Robust	0.661482	0.576843	0.626355	0.650091	0.632636	0.63439	0.573931	0.631118	0.676929	0.612968	0.597934
chr11	117275000	117400000	Robust	0.370208	0.326706	0.354905	0.419829	0.323778	0.302905	0.334913	0.354041	0.356803	0.31859	0.369058
chr11	118325000	118600000	Robust	0.39212	0.337037	0.333004	0.310336	0.4313	0.3115	0.303893	0.439198	0.34232	0.409444	0.416847
chr11	119000000	119075000	Cohesin-dependent	0.574931	0.765839	0.790827	0.616651	0.643285	0.655259	0.798994	0.722782	0.670406	0.758215	0.891515
chr11	119425000	119500000	Robust	0.540047	0.475945	0.460797	0.471005	0.500155	0.483709	0.434477	0.561331	0.600421	0.541323	0.622221
chr11	120250000	120500000	Robust	0.602442	0.681856	0.691993	0.629466	0.550682	0.646978	0.710623	0.642596	0.641913	0.600315	0.683298
chr11	121175000	121250000	Cohesin-dependent	0.62789	0.824881	0.754245	0.737728	0.679969	0.708891	0.836058	0.578664	0.62384	0.700982	0.705448
chr11	121575000	121650000	Cohesin-dependent	0.572199	0.733609	0.757185	0.661594	0.590644	0.697135	0.786905	0.60696	0.613021	0.603683	0.651065
chr11	122525000	122575000	Cohesin-dependent	0.440733	0.557516	0.580734	0.560926	0.478489	0.502611	0.581209	0.473571	0.474752	0.504376	0.499805
chr11	123025000	123100000	CTCF-dependent	0.592785	0.69083	0.643877	0.776078	0.657123	0.6142	0.671864	0.694565	0.628994	0.718292	0.791799
chr11	123525000	123825000	Robust	0.496142	0.531194	0.569234	0.536087	0.54902	0.466224	0.609929	0.534594	0.522274	0.543863	0.556597
chr11	124550000	124625000	CTCF-dependent	0.465147	0.376664	0.402705	0.619464	0.509737	0.337189	0.363563	0.530824	0.432528	0.499261	0.505701
chr11	126225000	126425000	Robust	0.506372	0.518757	0.564912	0.551704	0.486458	0.560984	0.552957	0.567576	0.519832	0.497768	0.535402
chr11	127975000	128175000	Robust	0.556435	0.566225	0.60577	0.638662	0.49684	0.660251	0.613468	0.461866	0.60526	0.515781	0.524399
chr11	128800000	129000000	Robust	0.532523	0.593622	0.541255	0.551898	0.543798	0.584028	0.565206	0.556537	0.559656	0.573135	0.624462
chr11	129775000	129850000	CTCF-separated	0.430786	0.337573	0.373532	0.286454	0.321875	0.409549	0.347922	0.358875	0.424564	0.360348	0.371308
chr11	133025000	133125000	Robust	0.503971	0.63391	0.598634	0.609909	0.488909	0.509587	0.618386	0.424205	0.553641	0.468299	0.57251
chr11	2475000	2550000	Robust	0.809321	0.812802	0.915612	0.687793	0.79687	0.897999	0.938959	0.804583	0.807087	0.82977	0.733493
chr11	4625000	4650000	Robust	0.585083	0.595174	0.627596	0.608598	0.660825	0.554941	0.631756	0.567971	0.654499	0.58335	0.61706
chr11	5050000	5125000	Cohesin-dependent	0.765047	0.904438	0.859105	0.779203	0.794076	0.761847	0.898666	0.746142	0.743046	0.750911	0.701707
chr11	5375000	5400000	Cohesin-dependent	0.724619	0.862532	0.771868	0.75469	0.804024	0.779028	0.770737	0.724348	0.749533	0.743314	0.77345
chr11	5450000	5475000	Robust	0.76374	0.883399	0.774743	0.809511	0.831284	0.783769	0.776001	0.805421	0.80483	0.773801	0.831658
chr11	5800000	5825000	Cohesin-dependent	0.671448	0.802356	0.783511	0.73021	0.663501	0.733701	0.797288	0.633425	0.607462	0.605944	0.572177
chr11	5925000	5950000	Cohesin-dependent	0.581312	0.751687	0.77296	0.687528	0.582546	0.660511	0.811604	0.576152	0.525141	0.552581	0.494741
chr11	7050000	7100000	Robust	0.631254	0.646864	0.628606	0.729026	0.657243	0.569622	0.626855	0.626467	0.623142	0.588722	0.562163
chr11	7750000	7775000	Robust	0.558994	0.64853	0.656672	0.54789	0.660988	0.527454	0.678327	0.560888	0.632556	0.627697	0.687203
chr11	8550000	8625000	Cohesin-separated	0.72551	0.553589	0.392114	0.801677	0.725222	0.496587	0.319778	0.866005	0.761492	0.804939	0.897122
chr11	9200000	9225000	Robust	0.786692	0.801682	0.866342	0.838625	0.762104	0.802669	0.893195	0.790957	0.759971	0.82418	0.784464
chr11	9500000	9525000	Robust	0.667095	0.726605	0.750836	0.544746	0.663218	0.671292	0.780911	0.668782	0.631177	0.688978	0.651047
chr11	9575000	9600000	Robust	0.634191	0.671885	0.685033	0.554895	0.65628	0.627244	0.676631	0.666008	0.64347	0.669388	0.640425
chr11	10350000	10375000	Robust	0.748681	0.70748	0.645197	0.803714	0.783258	0.681673	0.579921	0.796314	0.732176	0.821569	0.747842
chr11	10925000	10950000	Cohesin-separated	0.50913	0.2718	0.237484	0.414099	0.472858	0.339734	0.125491	0.482574	0.507188	0.433034	0.517411
chr11	11750000	11825000	Robust	0.395049	0.291391	0.292452	0.472305	0.292812	0.28184	0.2539	0.297024	0.391986	0.250673	0.364087
chr11	11975000	12000000	Cohesin-separated	0.586652	0.530112	0.35148	0.514142	0.548067	0.418394	0.280318	0.579958	0.599488	0.595076	0.667827
chr11	12250000	12325000	Cohesin-dependent	0.607114	0.7332	0.739038	0.6008	0.634135	0.693492	0.743287	0.608447	0.642393	0.701342	0.712877
chr11	12875000	12900000	Robust	0.713517	0.689805	0.602797	0.714023	0.65075	0.760104	0.550696	0.716463	0.782416	0.701088	0.81577
chr11	12950000	12975000	Robust	0.592063	0.685536	0.63362	0.6466	0.567164	0.708425	0.627715	0.585107	0.704658	0.630021	0.749482
chr11	13325000	13350000	CTCF-dependent	0.596762	0.667351	0.549169	0.772302	0.731248	0.557105	0.515569	0.627828	0.652097	0.666629	0.783142
chr11	13750000	13775000	Robust	0.67551	0.74129	0.724725	0.765481	0.694272	0.648479	0.748413	0.719312	0.680821	0.695542	0.67277
chr11	15800000	15825000	Robust	0.708605	0.751931	0.737459	0.765701	0.676703	0.721908	0.728271	0.681278	0.695181	0.679353	0.696559
chr11	16125000	16150000	Cohesin-separated	1.0086	0.811598	0.778372	0.921455	1.09043	0.870568	0.715759	1.02383	1.01306	1.032	0.975594
chr11	17525000	17550000	Robust	0.625685	0.690892	0.726542	0.651248	0.610248	0.673577	0.761631	0.641493	0.634215	0.662622	0.629755
chr11	17975000	18000000	CTCF-dependent	0.606002	0.691876	0.691683	0.780276	0.590549	0.708692	0.735098	0.606147	0.630737	0.623767	0.640927
chr11	18100000	18125000	Cohesin-dependent	0.556983	0.673363	0.700637	0.646962	0.537548	0.664563	0.747764	0.547807	0.569305	0.529037	0.549703
chr11	18700000	18725000	Robust	0.501899	0.476912	0.562893	0.464669	0.490484	0.49127	0.578664	0.530691	0.472047	0.489899	0.465623
chr11	19025000	19050000	Cohesin-dependent	0.56767	0.748657	0.799491	0.669408	0.550951	0.719535	0.871453	0.496714	0.541912	0.529627	0.526802
chr11	19500000	19575000	CTCF-separated	0.717981	0.607319	0.580017	0.509934	0.700967	0.751696	0.5242	0.686402	0.770974	0.711263	0.766539
chr11	19950000	19975000	Robust	0.663819	0.569631	0.581356	0.735958	0.637079	0.491403	0.581241	0.75737	0.694414	0.786354	0.814917
chr11	20125000	20150000	Cohesin-separated	0.456406	0.328623	0.316758	0.510043	0.437392	0.340458	0.298555	0.560453	0.516904	0.509807	0.584163
chr11	20425000	20450000	Robust	0.440695	0.500573	0.536721	0.491405	0.476279	0.37348	0.571876	0.483556	0.513308	0.468027	0.482304
chr11	22300000	22325000	Robust	0.678291	0.789413	0.776787	0.654193	0.668471	0.688364	0.832872	0.670067	0.652608	0.645503	0.627686
chr11	23050000	23075000	Cohesin-dependent	0.493038	0.563897	0.636333	0.621711	0.425792	0.565781	0.696138	0.377673	0.510783	0.355224	0.490326
chr11	23500000	23550000	CTCF-separated	0.874798	0.843885	0.832528	0.737212	0.909131	0.916338	0.85804	0.817269	0.865655	0.899851	0.84355
chr11	24350000	24375000	All-dependent	0.60949	0.742406	0.770279	0.780176	0.628828	0.681702	0.834413	0.556539	0.71844	0.628915	0.681234
chr11	24450000	24475000	All-dependent	0.562815	0.734597	0.75295	0.772397	0.576857	0.63686	0.829228	0.514428	0.696534	0.583806	0.660851
chr11	25750000	25775000	Robust	0.722477	0.76621	0.811134	0.848721	0.730508	0.776559	0.83999	0.664202	0.758943	0.675907	0.696558
chr11	25900000	25925000	Cohesin-dependent	0.674142	0.740522	0.825999	0.764988	0.681973	0.740709	0.852182	0.632726	0.671626	0.648447	0.636069
chr11	27125000	27200000	Robust	0.704178	0.717902	0.694202	0.693132	0.746785	0.69084	0.612648	0.697436	0.757754	0.805299	0.81925
chr11	28050000	28075000	Robust	0.937542	0.831241	0.844042	0.844006	0.920177	1.0394	0.767168	0.899409	0.883074	0.961623	0.885837
chr11	28500000	28525000	Robust	0.866444	0.821313	0.818201	0.914003	0.860169	0.880875	0.783339	0.847232	0.889495	0.887959	0.831756
chr11	28700000	28725000	Robust	0.877957	0.775104	0.78144	0.854696	0.918234	0.914034	0.703092	0.868015	0.904251	0.940254	0.914299
chr11	30275000	30300000	Robust	0.609305	0.719276	0.719354	0.717907	0.572943	0.636141	0.780978	0.576044	0.64815	0.594483	0.6166
chr11	30375000	30400000	Robust	0.562705	0.66654	0.667034	0.67028	0.537154	0.583979	0.700703	0.524625	0.571651	0.526889	0.565708
chr11	31325000	31350000	Cohesin-dependent	0.388931	0.522177	0.514167	0.595051	0.431892	0.437089	0.559756	0.396218	0.41713	0.394295	0.450851
chr11	31475000	31500000	Robust	0.696934	0.682249	0.633321	0.809951	0.690512	0.650755	0.656026	0.687986	0.704426	0.654392	0.671145
chr11	31875000	31900000	Cohesin-separated	0.914457	0.811702	0.726768	0.793215	0.91335	0.813265	0.688758	0.950813	0.933291	0.941382	0.900614
chr11	32200000	32225000	Cohesin-dependent	0.526841	0.624631	0.738276	0.55559	0.489473	0.665525	0.77941	0.438075	0.532772	0.450439	0.473183
chr11	32300000	32325000	Cohesin-dependent	0.500036	0.640232	0.758994	0.561561	0.446831	0.629178	0.828376	0.418406	0.481522	0.439256	0.408489
chr11	33125000	33150000	Robust	0.518895	0.6379	0.606693	0.584181	0.578199	0.568119	0.650909	0.585771	0.500454	0.618277	0.666217
chr11	33725000	33850000	Robust	0.598627	0.677592	0.653586	0.609508	0.574092	0.663608	0.666159	0.590038	0.616074	0.59991	0.614194
chr11	34100000	34125000	Robust	0.748077	0.84566	0.729154	0.691019	0.811591	0.725028	0.67066	0.726236	0.666151	0.825112	0.702885
chr11	34450000	34525000	Robust	0.606014	0.587366	0.585571	0.640497	0.594361	0.634002	0.553338	0.651834	0.660061	0.613593	0.663464
chr11	34850000	34875000	Robust	0.765722	0.767093	0.784159	0.875119	0.726409	0.910006	0.761368	0.741852	0.713512	0.751715	0.720106
chr11	34925000	34950000	CTCF-dependent	0.69071	0.728783	0.642385	0.871283	0.630797	0.808076	0.633763	0.645011	0.635685	0.68474	0.66396
chr11	35375000	35400000	Cohesin-dependent	0.609878	0.715173	0.78414	0.603364	0.597661	0.721208	0.768906	0.54653	0.717591	0.629357	0.709397
chr11	35450000	35475000	Cohesin-dependent	0.490477	0.665426	0.760554	0.511749	0.48625	0.596666	0.825107	0.426668	0.597359	0.519433	0.624353
chr11	35800000	35825000	Cohesin-separated	1.02792	0.852487	0.867002	0.905256	1.00652	0.945163	0.842118	1.0603	1.00985	1.07454	0.996375
chr11	36225000	36250000	CTCF-dependent	0.678088	0.689543	0.656243	0.855271	0.688153	0.742271	0.668946	0.661724	0.749121	0.688012	0.797429
chr11	41425000	41450000	Cohesin-dependent	0.670509	0.806664	0.781238	0.648008	0.636482	0.691664	0.860765	0.626075	0.639239	0.62836	0.639251
chr11	44075000	44100000	CTCF-dependent	0.538166	0.667308	0.654495	0.668943	0.543729	0.601245	0.675614	0.546072	0.562884	0.559416	0.569364
chr11	44500000	44575000	Robust	0.77668	0.853761	0.867939	0.778427	0.779078	0.812754	0.863511	0.778571	0.74897	0.851837	0.822843
chr11	44875000	44950000	Cohesin-dependent	0.79586	0.942483	1.03538	0.741253	0.80301	0.913357	1.09498	0.818561	0.804229	0.90221	0.861207
chr11	45300000	45375000	Cohesin-dependent	0.809124	0.89342	0.983902	0.837494	0.814513	0.900809	1.0293	0.86253	0.797775	0.869109	0.827788
chr11	46250000	46375000	Robust	0.661442	0.63775	0.577441	0.759853	0.659869	0.579003	0.51697	0.812418	0.749169	0.744214	0.934046
chr11	46700000	46725000	Cohesin-dependent	0.625749	0.73745	0.759133	0.605807	0.646242	0.687258	0.767066	0.710498	0.606803	0.63882	0.68463
chr11	46800000	46825000	Cohesin-dependent	0.636409	0.783877	0.818155	0.554797	0.633831	0.749256	0.831951	0.642975	0.625069	0.653463	0.664069
chr11	47125000	47150000	Robust	0.804265	0.820479	0.888677	0.848184	0.810701	0.861013	0.883576	0.82557	0.808528	0.886919	0.783838
chr11	47375000	47400000	Cohesin-dependent	0.609926	0.687021	0.775004	0.659244	0.634907	0.594816	0.817723	0.662324	0.622518	0.756009	0.731036
chr11	48275000	48300000	Robust	0.326415	0.348746	0.285164	0.421587	0.336981	0.203344	0.29348	0.301945	0.370368	0.313325	0.433308
chr11	48725000	48750000	Robust	0.629561	0.659719	0.610198	0.610742	0.622764	0.512935	0.594484	0.562788	0.625753	0.582118	0.623736
chr11	55900000	55950000	Cohesin-dependent	0.752033	0.968392	0.887755	0.743685	0.683545	0.74974	0.936154	0.70599	0.729066	0.695373	0.696802
chr11	56600000	56625000	Robust	0.731455	0.826023	0.810926	0.704808	0.712618	0.681109	0.831601	0.699184	0.712243	0.67325	0.658581
chr11	56850000	56875000	Robust	0.563877	0.65246	0.620513	0.620933	0.575377	0.523059	0.610534	0.552553	0.575882	0.529905	0.546519
chr11	58175000	58200000	Cohesin-separated	1.09009	0.957711	1.01866	1.0257	1.04126	1.14839	0.924014	1.04423	1.09493	0.97711	0.984958
chr11	61725000	61800000	Robust	0.516351	0.630619	0.630962	0.611834	0.51003	0.55299	0.654657	0.578306	0.549004	0.579008	0.605912
chr11	62100000	62125000	Robust	0.657228	0.711804	0.618705	0.571955	0.726433	0.695294	0.585148	0.7611	0.783949	0.76707	0.864953
chr11	64175000	64200000	Robust	0.505112	0.537782	0.543808	0.456155	0.509377	0.458188	0.524843	0.644362	0.535174	0.60997	0.652614
chr11	64300000	64325000	Robust	0.544354	0.525343	0.529628	0.439966	0.542114	0.478786	0.463598	0.680462	0.588737	0.662662	0.703495
chr11	64700000	64725000	Robust	0.647966	0.667212	0.732675	0.713907	0.655544	0.664914	0.709485	0.748572	0.781897	0.691914	0.901014
chr11	64775000	64800000	Robust	0.546467	0.576901	0.608672	0.572973	0.551228	0.548615	0.583624	0.687843	0.680996	0.591864	0.805845
chr11	65075000	65100000	Cohesin-dependent	0.614688	0.782975	0.677919	0.725371	0.649963	0.61094	0.671631	0.743419	0.656492	0.692319	0.749915
chr11	68550000	68575000	Robust	0.710846	0.746613	0.774715	0.747314	0.659002	0.718751	0.760574	0.804065	0.700322	0.710112	0.7438
chr11	69025000	69050000	Robust	0.69027	0.682073	0.728416	0.702469	0.661324	0.672111	0.771166	0.728975	0.731326	0.710243	0.753378
chr11	69100000	69125000	Cohesin-dependent	0.599131	0.708868	0.734636	0.71955	0.589582	0.686669	0.777376	0.58074	0.691257	0.619334	0.696603
chr11	69625000	69700000	Cohesin-dependent	0.598759	0.722315	0.765505	0.584472	0.546462	0.717839	0.757447	0.536788	0.571726	0.606802	0.46403
chr11	69875000	69900000	Cohesin-dependent	0.741259	0.829598	0.883074	0.797356	0.792973	0.80461	0.89781	0.680618	0.757687	0.847993	0.793112
chr11	70200000	70225000	Robust	0.622736	0.592011	0.649803	0.591095	0.593766	0.573534	0.627429	0.665893	0.70212	0.58345	0.700726
chr11	76275000	76300000	CTCF-separated	0.864404	0.882818	0.886331	0.715859	0.877398	0.93128	0.887797	0.871555	0.871313	0.91651	0.840586
chr11	79075000	79150000	CTCF-dependent	0.883173	0.889226	0.822607	1.04226	0.896483	0.883488	0.878704	0.880454	0.945835	0.931549	0.982461
chr11	79575000	79600000	Robust	0.560841	0.60802	0.581492	0.611091	0.58534	0.535607	0.5936	0.592653	0.549936	0.589434	0.612904
chr11	80175000	80225000	Robust	0.689714	0.757365	0.675897	0.778995	0.712104	0.681409	0.699205	0.672932	0.766909	0.677532	0.723597
chr11	84500000	84525000	Robust	0.587284	0.674652	0.683092	0.618844	0.553757	0.569688	0.751916	0.5479	0.582532	0.530396	0.559424
chr11	84675000	84700000	CTCF-dependent	0.533076	0.632403	0.612573	0.753131	0.549164	0.545186	0.660444	0.513865	0.517547	0.521541	0.547758
chr11	85900000	85925000	CTCF-separated	0.706491	0.618029	0.568675	0.543373	0.734865	0.739545	0.520057	0.725032	0.705325	0.743265	0.749868
chr11	86275000	86300000	All-dependent	0.627322	0.80159	0.785136	0.804597	0.623284	0.717713	0.875792	0.575725	0.657879	0.690547	0.761353
chr11	86350000	86375000	All-dependent	0.589397	0.803144	0.776086	0.859057	0.593681	0.683601	0.913623	0.568317	0.673093	0.640662	0.765702
chr11	86825000	86850000	Robust	0.699713	0.698193	0.648266	0.703394	0.671996	0.688964	0.60947	0.745683	0.747006	0.732124	0.774438
chr11	87925000	87950000	Robust	0.725641	0.704736	0.687944	0.827899	0.674408	0.698151	0.728105	0.716732	0.711319	0.6825	0.708194
chr11	88000000	88025000	Robust	0.713896	0.720367	0.693615	0.835646	0.669578	0.721593	0.724574	0.677945	0.701309	0.670827	0.726552
chr11	88525000	88575000	Robust	0.728261	0.674445	0.74039	0.736051	0.675525	0.81907	0.622392	0.681665	0.739682	0.70506	0.717279
chr11	88875000	88925000	Robust	0.595051	0.625026	0.678395	0.631603	0.586042	0.614606	0.738686	0.593233	0.678285	0.582083	0.641674
chr11	91800000	91825000	Robust	0.691774	0.692319	0.64986	0.629912	0.70663	0.622214	0.664943	0.654505	0.710842	0.669369	0.689128
chr11	92050000	92075000	Robust	0.666305	0.592974	0.558541	0.678842	0.672185	0.618215	0.559524	0.629513	0.686753	0.621262	0.693813
chr11	92575000	92600000	Robust	0.772106	0.746461	0.814319	0.797371	0.776918	0.787396	0.76798	0.793535	0.752705	0.811542	0.770805
chr11	92850000	92875000	Robust	0.600028	0.598101	0.666684	0.596729	0.597696	0.610268	0.69587	0.603456	0.643641	0.594903	0.662414
chr11	97250000	97275000	Robust	0.609118	0.599812	0.587807	0.670986	0.57955	0.542554	0.632266	0.602009	0.595207	0.539182	0.582532
chr11	97450000	97475000	CTCF-dependent	0.590433	0.603776	0.608761	0.766824	0.562669	0.561418	0.601521	0.556613	0.635434	0.511374	0.607742
chr11	98075000	98100000	Robust	0.709941	0.64423	0.636863	0.708696	0.692098	0.660611	0.645226	0.730914	0.69191	0.68554	0.636389
chr11	98250000	98275000	Robust	0.654332	0.699762	0.698134	0.636266	0.650278	0.640043	0.724175	0.614306	0.608846	0.627417	0.574231
chr11	98950000	99050000	Cohesin-dependent	0.373011	0.532684	0.532916	0.376297	0.366519	0.419604	0.610974	0.280036	0.309282	0.307774	0.330039
chr11	99700000	99725000	All-dependent	0.588089	0.67585	0.719113	0.801135	0.598427	0.654525	0.724027	0.528783	0.625534	0.548182	0.630635
chr11	99775000	99800000	CTCF-dependent	0.526453	0.622104	0.620329	0.741791	0.561742	0.565651	0.678131	0.528105	0.570302	0.517474	0.622202
chr11	100525000	100600000	Robust	0.621609	0.543209	0.580456	0.677487	0.566311	0.577084	0.530007	0.536882	0.61791	0.560171	0.540212
chr11	100925000	100975000	CTCF-dependent	0.458503	0.461626	0.456123	0.653933	0.378331	0.539203	0.416052	0.423147	0.422552	0.355876	0.42739
chr11	102650000	102725000	Robust	0.498608	0.525445	0.549502	0.592145	0.521076	0.586587	0.506429	0.497668	0.553572	0.477458	0.651911
chr11	103600000	103625000	Cohesin-separated	0.645779	0.513328	0.518342	0.699712	0.663888	0.524589	0.50657	0.745702	0.782965	0.652354	0.803714
chr11	103675000	103700000	Robust	0.630114	0.51133	0.534852	0.674646	0.663741	0.497376	0.523079	0.734699	0.820587	0.665541	0.83918
chr11	104175000	104200000	Robust	0.72709	0.74386	0.759049	0.711373	0.700635	0.747502	0.76757	0.66585	0.73626	0.74402	0.75342
chr11	104575000	104600000	Robust	0.770989	0.727058	0.706316	0.862244	0.823753	0.740385	0.698728	0.777716	0.848683	0.821065	0.834667
chr11	104900000	104925000	Robust	0.829445	0.834056	0.83245	0.835505	0.827607	0.861474	0.84434	0.771299	0.782497	0.853793	0.75755
chr11	106675000	106750000	Cohesin-separated	0.859302	0.789923	0.6832	0.794943	0.891197	0.896446	0.667557	0.884526	0.893069	0.819423	0.887362
chr11	107225000	107250000	Robust	0.71274	0.6724	0.709494	0.72548	0.703127	0.64688	0.753113	0.750962	0.675065	0.708855	0.686258
chr11	108100000	108125000	Cohesin-dependent	0.496066	0.656137	0.622735	0.486589	0.530155	0.592953	0.713522	0.482879	0.405509	0.550785	0.47324
chr11	108625000	108700000	All-dependent	0.561289	0.637837	0.700251	0.749548	0.486662	0.682518	0.690731	0.472527	0.582411	0.478127	0.570372
chr11	109800000	109825000	Robust	0.627527	0.550479	0.572467	0.690098	0.606549	0.621472	0.527632	0.584754	0.713473	0.618611	0.677287
chr11	109925000	109950000	Robust	0.588367	0.533045	0.539975	0.625524	0.594382	0.569528	0.456126	0.556684	0.652186	0.610511	0.636413
chr11	110350000	110375000	Robust	0.536773	0.464575	0.444081	0.618203	0.52557	0.587522	0.363749	0.498213	0.525756	0.527333	0.597537
chr11	111800000	111825000	Robust	0.677935	0.718883	0.704713	0.671435	0.700594	0.726799	0.726296	0.702544	0.66037	0.726131	0.686592
chr11	114700000	114725000	Robust	0.624023	0.679874	0.61761	0.599769	0.683806	0.61042	0.639687	0.629977	0.599568	0.673905	0.644183
chr11	115100000	115125000	Robust	0.576342	0.597163	0.540613	0.513079	0.495198	0.522629	0.57217	0.531819	0.593458	0.5143	0.559426
chr11	115250000	115275000	Robust	0.586732	0.550274	0.513095	0.574969	0.42758	0.51041	0.522805	0.54206	0.647927	0.459762	0.568203
chr11	116175000	116200000	Robust	0.62482	0.636822	0.608348	0.626077	0.610012	0.616908	0.617152	0.57608	0.692455	0.573119	0.700114
chr11	116275000	116300000	Robust	0.610268	0.673615	0.662081	0.582599	0.57488	0.653476	0.689364	0.533306	0.642885	0.534375	0.649793
chr11	117750000	117775000	Cohesin-dependent	0.796324	0.816378	0.931073	0.76345	0.799409	0.905423	0.936413	0.843579	0.802419	0.745922	0.664781
chr11	119725000	119750000	Cohesin-separated	0.806027	0.592137	0.613752	0.789245	0.809968	0.788165	0.576875	0.843025	0.825582	0.84001	0.830061
chr11	120125000	120150000	Robust	0.62628	0.618639	0.690532	0.710922	0.623104	0.65833	0.70945	0.64749	0.618039	0.623565	0.600715
chr11	122050000	122075000	Cohesin-separated	0.959325	0.837597	0.757952	0.833936	1.06117	0.782389	0.662373	0.985086	0.964986	1.03863	0.948676
chr11	122200000	122225000	Robust	0.832417	0.721299	0.725248	0.783416	0.883174	0.70674	0.663104	0.898441	0.845371	0.871652	0.821262
chr11	124925000	124950000	CTCF-dependent	0.646692	0.673476	0.653995	0.869413	0.651807	0.598498	0.627857	0.777881	0.679805	0.66715	0.720311
chr11	125400000	125425000	Robust	0.702647	0.750356	0.683124	0.638334	0.761069	0.672338	0.701805	0.75457	0.755957	0.805767	0.801489
chr11	125850000	125925000	Robust	0.53476	0.626275	0.605627	0.649654	0.474004	0.678314	0.638507	0.429498	0.504484	0.482454	0.524064
chr11	127050000	127075000	Cohesin-separated	0.743481	0.630771	0.59808	0.679391	0.80824	0.703819	0.554615	0.75979	0.761594	0.770223	0.765496
chr11	127425000	127450000	Robust	0.687272	0.806936	0.759454	0.722594	0.68875	0.697893	0.817738	0.683643	0.653299	0.653254	0.662561
chr11	127800000	127825000	Robust	0.641615	0.627452	0.616742	0.659923	0.640429	0.655136	0.677197	0.636383	0.61718	0.583924	0.613098
chr11	129300000	129375000	Robust	0.721054	0.674855	0.673729	0.833143	0.773611	0.776242	0.631476	0.695359	0.656916	0.768637	0.680827
chr11	129725000	129750000	Robust	0.565436	0.502604	0.560892	0.470503	0.475593	0.586845	0.558435	0.456754	0.52695	0.492562	0.46956
chr11	129900000	129925000	CTCF-separated	0.486207	0.399715	0.389759	0.314734	0.384124	0.463454	0.342457	0.431543	0.472266	0.444599	0.414064
chr11	130275000	130300000	Robust	0.684744	0.689619	0.766669	0.665653	0.656292	0.712025	0.792942	0.746364	0.691394	0.65185	0.65948
chr11	131125000	131150000	Robust	0.63634	0.59203	0.586585	0.620934	0.656652	0.602925	0.589594	0.624929	0.590528	0.595936	0.584357
chr11	131625000	131700000	Cohesin-dependent	0.415008	0.543658	0.561639	0.301441	0.403466	0.547456	0.650353	0.364182	0.397897	0.419619	0.378866
chr11	132275000	132300000	Robust	0.740299	0.740806	0.685506	0.799206	0.75834	0.781708	0.690161	0.727029	0.769833	0.762149	0.801707
chr11	132425000	132450000	Robust	0.718778	0.815411	0.76292	0.820867	0.771535	0.81812	0.809602	0.713533	0.74455	0.76731	0.73223
chr11	133150000	133175000	Robust	0.524453	0.650557	0.637112	0.615498	0.503398	0.532263	0.64877	0.441698	0.54892	0.470647	0.548702
chr11	133825000	133850000	Robust	0.657863	0.677723	0.653347	0.571612	0.649347	0.599405	0.638201	0.663236	0.648136	0.638256	0.661082
chr11	134275000	134300000	Robust	0.670818	0.689819	0.6668	0.717196	0.662696	0.652304	0.652839	0.693955	0.67014	0.682446	0.697364
chr12	925000	1125000	Robust	0.742853	0.844102	0.809419	0.798868	0.761484	0.716875	0.850641	0.745689	0.725816	0.840042	0.766943
chr12	1575000	1825000	Robust	0.597393	0.566428	0.543533	0.52863	0.570596	0.538593	0.490851	0.541142	0.591735	0.577182	0.594196
chr12	2750000	2825000	Robust	0.469742	0.504612	0.505724	0.435008	0.500412	0.447906	0.513693	0.545736	0.483029	0.55788	0.538997
chr12	3225000	3300000	Robust	0.48489	0.489867	0.411688	0.486026	0.48105	0.463254	0.384474	0.542874	0.528495	0.592209	0.698994
chr12	5950000	6525000	Robust	0.525226	0.564598	0.442617	0.553802	0.579845	0.428111	0.398523	0.643821	0.616893	0.628604	0.796613
chr12	6875000	7175000	Robust	0.379214	0.449931	0.352249	0.49841	0.483605	0.309983	0.341938	0.534022	0.447008	0.566383	0.726015
chr12	8200000	8550000	Robust	0.475799	0.548622	0.594007	0.508359	0.482722	0.50749	0.64398	0.477788	0.488025	0.457058	0.438856
chr12	9075000	9750000	Robust	0.515157	0.587945	0.619165	0.498829	0.510428	0.556471	0.651488	0.516752	0.505032	0.48837	0.478616
chr12	10100000	10225000	All-dependent	0.643761	0.85368	0.842113	0.775008	0.667299	0.708606	0.928604	0.676893	0.624395	0.625605	0.583942
chr12	10650000	10775000	Robust	0.592401	0.708462	0.688296	0.674303	0.613256	0.660174	0.739439	0.62626	0.558287	0.593438	0.563758
chr12	11475000	11575000	Robust	0.375101	0.417837	0.402811	0.341397	0.363503	0.37559	0.407279	0.320287	0.376744	0.371446	0.468626
chr12	12725000	12800000	Cohesin-dependent	0.493104	0.75628	0.674266	0.618713	0.578805	0.549609	0.737072	0.629014	0.627405	0.638689	0.746847
chr12	13200000	13275000	CTCF-dependent	0.362062	0.30061	0.213308	0.501196	0.377767	0.273233	0.121945	0.392069	0.436692	0.404908	0.66675
chr12	14125000	14200000	Cohesin-dependent	0.533025	0.655906	0.664652	0.570819	0.540664	0.52957	0.668423	0.508871	0.513041	0.497621	0.52101
chr12	14575000	15150000	Robust	0.714884	0.810721	0.788056	0.733518	0.76377	0.757688	0.780428	0.745263	0.683631	0.730873	0.670127
chr12	15475000	16000000	Robust	0.632679	0.659688	0.646142	0.690712	0.607309	0.66404	0.582623	0.599278	0.643859	0.603842	0.657848
chr12	18050000	18150000	Robust	0.333918	0.458959	0.43466	0.414657	0.295255	0.439527	0.522967	0.270203	0.255172	0.263982	0.259526
chr12	20575000	20675000	CTCF-dependent	0.465139	0.476554	0.423971	0.737947	0.476729	0.448278	0.464055	0.524577	0.471181	0.438359	0.592672
chr12	22450000	22700000	All-dependent	0.537029	0.667912	0.701051	0.676537	0.530865	0.572385	0.783612	0.488406	0.526105	0.524654	0.493617
chr12	24775000	25200000	CTCF-dependent	0.507589	0.503213	0.518811	0.673783	0.503737	0.49378	0.51105	0.557642	0.518548	0.507257	0.602845
chr12	26850000	26925000	Cohesin-dependent	0.552959	0.674301	0.75612	0.511817	0.551274	0.60275	0.797635	0.522998	0.494398	0.580404	0.570456
chr12	31200000	31300000	CTCF-dependent	0.441466	0.462748	0.508496	0.628312	0.434377	0.395215	0.534999	0.444944	0.466783	0.436099	0.426601
chr12	32675000	32775000	Robust	0.420516	0.5378	0.488596	0.492393	0.380333	0.39436	0.527135	0.335888	0.350812	0.435987	0.443614
chr12	38250000	38350000	Robust	0.544599	0.667495	0.673883	0.451719	0.52498	0.615405	0.696421	0.4295	0.486791	0.480935	0.403504
chr12	39250000	39300000	Cohesin-dependent	0.532973	0.678684	0.672673	0.618737	0.506842	0.574078	0.687923	0.477282	0.513736	0.453886	0.49489
chr12	39600000	39675000	Robust	0.706693	0.696201	0.666626	0.700369	0.771702	0.563856	0.679901	0.714404	0.688326	0.705734	0.72019
chr12	40050000	40950000	Robust	0.695399	0.806654	0.801808	0.653899	0.655284	0.703827	0.854457	0.642296	0.683801	0.644332	0.606844
chr12	41975000	42075000	Robust	0.474524	0.383432	0.347904	0.535769	0.528249	0.298151	0.351084	0.487633	0.545957	0.467393	0.565871
chr12	43350000	43425000	Cohesin-dependent	0.535247	0.725415	0.719734	0.651684	0.500405	0.597493	0.787022	0.469553	0.529077	0.475196	0.500223
chr12	43875000	43950000	All-dependent	0.536558	0.668243	0.678866	0.752452	0.510276	0.617918	0.710914	0.558319	0.52672	0.511339	0.497879
chr12	45000000	45150000	Cohesin-dependent	0.344589	0.437321	0.512257	0.39009	0.295263	0.408023	0.547706	0.274117	0.324576	0.254532	0.368997
chr12	45925000	46025000	Robust	0.475595	0.580324	0.595157	0.410204	0.462866	0.428966	0.640313	0.446085	0.507789	0.48855	0.498192
chr12	47650000	47925000	Robust	0.55329	0.599322	0.548647	0.586096	0.580287	0.546141	0.5555	0.610809	0.539221	0.59143	0.582268
chr12	48775000	49025000	Robust	0.393705	0.379481	0.389062	0.393485	0.404048	0.377605	0.378167	0.474262	0.398603	0.427393	0.503708
chr12	49675000	50125000	Robust	0.678601	0.754871	0.763415	0.624264	0.728235	0.705494	0.801515	0.757412	0.727744	0.812919	0.809733
chr12	50375000	50775000	Robust	0.74167	0.828687	0.842779	0.751441	0.746758	0.825328	0.835043	0.776201	0.73259	0.755459	0.770437
chr12	51325000	51425000	CTCF-dependent	0.621161	0.683184	0.621652	0.859695	0.609868	0.614305	0.566433	0.600017	0.732766	0.586979	0.791211
chr12	51925000	52100000	Robust	0.497978	0.510174	0.546772	0.50433	0.509959	0.525853	0.566543	0.55688	0.536213	0.540988	0.483345
chr12	52950000	53050000	Robust	0.328986	0.338379	0.312787	0.436865	0.316653	0.332293	0.275308	0.328291	0.392752	0.286659	0.425684
chr12	53475000	53700000	Robust	0.446358	0.465667	0.419729	0.548016	0.426712	0.379527	0.433397	0.50326	0.454602	0.439721	0.54709
chr12	54425000	54600000	Robust	0.36115	0.472224	0.433585	0.485971	0.356699	0.352478	0.455348	0.407501	0.374824	0.439692	0.51418
chr12	56050000	56100000	All-dependent	0.486145	0.622082	0.62815	0.694979	0.584573	0.452742	0.656447	0.6328	0.568062	0.70175	0.786173
chr12	57700000	57950000	CTCF-dependent	0.293646	0.291593	0.275966	0.454206	0.278876	0.223699	0.271723	0.368551	0.306762	0.318318	0.491285
chr12	59150000	59400000	All-dependent	0.51681	0.670403	0.650357	0.647313	0.481985	0.5695	0.724288	0.439512	0.558659	0.509979	0.598428
chr12	60500000	60600000	Robust	0.511818	0.511365	0.43745	0.58679	0.507038	0.459429	0.490295	0.518536	0.496322	0.456003	0.532586
chr12	63050000	63125000	CTCF-dependent	0.398665	0.347135	0.340329	0.582143	0.321677	0.391375	0.330334	0.337442	0.50593	0.331234	0.589828
chr12	63525000	63850000	Robust	0.440452	0.377787	0.383169	0.440174	0.451079	0.399546	0.357549	0.461817	0.412678	0.426558	0.427961
chr12	64350000	64750000	Robust	0.500129	0.526032	0.578079	0.453937	0.509111	0.520016	0.600366	0.49951	0.464285	0.505603	0.533573
chr12	68750000	68850000	Robust	0.463503	0.563848	0.556342	0.50566	0.437397	0.48888	0.605595	0.513464	0.472489	0.471172	0.487884
chr12	69225000	69300000	Robust	0.581163	0.648971	0.706611	0.549648	0.58157	0.641309	0.774359	0.550751	0.577154	0.582913	0.614603
chr12	71725000	71975000	Robust	0.429759	0.472611	0.5193	0.467765	0.408128	0.455143	0.564393	0.409798	0.405346	0.371787	0.378306
chr12	74475000	74700000	Cohesin-dependent	0.426062	0.562849	0.601866	0.543804	0.40303	0.490615	0.677279	0.394324	0.421274	0.3545	0.428832
chr12	75275000	75500000	CTCF-dependent	0.39567	0.352142	0.336414	0.52874	0.408346	0.327659	0.351274	0.420991	0.473231	0.415296	0.561087
chr12	76550000	76600000	Robust	0.636828	0.693625	0.740562	0.651527	0.649395	0.734749	0.764194	0.684355	0.683205	0.622255	0.705624
chr12	76975000	77050000	Robust	0.52113	0.475327	0.510213	0.61364	0.532003	0.437594	0.451682	0.527749	0.541116	0.54025	0.600745
chr12	77650000	78150000	Robust	0.560512	0.536529	0.590196	0.61173	0.540279	0.581162	0.562728	0.477328	0.558414	0.528201	0.524331
chr12	79325000	79425000	CTCF-dependent	0.408056	0.455315	0.498344	0.684169	0.367817	0.431251	0.520294	0.423077	0.514039	0.400011	0.517992
chr12	80225000	80325000	Robust	0.549268	0.625536	0.668639	0.614363	0.581032	0.630885	0.706407	0.495663	0.608095	0.587397	0.648393
chr12	81225000	81300000	CTCF-dependent	0.619187	0.644892	0.707657	0.78044	0.589781	0.63055	0.757147	0.578728	0.591214	0.588669	0.562404
chr12	81600000	81675000	Cohesin-dependent	0.6059	0.632828	0.749828	0.688315	0.56818	0.716022	0.748703	0.605943	0.544304	0.532341	0.465361
chr12	82325000	82525000	Cohesin-dependent	0.453634	0.607778	0.624173	0.526385	0.422231	0.561601	0.715942	0.385058	0.452872	0.426056	0.419948
chr12	84825000	85075000	Cohesin-dependent	0.547815	0.648849	0.733708	0.57078	0.520068	0.699922	0.801963	0.49544	0.482298	0.492271	0.461993
chr12	85875000	85950000	Cohesin-dependent	0.501828	0.689593	0.717097	0.476836	0.452514	0.631647	0.736579	0.421588	0.477789	0.452968	0.422464
chr12	88000000	88100000	Cohesin-dependent	0.248647	0.415943	0.550015	0.317283	0.209992	0.341251	0.653689	0.172056	0.215065	0.200094	0.213323
chr12	90900000	90975000	CTCF-dependent	0.503639	0.592085	0.624996	0.657918	0.451364	0.645257	0.695574	0.400542	0.418903	0.404481	0.369829
chr12	91325000	91400000	Cohesin-dependent	0.484069	0.656178	0.696959	0.461025	0.463931	0.64135	0.716584	0.371777	0.451919	0.445724	0.436945
chr12	92625000	92775000	Cohesin-dependent	0.44648	0.527541	0.60865	0.562879	0.458089	0.410928	0.661168	0.459944	0.562341	0.467147	0.574067
chr12	93400000	93475000	Cohesin-dependent	0.492157	0.69584	0.532111	0.694776	0.477962	0.514498	0.582894	0.490148	0.477144	0.539377	0.502849
chr12	95525000	95575000	Cohesin-dependent	0.566046	0.660629	0.712344	0.66284	0.539241	0.658124	0.757498	0.547584	0.588352	0.575691	0.671918
chr12	95875000	96025000	All-dependent	0.534608	0.66516	0.704441	0.710776	0.566627	0.582321	0.77812	0.51874	0.55153	0.59443	0.615335
chr12	96500000	96575000	Robust	0.419777	0.358205	0.360736	0.437838	0.387431	0.36675	0.314033	0.446083	0.471967	0.38397	0.466867
chr12	96950000	97025000	Robust	0.658686	0.585164	0.532561	0.675303	0.635735	0.549455	0.517034	0.62361	0.642114	0.645216	0.697249
chr12	97275000	97375000	Robust	0.605335	0.682319	0.631779	0.604636	0.649947	0.583458	0.665246	0.569684	0.598293	0.603531	0.606446
chr12	98350000	98725000	Robust	0.474216	0.493534	0.498011	0.469859	0.482521	0.467282	0.485014	0.482822	0.494046	0.480214	0.561226
chr12	98975000	99050000	Robust	0.528319	0.618086	0.645073	0.55564	0.491853	0.563224	0.677293	0.496779	0.483499	0.501607	0.435574
chr12	99725000	99800000	CTCF-dependent	0.581041	0.653304	0.632829	0.817171	0.55643	0.60861	0.664985	0.552047	0.600779	0.531378	0.637424
chr12	100150000	100250000	Robust	0.644544	0.673244	0.672425	0.637949	0.663484	0.628655	0.716729	0.652287	0.565884	0.655621	0.607415
chr12	100700000	100800000	Cohesin-dependent	0.580486	0.702131	0.742003	0.687927	0.569927	0.678842	0.791533	0.56412	0.63806	0.540832	0.609442
chr12	101300000	101425000	Cohesin-dependent	0.508724	0.679621	0.70437	0.489616	0.484989	0.603221	0.764835	0.435559	0.439271	0.442443	0.36838
chr12	103700000	104375000	Robust	0.470683	0.431945	0.441559	0.45596	0.478755	0.412003	0.435451	0.520188	0.49763	0.497272	0.616348
chr12	105075000	105425000	Robust	0.416358	0.424852	0.413189	0.380298	0.373469	0.410316	0.415448	0.356333	0.392355	0.379814	0.398023
chr12	106175000	106375000	Cohesin-dependent	0.47804	0.604862	0.638904	0.512931	0.492625	0.516461	0.708631	0.476884	0.496168	0.513972	0.516182
chr12	106925000	107100000	Cohesin-dependent	0.483925	0.62386	0.657962	0.591668	0.467921	0.521025	0.713508	0.518475	0.523273	0.474489	0.544988
chr12	107600000	107925000	Robust	0.577398	0.625602	0.686945	0.521224	0.532358	0.60217	0.722841	0.564948	0.523863	0.481208	0.441321
chr12	108475000	108550000	Cohesin-dependent	0.446379	0.600881	0.547719	0.470276	0.485556	0.455462	0.572618	0.413533	0.423764	0.581548	0.604616
chr12	109400000	109450000	Robust	0.505167	0.460785	0.552184	0.475275	0.47972	0.490289	0.59471	0.510074	0.495891	0.509839	0.473906
chr12	109850000	109975000	Robust	0.473903	0.528142	0.495931	0.493064	0.453327	0.478618	0.484061	0.507854	0.532223	0.430621	0.554372
chr12	110400000	110650000	Robust	0.49683	0.545484	0.443864	0.558763	0.586423	0.475676	0.405472	0.518495	0.542447	0.571578	0.624131
chr12	111300000	111375000	Robust	0.408682	0.285646	0.296032	0.384481	0.463969	0.292729	0.249343	0.460012	0.454297	0.445091	0.57361
chr12	111775000	111875000	Cohesin-dependent	0.573503	0.810654	0.912434	0.656552	0.584928	0.801216	1.04699	0.559411	0.53336	0.576622	0.525624
chr12	112375000	112500000	Robust	0.346077	0.322811	0.356596	0.332681	0.309748	0.347349	0.327269	0.359171	0.309124	0.362142	0.412727
chr12	113900000	114000000	Cohesin-dependent	0.435325	0.599873	0.617885	0.468562	0.498036	0.489789	0.697889	0.389259	0.420816	0.429718	0.400457
chr12	116650000	116725000	Robust	0.605003	0.664778	0.670658	0.638979	0.599499	0.643834	0.707686	0.548324	0.681784	0.572737	0.720614
chr12	117075000	117200000	Cohesin-dependent	0.371458	0.523077	0.517604	0.461724	0.399199	0.393839	0.609517	0.417847	0.344753	0.455651	0.434058
chr12	119625000	119700000	CTCF-dependent	0.337047	0.414358	0.401133	0.481488	0.375644	0.323721	0.448274	0.492221	0.407585	0.455725	0.533793
chr12	120075000	120200000	Robust	0.356921	0.386129	0.404704	0.315201	0.305249	0.273888	0.379304	0.349528	0.331359	0.31018	0.449859
chr12	123675000	123725000	Robust	0.475017	0.452535	0.451055	0.389473	0.429146	0.492419	0.366091	0.434797	0.471191	0.428249	0.442914
chr12	128050000	128200000	Robust	0.504177	0.626169	0.629718	0.460098	0.449221	0.538269	0.706307	0.443975	0.471289	0.417458	0.44426
chr12	130700000	130775000	Robust	0.555587	0.669664	0.636517	0.651509	0.559729	0.566218	0.670931	0.538956	0.557228	0.519771	0.549576
chr12	131650000	131725000	CTCF-separated	0.516289	0.340671	0.354853	0.361069	0.470151	0.282226	0.314484	0.559477	0.460295	0.573232	0.598296
chr12	132025000	132100000	Cohesin-dependent	0.470119	0.574138	0.653225	0.510686	0.461655	0.42197	0.70656	0.561258	0.444718	0.548339	0.563924
chr12	3775000	3800000	Robust	0.733699	0.849866	0.816778	0.828789	0.770731	0.792503	0.848734	0.762725	0.738189	0.769498	0.71577
chr12	3850000	3875000	All-dependent	0.698103	0.869182	0.853629	0.836944	0.731673	0.789954	0.905897	0.716059	0.694341	0.723639	0.684154
chr12	4250000	4325000	Cohesin-dependent	0.623165	0.726684	0.754775	0.659648	0.687067	0.696144	0.796704	0.639374	0.645851	0.626062	0.619017
chr12	4450000	4475000	Robust	0.688836	0.76346	0.790279	0.638277	0.703184	0.701793	0.868437	0.748723	0.652522	0.701629	0.613698
chr12	4650000	4675000	Cohesin-dependent	0.619861	0.726502	0.773775	0.555204	0.641569	0.67569	0.83755	0.677159	0.583767	0.624849	0.555251
chr12	4850000	4875000	Cohesin-dependent	0.54297	0.733776	0.731922	0.551291	0.568792	0.63349	0.817999	0.559796	0.55222	0.55285	0.537152
chr12	11150000	11175000	Cohesin-separated	0.86917	0.702578	0.75825	0.826661	0.824375	0.816598	0.711184	0.802323	0.835836	0.835066	0.745528
chr12	12000000	12025000	Robust	0.794597	0.815165	0.760979	0.897432	0.797316	0.845532	0.703576	0.801274	0.843874	0.837202	0.899288
chr12	12075000	12100000	Robust	0.660129	0.782976	0.733728	0.786217	0.667142	0.705652	0.762216	0.645895	0.696816	0.711859	0.765498
chr12	12350000	12375000	Robust	0.73852	0.742395	0.743402	0.747001	0.697217	0.735966	0.775399	0.7585	0.704892	0.746887	0.745702
chr12	12675000	12700000	Cohesin-dependent	0.600794	0.747834	0.722805	0.669996	0.649908	0.67633	0.753787	0.633629	0.679693	0.691333	0.733944
chr12	16025000	16050000	CTCF-dependent	0.465365	0.468406	0.452875	0.667366	0.396533	0.394722	0.461971	0.489759	0.504485	0.400587	0.430402
chr12	16300000	16325000	Robust	0.718281	0.668275	0.672393	0.783064	0.663489	0.636636	0.668258	0.692809	0.694513	0.650891	0.607408
chr12	16375000	16400000	Robust	0.739999	0.704039	0.702469	0.840799	0.70945	0.688693	0.695561	0.691124	0.740397	0.695297	0.681491
chr12	16700000	16725000	Cohesin-separated	0.726622	0.639995	0.58884	0.74213	0.768985	0.66359	0.602513	0.718823	0.755095	0.741865	0.746893
chr12	16800000	16825000	Robust	0.675031	0.674095	0.600571	0.648331	0.710671	0.634046	0.64997	0.679148	0.695515	0.684656	0.695921
chr12	18225000	18250000	Robust	0.409974	0.504182	0.539557	0.408182	0.330574	0.574229	0.59471	0.337379	0.34321	0.311592	0.343374
chr12	18350000	18375000	Robust	0.605469	0.624623	0.659441	0.660265	0.575558	0.732702	0.690374	0.583607	0.598066	0.560029	0.615038
chr12	18775000	18800000	Cohesin-separated	0.954461	0.857091	0.814534	0.984637	0.99336	0.902268	0.785521	1.03401	1.01522	1.02648	1.01649
chr12	18850000	18875000	Cohesin-separated	0.927477	0.836068	0.791901	0.972829	0.960379	0.896121	0.734846	0.997267	0.996769	0.989888	1.01261
chr12	19250000	19350000	Robust	0.629579	0.689607	0.69972	0.69842	0.589917	0.636158	0.747886	0.631787	0.578357	0.595913	0.600118
chr12	19600000	19625000	Cohesin-dependent	0.592981	0.668529	0.741443	0.704643	0.632076	0.623954	0.789734	0.639298	0.664415	0.645136	0.688808
chr12	19675000	19700000	CTCF-dependent	0.582345	0.65757	0.705955	0.728745	0.618833	0.605358	0.741294	0.610808	0.681801	0.641284	0.715925
chr12	20700000	20725000	CTCF-dependent	0.509895	0.482964	0.447753	0.700356	0.497648	0.460134	0.478971	0.56036	0.477923	0.449625	0.561082
chr12	21175000	21200000	Robust	0.59982	0.676279	0.697492	0.614634	0.584525	0.605447	0.740945	0.615854	0.581073	0.601346	0.559661
chr12	21700000	21725000	Robust	0.600844	0.677965	0.697137	0.503638	0.646702	0.623947	0.73637	0.593305	0.585836	0.59888	0.526171
chr12	21975000	22050000	Robust	0.718885	0.832071	0.765621	0.791483	0.72698	0.714156	0.79816	0.707972	0.670673	0.705151	0.673833
chr12	23175000	23200000	Robust	0.72857	0.652282	0.614962	0.673714	0.798136	0.630494	0.600216	0.751886	0.776197	0.725951	0.747726
chr12	23250000	23275000	Robust	0.705119	0.693521	0.630977	0.655948	0.790148	0.624883	0.639938	0.699196	0.751971	0.697646	0.729454
chr12	23850000	23875000	Cohesin-dependent	0.812182	0.978126	0.900553	0.771295	0.838292	0.855834	0.99004	0.830371	0.84574	0.851948	0.854504
chr12	24000000	24025000	Robust	0.781464	0.901789	0.833951	0.792765	0.80486	0.810214	0.923322	0.798015	0.803502	0.821525	0.814882
chr12	25550000	25575000	Robust	0.810791	0.828685	0.837198	0.817425	0.84336	0.897412	0.818885	0.771553	0.894965	0.841603	0.884597
chr12	26000000	26025000	Robust	0.706993	0.719228	0.652124	0.684776	0.700801	0.720446	0.611271	0.71579	0.675808	0.738439	0.638322
chr12	26075000	26100000	Robust	0.641698	0.7366	0.656043	0.636326	0.629671	0.667228	0.672107	0.65351	0.62446	0.699401	0.606736
chr12	26675000	26700000	Robust	0.644457	0.698948	0.771232	0.685318	0.631132	0.72021	0.808493	0.622599	0.689697	0.623496	0.672348
chr12	27300000	27375000	Robust	0.712011	0.743778	0.808424	0.789381	0.685001	0.752855	0.888605	0.745337	0.709192	0.694361	0.708889
chr12	27425000	27450000	Robust	0.710967	0.755742	0.820973	0.810307	0.691055	0.783733	0.889203	0.722414	0.715471	0.698703	0.725092
chr12	27650000	27750000	Cohesin-dependent	0.525733	0.669274	0.751096	0.539938	0.452777	0.689028	0.794409	0.427609	0.482966	0.432625	0.38468
chr12	28150000	28175000	Robust	0.826244	0.785546	0.778655	0.90098	0.814723	0.769605	0.741011	0.886937	0.859948	0.87676	0.880605
chr12	28975000	29050000	All-dependent	0.551917	0.691471	0.751664	0.860061	0.507652	0.64521	0.783725	0.507055	0.702348	0.498131	0.660833
chr12	29400000	29475000	Robust	0.594002	0.655669	0.671556	0.641697	0.569301	0.582508	0.724663	0.57477	0.590693	0.57823	0.568101
chr12	30800000	30875000	CTCF-separated	0.487071	0.470993	0.60995	0.354169	0.364483	0.567895	0.620883	0.402428	0.42184	0.325753	0.316601
chr12	31000000	31050000	Robust	0.584415	0.529671	0.682204	0.594017	0.538765	0.57174	0.706054	0.609792	0.58331	0.538083	0.471015
chr12	31600000	31675000	Robust	0.645297	0.678016	0.72057	0.67793	0.619484	0.753116	0.699246	0.58346	0.635165	0.633972	0.663492
chr12	31975000	32000000	CTCF-separated	0.900997	0.820288	0.82888	0.675434	0.899029	0.915357	0.796831	0.926997	0.892222	0.901913	0.910418
chr12	32300000	32375000	CTCF-dependent	0.61168	0.736035	0.681873	0.78323	0.634136	0.659482	0.715781	0.619844	0.635631	0.656277	0.727875
chr12	32925000	32950000	Cohesin-separated	0.480668	0.309708	0.273486	0.593089	0.428073	0.416348	0.203647	0.4482	0.456973	0.421048	0.463527
chr12	33350000	33425000	Robust	0.839627	0.84872	0.786479	0.855106	0.842924	0.844774	0.783685	0.773747	0.850504	0.804607	0.808546
chr12	33975000	34075000	Robust	0.378212	0.50209	0.49018	0.394647	0.374615	0.427017	0.477816	0.356797	0.364577	0.362614	0.382062
chr12	42125000	42150000	Robust	0.539809	0.46475	0.442382	0.655258	0.557436	0.416932	0.430671	0.544602	0.567339	0.541504	0.600711
chr12	42425000	42500000	Robust	0.548309	0.584223	0.552763	0.634019	0.547737	0.495312	0.576858	0.500327	0.561407	0.570618	0.556386
chr12	44500000	44525000	CTCF-separated	0.882016	0.789903	0.762353	0.701432	0.900883	0.784861	0.802985	0.854132	0.842594	0.868763	0.783451
chr12	46050000	46075000	Cohesin-dependent	0.446652	0.612316	0.624871	0.484682	0.457766	0.475274	0.696339	0.43515	0.557954	0.500749	0.582268
chr12	46675000	46700000	CTCF-dependent	0.935954	0.913275	0.845922	1.06635	0.943565	0.978315	0.766845	0.864618	1.04903	0.958782	1.04457
chr12	46975000	47050000	Robust	0.613364	0.732847	0.668394	0.629054	0.597409	0.731199	0.636712	0.558571	0.656497	0.626876	0.600916
chr12	48200000	48225000	Cohesin-separated	0.582424	0.433468	0.525981	0.627026	0.54911	0.563638	0.498495	0.639195	0.551427	0.549183	0.560135
chr12	48600000	48625000	Robust	0.488487	0.388446	0.462885	0.41688	0.464076	0.471325	0.430973	0.476252	0.420786	0.444378	0.449799
chr12	49275000	49300000	Cohesin-dependent	0.5407	0.686045	0.681072	0.585461	0.542753	0.593946	0.71398	0.647971	0.642049	0.632524	0.795325
chr12	49575000	49600000	All-dependent	0.635549	0.740411	0.775366	0.803228	0.656343	0.716496	0.823106	0.719801	0.627907	0.694901	0.661985
chr12	55050000	55075000	Robust	0.738658	0.827093	0.83829	0.765658	0.768094	0.796636	0.844538	0.740414	0.686445	0.713036	0.63168
chr12	55125000	55150000	Cohesin-dependent	0.715662	0.857857	0.855311	0.787709	0.735011	0.803039	0.900196	0.717911	0.67322	0.704309	0.643045
chr12	56175000	56200000	Cohesin-dependent	0.529615	0.708152	0.746312	0.621617	0.670301	0.534744	0.777282	0.691315	0.575339	0.80108	0.841683
chr12	56575000	56600000	Robust	0.553546	0.609329	0.632061	0.596783	0.560211	0.638141	0.593166	0.603169	0.546711	0.610811	0.636659
chr12	56675000	56700000	CTCF-dependent	0.482536	0.542135	0.551778	0.638529	0.494569	0.552717	0.489846	0.559961	0.533512	0.556343	0.615927
chr12	57075000	57100000	Robust	0.620875	0.533594	0.510243	0.504319	0.589485	0.534459	0.445556	0.688433	0.655696	0.636195	0.617327
chr12	58275000	58300000	CTCF-separated	0.617453	0.495518	0.512484	0.480392	0.555846	0.560155	0.478449	0.647366	0.660613	0.565505	0.633007
chr12	59775000	59850000	Robust	0.763677	0.768348	0.721678	0.800469	0.769355	0.739585	0.756528	0.729757	0.774747	0.813662	0.777258
chr12	61350000	61375000	Cohesin-dependent	0.824575	0.974014	0.869646	0.726118	0.824644	0.794094	0.900775	0.773812	0.811685	0.842098	0.793916
chr12	61875000	61900000	Robust	0.677435	0.741379	0.708419	0.627996	0.677837	0.623281	0.744121	0.630189	0.679558	0.653318	0.656346
chr12	64775000	64825000	Robust	0.385087	0.370498	0.413475	0.377084	0.309506	0.376247	0.43115	0.374969	0.351617	0.322299	0.354037
chr12	65225000	65300000	CTCF-dependent	0.449218	0.338031	0.374469	0.676914	0.372223	0.486371	0.322677	0.414128	0.598275	0.369739	0.624965
chr12	66075000	66200000	Robust	0.338353	0.325548	0.287513	0.335503	0.378383	0.295441	0.266037	0.305936	0.407153	0.308496	0.478587
chr12	66750000	66775000	Robust	0.735157	0.73913	0.738143	0.856234	0.721156	0.746473	0.799364	0.718737	0.731902	0.742335	0.694769
chr12	66875000	66900000	Robust	0.659495	0.70523	0.7216	0.760275	0.637349	0.701677	0.809434	0.667471	0.705621	0.664432	0.691468
chr12	67225000	67350000	Robust	0.538985	0.58755	0.641808	0.60828	0.474787	0.598056	0.683335	0.536887	0.521402	0.488134	0.520832
chr12	67950000	67975000	Robust	0.625508	0.673197	0.688045	0.667926	0.630339	0.673327	0.710726	0.656964	0.703894	0.62697	0.758538
chr12	68225000	68300000	Robust	0.563152	0.462936	0.472734	0.603994	0.55299	0.567451	0.335107	0.521713	0.642946	0.55358	0.653537
chr12	68675000	68700000	Robust	0.616338	0.637612	0.613827	0.625531	0.604249	0.594376	0.632736	0.697853	0.577763	0.62789	0.653532
chr12	69675000	69700000	CTCF-dependent	0.446246	0.39977	0.344979	0.597934	0.440928	0.309	0.36911	0.543114	0.475222	0.4548	0.565803
chr12	69800000	69825000	Robust	0.461303	0.4574	0.396531	0.532897	0.46155	0.376825	0.412325	0.549607	0.504659	0.497861	0.604435
chr12	70700000	70725000	Robust	0.621539	0.583058	0.623903	0.643693	0.613976	0.650886	0.587927	0.558795	0.609341	0.601441	0.628114
chr12	70875000	70900000	Robust	0.630775	0.627611	0.629672	0.639061	0.618811	0.58184	0.670243	0.577308	0.612851	0.604645	0.607021
chr12	71575000	71600000	Robust	0.574399	0.551691	0.568307	0.541015	0.570895	0.560162	0.584096	0.567365	0.529465	0.573226	0.525179
chr12	72000000	72025000	Robust	0.402669	0.437325	0.48385	0.430921	0.398049	0.380226	0.509319	0.353051	0.409403	0.368866	0.424973
chr12	72725000	72750000	Robust	0.651928	0.677781	0.637927	0.603753	0.653526	0.575166	0.640611	0.590452	0.62602	0.599165	0.614163
chr12	73225000	73250000	Cohesin-dependent	0.763595	0.898546	0.859775	0.683064	0.72198	0.799793	0.902494	0.711088	0.748496	0.763583	0.708871
chr12	74400000	74425000	CTCF-dependent	0.475428	0.559105	0.580833	0.615432	0.449146	0.499858	0.655479	0.427271	0.476815	0.421139	0.460785
chr12	75525000	75550000	CTCF-dependent	0.377346	0.441682	0.404128	0.549256	0.388932	0.390677	0.391997	0.369786	0.496792	0.381029	0.660505
chr12	76000000	76075000	Robust	0.755922	0.845567	0.646474	0.673523	0.768642	0.741753	0.676827	0.719613	0.758826	0.840669	0.704165
chr12	76425000	76450000	Robust	0.719116	0.725445	0.755315	0.741985	0.696612	0.745042	0.811223	0.716672	0.728949	0.693544	0.710208
chr12	79775000	79800000	Robust	0.8089	0.689373	0.680702	0.731851	0.781847	0.659815	0.680315	0.825639	0.727155	0.819751	0.755712
chr12	80150000	80175000	CTCF-dependent	0.672276	0.628858	0.691112	0.810527	0.669373	0.714164	0.694655	0.595084	0.689584	0.659922	0.673592
chr12	80750000	80825000	Robust	0.766254	0.778469	0.743717	0.749358	0.799624	0.775717	0.794281	0.823297	0.792582	0.808077	0.76112
chr12	82000000	82025000	Robust	0.952435	0.843131	0.831078	0.903256	0.937809	0.972637	0.76222	0.916423	0.955313	0.973957	0.909219
chr12	83175000	83200000	Robust	0.769302	0.666315	0.643999	0.693136	0.735592	0.721452	0.632624	0.732642	0.713434	0.736858	0.710895
chr12	83650000	83675000	Robust	0.707505	0.747958	0.679804	0.666084	0.714598	0.671264	0.68029	0.682367	0.696937	0.712757	0.703461
chr12	83750000	83775000	Robust	0.678151	0.647849	0.593687	0.69456	0.694398	0.608206	0.549759	0.63799	0.695881	0.672289	0.695905
chr12	84450000	84525000	CTCF-dependent	0.595599	0.621486	0.588969	0.75228	0.566028	0.579497	0.653511	0.503117	0.640866	0.591952	0.630572
chr12	85425000	85500000	Robust	0.663228	0.736426	0.752857	0.729179	0.703321	0.697608	0.81529	0.635751	0.635351	0.723738	0.683573
chr12	86875000	86900000	Robust	0.642909	0.768525	0.767736	0.772722	0.662126	0.705447	0.791783	0.599198	0.69559	0.65722	0.714422
chr12	86975000	87000000	Cohesin-dependent	0.626563	0.777388	0.749287	0.762595	0.665287	0.653597	0.81286	0.608224	0.70864	0.667291	0.740863
chr12	87950000	87975000	Cohesin-dependent	0.372499	0.441209	0.587532	0.361102	0.321204	0.418316	0.616117	0.282931	0.359494	0.318927	0.347262
chr12	88525000	88550000	Cohesin-separated	1.00216	0.801168	0.758058	0.971368	0.996887	0.875168	0.739121	0.965406	0.974831	1.01312	0.950968
chr12	88600000	88625000	Cohesin-separated	0.937023	0.781821	0.747336	0.88631	0.959496	0.824038	0.727604	0.907257	0.911514	0.996717	0.940899
chr12	88950000	88975000	Cohesin-dependent	0.628752	0.654931	0.77744	0.618931	0.628611	0.726911	0.776879	0.615433	0.630622	0.617837	0.66216
chr12	89025000	89050000	Cohesin-dependent	0.525639	0.674222	0.7674	0.579248	0.515262	0.65681	0.793326	0.478347	0.529139	0.515602	0.577973
chr12	89475000	89550000	Cohesin-dependent	0.541237	0.683676	0.694208	0.640566	0.484957	0.650343	0.72783	0.448494	0.546398	0.492677	0.526888
chr12	90200000	90225000	Robust	0.793126	0.686263	0.683914	0.880625	0.826722	0.739281	0.654446	0.816723	0.833441	0.836032	0.858496
chr12	90275000	90300000	Robust	0.753746	0.676919	0.675828	0.850037	0.78857	0.697897	0.670778	0.761742	0.786765	0.78897	0.807841
chr12	91775000	91800000	Cohesin-separated	0.892042	0.728852	0.707645	0.884059	0.930119	0.86139	0.678323	0.90995	0.907774	0.936513	0.93288
chr12	92100000	92175000	Cohesin-separated	0.903706	0.812086	0.73873	0.881464	0.840589	0.938942	0.655524	0.878337	0.788123	0.888072	0.745908
chr12	94075000	94150000	Cohesin-dependent	0.582096	0.634134	0.730633	0.508087	0.555143	0.725782	0.750887	0.489737	0.565225	0.555292	0.557007
chr12	94475000	94500000	Robust	0.80119	0.750438	0.809784	0.883556	0.759217	0.889964	0.769879	0.769102	0.798535	0.748853	0.780313
chr12	94550000	94575000	CTCF-dependent	0.76526	0.715643	0.765998	0.940803	0.733359	0.83095	0.726643	0.745282	0.786902	0.72707	0.801163
chr12	94975000	95050000	Cohesin-separated	0.794765	0.636967	0.607779	0.772916	0.788705	0.715076	0.553824	0.809315	0.714807	0.820679	0.769257
chr12	101725000	101750000	Robust	0.623438	0.601401	0.632229	0.699018	0.637032	0.61966	0.67252	0.669255	0.607417	0.602512	0.572638
chr12	101900000	101925000	Robust	0.607042	0.667847	0.656976	0.722951	0.669505	0.585953	0.672921	0.67434	0.666735	0.680019	0.739413
chr12	102850000	102875000	Robust	0.718369	0.797482	0.811002	0.677612	0.647047	0.774226	0.843238	0.716155	0.725968	0.713665	0.693528
chr12	103500000	103525000	CTCF-dependent	0.42706	0.464374	0.504077	0.614806	0.445094	0.384869	0.503859	0.32612	0.413578	0.354014	0.418315
chr12	109100000	109125000	Robust	0.642674	0.672826	0.692919	0.60626	0.662409	0.688722	0.733308	0.639016	0.658685	0.613268	0.644794
chr12	110900000	110925000	Robust	0.646363	0.646067	0.69571	0.654533	0.653791	0.674995	0.742023	0.66432	0.668336	0.602174	0.639927
chr12	112950000	112975000	Robust	0.608837	0.613419	0.595437	0.717952	0.585258	0.602669	0.625962	0.698199	0.650324	0.614211	0.692218
chr12	113450000	113475000	Robust	0.58541	0.594578	0.523607	0.660476	0.60726	0.497319	0.555673	0.677853	0.657612	0.702174	0.795999
chr12	114525000	114550000	Robust	0.737702	0.823975	0.863047	0.704112	0.691127	0.80196	0.877533	0.753724	0.757507	0.717013	0.692916
chr12	116250000	116275000	Cohesin-separated	0.88964	0.833349	0.744067	0.917813	0.880305	0.815947	0.71236	0.896315	0.844906	0.896	0.897092
chr12	117800000	117825000	Robust	0.484443	0.51674	0.517534	0.443248	0.467685	0.45562	0.533675	0.390001	0.456889	0.405822	0.394265
chr12	118400000	118425000	Robust	0.369912	0.372746	0.349767	0.441546	0.348276	0.312157	0.331995	0.362911	0.36507	0.351787	0.386322
chr12	119050000	119075000	Robust	0.82833	0.872455	0.782533	0.790458	0.908421	0.827546	0.791675	0.82477	0.858234	0.842275	0.840453
chr12	119525000	119550000	Robust	0.457309	0.514119	0.495316	0.519241	0.494485	0.440414	0.526568	0.536518	0.511811	0.527691	0.58068
chr12	120300000	120325000	Cohesin-dependent	0.391621	0.528552	0.502793	0.336268	0.340991	0.387979	0.487801	0.349037	0.375626	0.411982	0.478386
chr12	121250000	121275000	Robust	0.62391	0.679887	0.710415	0.635803	0.598173	0.649954	0.716196	0.767468	0.642594	0.585988	0.678323
chr12	121875000	121900000	Robust	0.641514	0.739233	0.760426	0.692272	0.640636	0.66906	0.780506	0.707351	0.725912	0.720367	0.795919
chr12	122225000	122250000	Cohesin-dependent	0.604591	0.755268	0.797323	0.599389	0.600149	0.691068	0.850808	0.61779	0.600414	0.629128	0.687684
chr12	122500000	122525000	Cohesin-dependent	0.616517	0.763208	0.817035	0.564335	0.599206	0.705355	0.83722	0.600027	0.595614	0.650151	0.688643
chr12	122775000	122800000	Robust	0.669913	0.776511	0.792328	0.694903	0.724668	0.779142	0.814762	0.634137	0.697566	0.749862	0.769307
chr12	123275000	123300000	Robust	0.677736	0.701406	0.717793	0.567171	0.63957	0.667615	0.69115	0.73092	0.603091	0.713993	0.638648
chr12	123600000	123650000	Robust	0.517348	0.457721	0.493931	0.405301	0.481923	0.540124	0.422192	0.47048	0.495914	0.468968	0.438994
chr12	124025000	124050000	Robust	0.683155	0.705589	0.733696	0.727345	0.666305	0.725063	0.720623	0.657455	0.681204	0.672141	0.694983
chr12	124300000	124375000	Cohesin-separated	0.767504	0.790869	0.575778	0.757532	0.746567	0.704179	0.434128	0.833164	0.738771	0.834849	0.808297
chr12	125500000	125525000	Robust	0.678223	0.662963	0.66646	0.650532	0.669206	0.619094	0.630271	0.614409	0.658913	0.668276	0.588629
chr12	125950000	126000000	Robust	0.594876	0.672298	0.672162	0.593453	0.628824	0.605158	0.733194	0.567973	0.606869	0.582437	0.58892
chr12	126050000	126075000	Robust	0.521436	0.629477	0.617811	0.544175	0.561277	0.55114	0.67754	0.506202	0.548897	0.515976	0.557275
chr12	126725000	126750000	Robust	0.70007	0.820502	0.800012	0.711252	0.66514	0.729407	0.821998	0.677195	0.737156	0.706855	0.720445
chr12	126925000	126950000	Robust	0.678956	0.807673	0.764661	0.730567	0.687507	0.723445	0.810269	0.643312	0.70512	0.725373	0.725235
chr12	127350000	127375000	Cohesin-dependent	0.770868	0.902972	0.865864	0.773289	0.807205	0.827909	0.83827	0.729768	0.832087	0.811565	0.820943
chr12	127675000	127700000	Robust	0.732133	0.680557	0.698548	0.628013	0.716765	0.797458	0.737639	0.763588	0.735132	0.709648	0.687147
chr12	128550000	128575000	Robust	0.674443	0.78339	0.796486	0.67996	0.634062	0.69379	0.837302	0.636801	0.717964	0.634453	0.653244
chr12	129250000	129275000	Robust	0.75073	0.825258	0.823045	0.663855	0.771042	0.768924	0.84087	0.716373	0.744624	0.755176	0.689588
chr13	19550000	20000000	Robust	0.572333	0.482072	0.508015	0.672085	0.547848	0.415026	0.505041	0.611963	0.484215	0.556483	0.592155
chr13	21575000	21650000	Robust	0.381216	0.416974	0.423773	0.500263	0.341151	0.262498	0.47729	0.471384	0.44616	0.327755	0.489689
chr13	23275000	23350000	CTCF-dependent	0.364707	0.323381	0.256936	0.570937	0.329543	0.24902	0.247341	0.383306	0.41507	0.356438	0.499287
chr13	24250000	24575000	Robust	0.625293	0.691951	0.675465	0.595814	0.607793	0.65796	0.72072	0.690047	0.624375	0.581024	0.645777
chr13	25100000	25575000	Cohesin-dependent	0.609503	0.767043	0.789905	0.663346	0.629496	0.656088	0.871312	0.661126	0.610211	0.623385	0.661224
chr13	26050000	26175000	All-dependent	0.579494	0.798555	0.719384	0.779228	0.604884	0.660589	0.762704	0.533659	0.597249	0.611771	0.646655
chr13	26750000	26975000	Robust	0.599273	0.635741	0.690459	0.511064	0.583874	0.645602	0.709586	0.637535	0.612177	0.579508	0.570459
chr13	27325000	27400000	Robust	0.783079	0.886807	0.879828	0.820699	0.798892	0.90395	0.90746	0.68917	0.779958	0.82761	0.779562
chr13	27800000	28050000	Cohesin-dependent	0.757635	0.854744	0.904982	0.719532	0.73761	0.859764	0.941418	0.736067	0.727188	0.752204	0.710046
chr13	28750000	28850000	Robust	0.602025	0.67476	0.634341	0.70701	0.687211	0.594862	0.641127	0.679031	0.634411	0.653759	0.702951
chr13	29350000	29500000	CTCF-dependent	0.455021	0.529963	0.539116	0.606716	0.493026	0.379048	0.572214	0.521352	0.499792	0.473182	0.621397
chr13	31100000	31200000	Robust	0.45493	0.463961	0.468613	0.505013	0.442928	0.426344	0.470405	0.520839	0.55829	0.452178	0.596461
chr13	31800000	31875000	Cohesin-dependent	0.582692	0.710057	0.725636	0.621133	0.591303	0.671655	0.785164	0.608265	0.61654	0.546763	0.640421
chr13	32275000	32400000	Robust	0.568401	0.488104	0.517868	0.685156	0.610649	0.488104	0.497899	0.638353	0.604212	0.631032	0.689954
chr13	35900000	35975000	CTCF-separated	0.588187	0.574283	0.646495	0.422573	0.462994	0.677892	0.691618	0.477373	0.629999	0.446079	0.540373
chr13	36800000	37025000	Robust	0.453658	0.524903	0.46181	0.499846	0.479907	0.445171	0.519355	0.474891	0.418338	0.454205	0.475292
chr13	38875000	39025000	Cohesin-dependent	0.565213	0.800854	0.866018	0.621606	0.536319	0.667399	0.95519	0.517779	0.521555	0.535678	0.515402
chr13	40850000	41050000	All-dependent	0.480948	0.535681	0.630236	0.684798	0.424903	0.496851	0.714111	0.547779	0.543999	0.414306	0.552071
chr13	43825000	43925000	Robust	0.315963	0.37148	0.436038	0.319952	0.268919	0.343767	0.483324	0.198745	0.269596	0.23903	0.279647
chr13	45375000	45550000	Cohesin-separated	0.399833	0.384126	0.268415	0.512834	0.362986	0.285873	0.230623	0.43226	0.406299	0.400577	0.555644
chr13	46300000	46825000	Robust	0.648887	0.609997	0.612496	0.707892	0.585387	0.674559	0.635392	0.659438	0.649247	0.614146	0.665907
chr13	47750000	48050000	Robust	0.598984	0.602851	0.613168	0.639862	0.608123	0.604943	0.579087	0.606551	0.620157	0.573189	0.670254
chr13	49175000	49250000	Robust	0.767158	0.76521	0.877258	0.688715	0.778052	0.767116	0.898463	0.771738	0.766743	0.77652	0.754807
chr13	49575000	49650000	All-dependent	0.693088	0.831971	0.916239	0.935858	0.670422	0.871634	0.963491	0.592789	0.66619	0.707517	0.689128
chr13	49925000	50050000	Cohesin-dependent	0.640591	0.770781	0.748377	0.57561	0.664218	0.638667	0.856331	0.686109	0.682056	0.703404	0.772114
chr13	50900000	51125000	Cohesin-dependent	0.601001	0.654976	0.761031	0.553576	0.545205	0.715381	0.765903	0.486983	0.662125	0.539001	0.6112
chr13	52425000	53125000	Robust	0.493625	0.496656	0.519413	0.49414	0.503451	0.405458	0.533633	0.514981	0.484255	0.500621	0.53968
chr13	57075000	58775000	Cohesin-dependent	0.703084	0.870699	0.822267	0.646161	0.700799	0.710143	0.884431	0.635602	0.697361	0.681156	0.687324
chr13	59425000	59675000	Robust	0.574593	0.506054	0.470854	0.610744	0.626496	0.527173	0.489228	0.558645	0.614964	0.602102	0.685974
chr13	60400000	60650000	CTCF-dependent	0.504084	0.545533	0.578641	0.663896	0.465429	0.562116	0.594272	0.412205	0.505011	0.434133	0.350143
chr13	62050000	62325000	Robust	0.52144	0.547188	0.613571	0.572198	0.466803	0.531152	0.615739	0.437865	0.477225	0.413487	0.398847
chr13	67325000	67450000	Robust	0.555693	0.600147	0.650723	0.537191	0.516071	0.549275	0.710445	0.484032	0.60687	0.515323	0.536125
chr13	69325000	69500000	All-dependent	0.51285	0.585934	0.647934	0.667841	0.518958	0.541595	0.676104	0.466266	0.483759	0.451823	0.421868
chr13	70525000	70625000	Cohesin-dependent	0.456794	0.561499	0.636619	0.562174	0.40433	0.524279	0.663606	0.390197	0.406998	0.387347	0.341738
chr13	72675000	72800000	Cohesin-dependent	0.356027	0.587988	0.736432	0.396791	0.310679	0.521182	0.788671	0.304402	0.366447	0.336368	0.360391
chr13	75800000	75900000	Robust	0.395834	0.439665	0.4037	0.476411	0.52722	0.388062	0.390464	0.374366	0.405966	0.62795	0.600024
chr13	76950000	77025000	Robust	0.510704	0.548597	0.575302	0.608922	0.477726	0.496297	0.578985	0.528932	0.523057	0.491535	0.541943
chr13	77450000	77550000	Robust	0.525085	0.486756	0.496845	0.613208	0.568934	0.42938	0.491008	0.511082	0.529723	0.469705	0.574492
chr13	78050000	78125000	Cohesin-dependent	0.714291	0.846724	0.8798	0.674064	0.659791	0.844637	0.903379	0.679782	0.70381	0.711108	0.696867
chr13	79225000	79425000	Robust	0.369605	0.342925	0.257134	0.409717	0.382078	0.300224	0.259786	0.328319	0.342947	0.378462	0.476125
chr13	80325000	80400000	Cohesin-separated	0.537859	0.474854	0.36842	0.526639	0.532282	0.464873	0.312481	0.484984	0.535437	0.614152	0.594014
chr13	80975000	81075000	Cohesin-dependent	0.564252	0.736507	0.773221	0.671379	0.50752	0.628493	0.815635	0.523487	0.536811	0.485412	0.460779
chr13	81850000	81925000	Robust	0.636707	0.663263	0.647492	0.696535	0.700513	0.556957	0.690251	0.616348	0.631407	0.598847	0.608394
chr13	82300000	82350000	Robust	0.699543	0.721407	0.689328	0.729625	0.709744	0.679173	0.708552	0.627337	0.737882	0.68877	0.724987
chr13	84750000	84900000	All-dependent	0.381949	0.609263	0.708103	0.554581	0.361446	0.473606	0.781444	0.33523	0.436624	0.344577	0.46554
chr13	85800000	85925000	All-dependent	0.336892	0.611024	0.679767	0.471091	0.308095	0.463364	0.713494	0.259881	0.30908	0.289045	0.279619
chr13	91050000	91375000	Cohesin-dependent	0.446063	0.593826	0.699588	0.560954	0.403246	0.551677	0.782341	0.364519	0.370775	0.366679	0.331326
chr13	95925000	96100000	CTCF-dependent	0.368846	0.432841	0.422749	0.522226	0.3646	0.33912	0.431708	0.367649	0.406861	0.350913	0.450376
chr13	96875000	97000000	Robust	0.423408	0.464453	0.479346	0.445861	0.413271	0.347784	0.493045	0.357168	0.407549	0.3987	0.514251
chr13	97775000	97850000	Cohesin-dependent	0.458828	0.57753	0.635874	0.550011	0.428415	0.557549	0.667076	0.439726	0.455551	0.443345	0.497828
chr13	99500000	99625000	Robust	0.536313	0.516135	0.546051	0.517135	0.491363	0.565988	0.63851	0.511062	0.46713	0.547167	0.502112
chr13	100500000	100625000	CTCF-dependent	0.500425	0.610334	0.620343	0.695138	0.461779	0.586868	0.661819	0.486884	0.509902	0.438962	0.547117
chr13	102500000	102925000	Robust	0.579424	0.586431	0.66734	0.55025	0.540377	0.618804	0.693947	0.466058	0.51333	0.536786	0.449546
chr13	103750000	103825000	Cohesin-dependent	0.502816	0.678578	0.566742	0.662445	0.545399	0.469167	0.619383	0.49522	0.54712	0.481569	0.593546
chr13	107100000	107200000	Cohesin-dependent	0.310495	0.446625	0.383795	0.313048	0.301779	0.430712	0.43945	0.262576	0.346519	0.221588	0.310461
chr13	107850000	108250000	Cohesin-dependent	0.53898	0.736358	0.733092	0.633958	0.564563	0.647685	0.831595	0.482889	0.574168	0.494853	0.57504
chr13	108850000	108925000	Cohesin-dependent	0.518669	0.66976	0.676313	0.568836	0.526087	0.572072	0.710425	0.507092	0.508764	0.519522	0.589968
chr13	110100000	110175000	Cohesin-dependent	0.593458	0.773934	0.800353	0.713772	0.601073	0.68665	0.820879	0.654592	0.634382	0.67945	0.806061
chr13	110475000	110575000	Cohesin-dependent	0.647429	0.886794	0.814053	0.61284	0.748776	0.735248	0.828444	0.728141	0.579732	0.838265	0.813707
chr13	111250000	112500000	Robust	0.713754	0.793305	0.824954	0.695372	0.723984	0.777031	0.817873	0.730997	0.694777	0.741726	0.710444
chr13	112875000	112950000	Cohesin-dependent	0.60758	0.721408	0.837017	0.635493	0.596845	0.691884	0.916579	0.645796	0.665334	0.636077	0.774553
chr13	113450000	113725000	Cohesin-dependent	0.629765	0.845176	0.807205	0.716055	0.64594	0.668811	0.866383	0.759277	0.714278	0.722227	0.852708
chr13	18700000	18725000	Robust	0.408404	0.388401	0.39162	0.33857	0.42166	0.35235	0.432891	0.411038	0.419636	0.402334	0.369585
chr13	18850000	18875000	Robust	0.679142	0.650112	0.617947	0.577631	0.71503	0.588773	0.604225	0.659234	0.673957	0.652816	0.641676
chr13	19275000	19300000	Robust	0.834747	0.830996	0.783146	0.719817	0.876929	0.722847	0.765433	0.811997	0.818934	0.794521	0.773586
chr13	21200000	21225000	CTCF-dependent	0.71306	0.78347	0.725208	0.887785	0.787409	0.724954	0.700942	0.702396	0.717389	0.854614	0.923135
chr13	21500000	21525000	Robust	0.500605	0.556762	0.583884	0.572744	0.45979	0.447919	0.621115	0.578077	0.53738	0.465647	0.609939
chr13	21875000	21900000	Robust	0.740718	0.779197	0.741427	0.698589	0.77174	0.657981	0.755209	0.75191	0.728271	0.723943	0.733424
chr13	22775000	22800000	Cohesin-dependent	0.938295	1.06954	0.962274	0.896722	0.955908	0.95998	1.00958	0.914683	0.940115	0.926921	0.901948
chr13	23850000	23875000	Robust	0.814458	0.942591	0.907506	0.791962	0.856853	0.882671	0.878798	0.770906	0.800008	0.888562	0.869883
chr13	23925000	23950000	Cohesin-dependent	0.639386	0.865684	0.821683	0.661724	0.716802	0.726714	0.851692	0.621354	0.639549	0.754139	0.761557
chr13	28325000	28350000	Robust	0.831938	0.879746	0.86096	0.902902	0.827345	0.783553	0.916966	0.903474	0.821641	0.809429	0.838077
chr13	28600000	28625000	Robust	0.773093	0.797556	0.760626	0.774056	0.833785	0.77666	0.787928	0.783465	0.792171	0.782361	0.78749
chr13	29750000	29775000	CTCF-dependent	0.692503	0.592281	0.509684	0.893271	0.713308	0.633971	0.468415	0.727402	0.783838	0.745543	0.874089
chr13	30075000	30150000	CTCF-separated	0.734167	0.766821	0.679647	0.587017	0.754842	0.78809	0.665081	0.717296	0.763454	0.829094	0.837389
chr13	30525000	30550000	Robust	0.990297	1.09664	0.975925	1.11111	1.01943	0.984799	0.987239	1.0515	0.977678	1.09357	1.02841
chr13	30600000	30625000	Robust	0.986614	1.04889	0.921847	1.10904	1.02589	0.948145	0.912382	1.04412	0.986114	1.11318	1.05435
chr13	31025000	31050000	Robust	0.603132	0.583247	0.620922	0.614039	0.603351	0.618918	0.564365	0.674119	0.753673	0.597207	0.819786
chr13	32575000	32600000	Robust	0.635261	0.733771	0.755219	0.61399	0.658086	0.671458	0.796257	0.659244	0.577894	0.650209	0.621463
chr13	32725000	32750000	Robust	0.757864	0.76511	0.753589	0.809305	0.730095	0.685065	0.765676	0.793487	0.741937	0.771146	0.782795
chr13	33050000	33075000	Cohesin-separated	0.950746	0.753634	0.736013	0.986353	0.952593	0.748734	0.682909	1.05663	1.0127	1.03378	1.12265
chr13	33175000	33200000	Cohesin-separated	0.950942	0.748282	0.743258	0.947101	0.938335	0.824015	0.660271	1.02683	0.982415	0.977573	1.03909
chr13	33500000	33525000	Robust	0.840756	0.829838	0.81732	0.881132	0.84584	0.971462	0.787248	0.750298	0.801282	0.848989	0.687368
chr13	33700000	33825000	All-dependent	0.598956	0.801527	0.790248	0.804749	0.643932	0.673344	0.866273	0.628919	0.734371	0.641359	0.759056
chr13	35125000	35200000	All-dependent	0.538095	0.82292	0.86618	0.820429	0.491351	0.786071	0.911096	0.426264	0.449873	0.468479	0.44085
chr13	35450000	35475000	Cohesin-separated	0.838702	0.710087	0.64245	0.818185	0.86309	0.711341	0.662085	0.878041	0.812844	0.852825	0.799253
chr13	35800000	35825000	Robust	0.648048	0.612162	0.648487	0.535074	0.615772	0.686347	0.663466	0.619961	0.757352	0.60249	0.721414
chr13	36250000	36275000	Robust	0.82651	0.789304	0.836739	0.720958	0.759466	0.868241	0.86814	0.737373	0.764145	0.755304	0.660053
chr13	36350000	36375000	Robust	0.918335	0.881972	0.878148	0.818463	0.885877	0.944202	0.928817	0.872032	0.848741	0.865002	0.770484
chr13	37050000	37075000	Cohesin-dependent	0.367655	0.549384	0.53147	0.37883	0.332742	0.474388	0.617954	0.339262	0.343599	0.335284	0.351933
chr13	37575000	37650000	Cohesin-dependent	0.686281	0.859083	0.782587	0.987762	0.715551	0.791603	0.825723	0.695135	0.724571	0.748204	0.779843
chr13	38575000	38600000	Cohesin-dependent	0.746764	0.900797	0.906997	0.769542	0.738346	0.797424	0.965362	0.746623	0.669057	0.729309	0.671294
chr13	39625000	39650000	Cohesin-dependent	0.561238	0.703352	0.668453	0.62693	0.523171	0.662766	0.707542	0.528675	0.526554	0.513056	0.503803
chr13	39750000	39775000	Robust	0.526373	0.65539	0.614729	0.63245	0.476562	0.570566	0.660249	0.444066	0.492531	0.480122	0.51027
chr13	40675000	40700000	Robust	0.486165	0.539505	0.611018	0.524254	0.460528	0.491095	0.61132	0.466533	0.495684	0.459846	0.546831
chr13	43050000	43075000	CTCF-dependent	0.937866	0.931422	0.870845	1.07697	0.951467	0.877551	0.86876	0.984818	1.03061	0.942818	1.04163
chr13	43425000	43450000	Cohesin-separated	1.07334	0.94598	0.873607	0.966428	1.09479	1.0747	0.814501	1.11129	1.00583	1.06899	1.0176
chr13	44050000	44075000	Cohesin-separated	0.741037	0.602566	0.605314	0.77699	0.701374	0.811279	0.424475	0.689818	0.762444	0.70312	0.792635
chr13	44425000	44500000	Cohesin-dependent	0.724067	0.911064	0.791013	0.862891	0.709258	0.798827	0.820752	0.758565	0.772274	0.76999	0.805343
chr13	44925000	45025000	Cohesin-dependent	0.678559	0.896955	0.916482	0.784227	0.704471	0.844253	0.953013	0.641204	0.707978	0.742875	0.7743
chr13	45325000	45350000	Robust	0.487382	0.573057	0.448719	0.518268	0.526998	0.487688	0.409459	0.553074	0.536859	0.583002	0.710315
chr13	48725000	48800000	Robust	0.765617	0.746201	0.845378	0.685431	0.749682	0.89153	0.805084	0.765097	0.809321	0.774504	0.805566
chr13	50075000	50100000	Robust	0.713249	0.79449	0.732086	0.647956	0.757881	0.66558	0.801181	0.77739	0.71986	0.80453	0.800156
chr13	50500000	50525000	Cohesin-separated	1.23506	1.05789	0.997639	1.30724	1.23757	1.27439	0.782729	1.31251	1.22574	1.27282	1.24777
chr13	51375000	51400000	Robust	0.743849	0.615994	0.624458	0.770934	0.679437	0.661883	0.560216	0.856528	0.759819	0.744993	0.742949
chr13	51775000	51875000	CTCF-dependent	0.606145	0.537873	0.468135	0.893909	0.652464	0.625375	0.435834	0.572625	0.746219	0.628013	0.840303
chr13	52175000	52200000	Robust	0.634697	0.648704	0.681155	0.683038	0.661796	0.640179	0.718632	0.736973	0.657958	0.654232	0.631222
chr13	62375000	62400000	Robust	0.520675	0.537183	0.631854	0.633651	0.481433	0.570193	0.578136	0.415123	0.514469	0.399624	0.41465
chr13	63000000	63025000	Robust	0.705009	0.723399	0.780442	0.800654	0.693803	0.662243	0.817161	0.691896	0.723304	0.690327	0.755466
chr13	63100000	63125000	CTCF-dependent	0.651973	0.713193	0.766983	0.818325	0.648679	0.682036	0.789575	0.652669	0.716258	0.639512	0.73283
chr13	63700000	63725000	Robust	0.775352	0.756641	0.738336	0.736923	0.783407	0.697859	0.739036	0.789807	0.796009	0.857825	0.766952
chr13	64050000	64125000	Robust	0.733052	0.749529	0.750912	0.812234	0.737976	0.618674	0.783023	0.704457	0.74491	0.743763	0.68518
chr13	64425000	64500000	Robust	0.704943	0.790347	0.80274	0.817758	0.670057	0.698517	0.821708	0.607497	0.709317	0.675595	0.648312
chr13	65075000	65100000	CTCF-separated	0.936294	0.822019	0.827984	0.796114	0.925135	0.867876	0.806292	0.94209	0.862156	0.92521	0.788937
chr13	65200000	65225000	CTCF-separated	0.937837	0.83565	0.843172	0.802771	0.923615	0.872365	0.846853	0.953636	0.867328	0.943575	0.797534
chr13	65600000	65675000	Cohesin-dependent	0.554893	0.732086	0.751303	0.666573	0.529522	0.615038	0.796658	0.469662	0.628705	0.530159	0.628311
chr13	66175000	66200000	Cohesin-separated	0.985588	0.827921	0.834428	0.904647	1.00277	0.888557	0.825581	1.01132	0.953809	1.01967	0.871104
chr13	66550000	66575000	Robust	0.822	0.754453	0.774164	0.918506	0.845718	0.773438	0.76697	0.839043	0.859413	0.828734	0.827481
chr13	66675000	66700000	Robust	0.806483	0.761041	0.824951	0.923269	0.831283	0.843254	0.800766	0.761144	0.818485	0.802787	0.835793
chr13	67200000	67225000	Cohesin-dependent	0.567265	0.640887	0.779915	0.501968	0.503565	0.625393	0.781699	0.462306	0.516472	0.449414	0.438135
chr13	67275000	67300000	Cohesin-dependent	0.482162	0.61308	0.677063	0.440364	0.437091	0.535438	0.750022	0.40376	0.464475	0.378459	0.393218
chr13	67800000	67825000	Robust	0.857266	0.745163	0.80074	0.813111	0.860991	0.784947	0.800863	0.88386	0.846621	0.871241	0.798098
chr13	68250000	68325000	Robust	0.760641	0.765794	0.799463	0.833946	0.774641	0.744193	0.792504	0.72708	0.783432	0.785327	0.798412
chr13	68875000	68950000	Robust	0.857965	0.82097	0.839865	0.864131	0.813065	0.858066	0.839271	0.793707	0.879036	0.775476	0.74266
chr13	69525000	69550000	Cohesin-dependent	0.52774	0.648708	0.711645	0.650323	0.510279	0.576764	0.768349	0.480761	0.490254	0.476248	0.405723
chr13	69850000	69875000	Robust	0.797024	0.8104	0.877145	0.669082	0.791706	0.786225	0.905962	0.782674	0.793218	0.799426	0.723242
chr13	69950000	69975000	CTCF-separated	0.828215	0.830396	0.869947	0.696691	0.838124	0.801627	0.908155	0.84535	0.849593	0.845576	0.784005
chr13	71175000	71250000	Robust	0.787011	0.84467	0.812434	0.878081	0.822428	0.802688	0.831463	0.735641	0.831515	0.806281	0.856722
chr13	71850000	71925000	Robust	0.839159	0.783444	0.764444	0.810467	0.832132	0.823918	0.738452	0.886987	0.81399	0.883804	0.819927
chr13	72275000	72300000	Cohesin-separated	0.989957	0.828327	0.846495	1.02221	0.994423	0.95358	0.760005	1.02019	1.04098	0.998066	1.02664
chr13	73675000	73750000	All-dependent	0.491314	0.673773	0.736282	0.735951	0.444396	0.579512	0.769121	0.398075	0.536033	0.469877	0.541638
chr13	74250000	74325000	Cohesin-separated	0.885941	0.759276	0.712465	0.942172	0.898065	0.810152	0.637017	0.930598	0.904617	0.900885	0.919351
chr13	75225000	75275000	Robust	0.536094	0.51277	0.617153	0.562463	0.447618	0.544387	0.545036	0.533796	0.610858	0.446335	0.558042
chr13	75325000	75350000	Robust	0.515873	0.498705	0.584183	0.634321	0.428284	0.463975	0.633705	0.56596	0.609732	0.447544	0.592853
chr13	75500000	75525000	All-dependent	0.590671	0.638772	0.73484	0.76577	0.544326	0.590552	0.83595	0.607226	0.649065	0.595783	0.662137
chr13	76450000	76525000	Robust	0.847236	0.964239	0.921928	0.79494	0.914774	0.920908	0.925986	0.909245	0.83927	0.908019	0.930172
chr13	82925000	82950000	Robust	0.821625	0.809132	0.796402	0.833271	0.80976	0.768183	0.808419	0.763721	0.808196	0.82713	0.800166
chr13	83075000	83100000	Robust	0.832397	0.8317	0.798739	0.840477	0.824517	0.73359	0.831627	0.781651	0.832373	0.835706	0.786985
chr13	83800000	83825000	Robust	0.849417	0.795217	0.801833	0.823065	0.839573	0.816548	0.804311	0.840307	0.826879	0.884426	0.806764
chr13	83925000	83950000	Robust	0.827184	0.805771	0.776209	0.802465	0.796385	0.816222	0.818248	0.807702	0.799718	0.846599	0.790272
chr13	84675000	84700000	All-dependent	0.451111	0.596695	0.695989	0.70084	0.448753	0.505106	0.763942	0.44441	0.557909	0.41408	0.563271
chr13	86850000	86875000	Robust	0.718486	0.739548	0.789872	0.747446	0.688553	0.681789	0.833292	0.700699	0.695379	0.672641	0.704578
chr13	87225000	87300000	Robust	0.744168	0.791957	0.813363	0.776928	0.804961	0.786657	0.814682	0.683796	0.731105	0.790984	0.741967
chr13	87625000	87700000	Robust	0.697022	0.79285	0.765672	0.771291	0.612152	0.68315	0.784299	0.617454	0.642344	0.621593	0.533713
chr13	89025000	89050000	Cohesin-dependent	0.672065	0.785374	0.802825	0.694655	0.675491	0.692153	0.837187	0.603514	0.69052	0.659095	0.688908
chr13	89100000	89125000	Cohesin-dependent	0.651452	0.76996	0.786567	0.704145	0.673546	0.675007	0.842268	0.610238	0.697477	0.64391	0.701133
chr13	89875000	89900000	Robust	0.732345	0.748897	0.793158	0.797545	0.74355	0.697399	0.829588	0.719195	0.809812	0.721732	0.7808
chr13	89950000	89975000	Robust	0.687972	0.741869	0.74622	0.797958	0.709848	0.676293	0.792469	0.673481	0.796789	0.690506	0.779504
chr13	90975000	91000000	Cohesin-dependent	0.432723	0.438914	0.565696	0.485423	0.332099	0.510281	0.616914	0.299323	0.366456	0.323297	0.306789
chr13	91750000	91775000	Cohesin-dependent	0.751245	0.891719	0.842828	0.717471	0.763663	0.743063	0.862059	0.74454	0.759909	0.762963	0.739983
chr13	92125000	92150000	Cohesin-dependent	0.702078	0.880536	0.846288	0.658503	0.731038	0.723475	0.900341	0.701085	0.749793	0.699151	0.728094
chr13	92425000	92450000	Robust	0.742673	0.737028	0.673008	0.734907	0.755945	0.615012	0.709844	0.731943	0.780484	0.716005	0.751882
chr13	92700000	92725000	Robust	0.76124	0.797839	0.738525	0.875899	0.792832	0.6906	0.773865	0.804579	0.794632	0.731697	0.811382
chr13	93200000	93250000	Robust	0.758234	0.83114	0.784614	0.824422	0.752467	0.839935	0.791976	0.701372	0.744366	0.785182	0.726975
chr13	94050000	94075000	Cohesin-separated	0.960701	0.823882	0.812299	0.979406	0.942738	0.907135	0.728724	0.976396	0.996587	0.970521	1.01324
chr13	94325000	94375000	Robust	0.516832	0.529076	0.563681	0.60008	0.468286	0.614331	0.494381	0.469877	0.589317	0.454911	0.603272
chr13	94425000	94450000	Cohesin-dependent	0.385266	0.502613	0.523157	0.498407	0.345528	0.46084	0.561136	0.366049	0.442188	0.335912	0.490684
chr13	94550000	94625000	Cohesin-dependent	0.540329	0.623365	0.67694	0.551114	0.486299	0.533375	0.760151	0.490061	0.488315	0.485067	0.43229
chr13	95125000	95200000	Robust	0.646735	0.635591	0.582612	0.774941	0.569814	0.758503	0.552601	0.676944	0.593008	0.525188	0.607054
chr13	95850000	95875000	Robust	0.528495	0.554611	0.507094	0.599262	0.496639	0.464059	0.559553	0.571393	0.515087	0.545336	0.587895
chr13	97400000	97475000	Cohesin-separated	0.763834	0.731937	0.59806	0.8419	0.769133	0.592712	0.55033	0.910364	0.85435	0.737835	0.829245
chr13	97975000	98000000	Robust	0.635411	0.590827	0.6105	0.604508	0.610971	0.758068	0.563192	0.602689	0.609634	0.672809	0.673651
chr13	98400000	98425000	Robust	0.959697	0.970722	0.871903	1.03507	1.02893	0.92101	0.884005	1.06211	1.00531	1.09855	1.11034
chr13	98750000	98775000	Cohesin-dependent	0.72834	0.848385	0.918139	0.707192	0.747781	0.780212	0.974442	0.746933	0.756881	0.788147	0.828775
chr13	98850000	98875000	Cohesin-dependent	0.687314	0.787565	0.880589	0.718975	0.699603	0.779077	0.902918	0.700776	0.719993	0.75635	0.791154
chr13	99025000	99050000	CTCF-dependent	0.777012	0.768825	0.866159	0.937648	0.781244	0.845778	0.883879	0.875954	0.889829	0.804291	0.93656
chr13	99150000	99175000	Robust	0.762524	0.761795	0.82504	0.879475	0.771856	0.805718	0.862404	0.892964	0.863084	0.777996	0.885756
chr13	101075000	101150000	Robust	0.62225	0.614317	0.639593	0.618591	0.544803	0.724273	0.661474	0.542036	0.598996	0.536455	0.480659
chr13	101450000	101475000	Robust	0.914633	0.885393	0.909512	1.00739	0.917223	1.03816	0.815237	0.893228	0.970822	0.908626	0.987727
chr13	101725000	101750000	CTCF-dependent	0.641867	0.599271	0.532074	0.807039	0.671198	0.635047	0.534402	0.635209	0.629748	0.637788	0.741797
chr13	101875000	101900000	Robust	0.596258	0.696513	0.630956	0.717551	0.65453	0.592908	0.695335	0.603832	0.575786	0.609727	0.658119
chr13	103850000	103875000	Cohesin-dependent	0.476411	0.625056	0.524095	0.695943	0.501187	0.467414	0.543877	0.487381	0.543202	0.473322	0.58734
chr13	104525000	104550000	Cohesin-dependent	0.78709	0.928185	0.872773	0.835626	0.754488	0.866937	0.914199	0.722304	0.752496	0.754852	0.702146
chr13	104750000	104775000	Cohesin-dependent	0.79876	0.9507	0.874541	0.756793	0.779412	0.925038	0.907087	0.759923	0.769788	0.767116	0.770204
chr13	105150000	105225000	Robust	0.870255	0.946058	0.88057	0.898877	0.887556	0.867781	0.913375	0.867671	0.868096	0.920212	0.885942
chr13	105275000	105300000	Robust	0.883094	0.940091	0.875345	0.935882	0.876484	0.857824	0.911747	0.90285	0.880431	0.902517	0.894737
chr13	105825000	105850000	Robust	0.927866	0.934718	0.871155	0.901116	0.966094	0.887752	0.889945	0.97386	0.985426	0.986791	0.964047
chr13	106050000	106075000	Robust	0.92429	0.935347	0.854656	1.01771	0.991699	0.885567	0.868988	0.961671	1.0404	0.982743	1.03698
chr13	106500000	106600000	Cohesin-dependent	0.318803	0.464138	0.458095	0.426039	0.302582	0.406708	0.532126	0.226249	0.30977	0.310181	0.342844
chr13	109775000	109800000	Cohesin-separated	0.805803	0.760791	0.621881	0.742085	0.793264	0.770435	0.537813	0.842188	0.814744	0.844909	0.823311
chr14	21100000	21600000	Robust	0.634283	0.63055	0.637445	0.699572	0.691086	0.492885	0.617263	0.695143	0.609765	0.691726	0.760159
chr14	22075000	22225000	CTCF-dependent	0.447344	0.439005	0.428007	0.616303	0.419478	0.367345	0.463492	0.411985	0.38542	0.347109	0.399372
chr14	23050000	23350000	Robust	0.607131	0.679346	0.538738	0.736931	0.624514	0.563679	0.490042	0.673973	0.606682	0.648659	0.825403
chr14	24400000	24525000	CTCF-dependent	0.405306	0.339125	0.317935	0.562927	0.397479	0.262288	0.308061	0.51542	0.467825	0.417535	0.545635
chr14	28625000	28700000	Cohesin-dependent	0.535917	0.722998	0.793868	0.443436	0.420582	0.623802	0.870832	0.484461	0.566794	0.45291	0.464228
chr14	30525000	30650000	Robust	0.549434	0.558937	0.672615	0.64624	0.463106	0.481369	0.72577	0.493806	0.512962	0.494487	0.472009
chr14	32525000	32600000	Robust	0.465208	0.466614	0.583833	0.471533	0.349839	0.59022	0.527873	0.373655	0.466417	0.335883	0.377858
chr14	34350000	34575000	Robust	0.38286	0.277705	0.278565	0.299829	0.320544	0.262484	0.262702	0.362225	0.368218	0.301835	0.357642
chr14	35800000	35875000	Cohesin-dependent	0.496299	0.563908	0.68033	0.620519	0.42135	0.516142	0.716455	0.460618	0.479776	0.446999	0.493591
chr14	37150000	37225000	Cohesin-dependent	0.566126	0.66542	0.769812	0.483822	0.479482	0.709286	0.778288	0.513353	0.543117	0.42975	0.442665
chr14	39025000	39475000	Robust	0.529813	0.530537	0.560697	0.536624	0.502704	0.508735	0.566515	0.497804	0.445124	0.4862	0.489199
chr14	44850000	45325000	Robust	0.523647	0.483803	0.573463	0.563994	0.462053	0.499867	0.578236	0.436834	0.452403	0.440313	0.433383
chr14	49525000	49825000	Robust	0.373039	0.337988	0.288166	0.351136	0.355154	0.245739	0.267139	0.40522	0.368236	0.35836	0.435028
chr14	50850000	50925000	Robust	0.697953	0.634887	0.698763	0.763283	0.706919	0.69188	0.627426	0.799217	0.809004	0.704989	0.839377
chr14	52225000	52675000	CTCF-dependent	0.843528	0.830592	0.888503	0.999983	0.846088	0.884611	0.831755	0.890845	0.874438	0.852022	0.879804
chr14	54950000	55225000	Cohesin-dependent	0.567894	0.743766	0.79086	0.695691	0.615847	0.684776	0.871828	0.701293	0.657192	0.692494	0.837818
chr14	56450000	56525000	All-dependent	0.488392	0.753584	0.756831	0.712161	0.423218	0.642896	0.848196	0.385771	0.455998	0.433183	0.494824
chr14	58050000	58450000	Robust	0.463256	0.499543	0.485097	0.391175	0.460544	0.458981	0.53003	0.446495	0.419023	0.473021	0.492133
chr14	59450000	59550000	CTCF-dependent	0.47673	0.583953	0.348537	0.748279	0.465353	0.407595	0.349079	0.482856	0.535635	0.502029	0.668123
chr14	60550000	60625000	CTCF-dependent	0.577441	0.595427	0.567755	0.731099	0.559294	0.599911	0.6208	0.650429	0.663468	0.627142	0.772165
chr14	61225000	61325000	Cohesin-dependent	0.617399	0.72332	0.868746	0.684208	0.598341	0.735461	0.963062	0.529896	0.677034	0.658192	0.694578
chr14	64475000	64525000	Cohesin-dependent	0.682771	0.812828	0.757921	0.712012	0.757103	0.723037	0.786535	0.823913	0.747285	0.822659	0.933887
chr14	64925000	65000000	All-dependent	0.510552	0.573585	0.709061	0.682823	0.4245	0.514698	0.809377	0.549838	0.50914	0.467217	0.502776
chr14	67325000	67400000	Cohesin-dependent	0.464651	0.599072	0.473713	0.559008	0.527802	0.429171	0.504938	0.554033	0.479018	0.576866	0.659709
chr14	67750000	67850000	Cohesin-dependent	0.405354	0.632324	0.705468	0.449581	0.387941	0.56854	0.8049	0.333867	0.381091	0.36782	0.381444
chr14	68800000	69150000	Robust	0.624514	0.720658	0.678482	0.612328	0.626965	0.626196	0.704788	0.6293	0.649785	0.69613	0.736306
chr14	71000000	71050000	Cohesin-dependent	0.520719	0.748189	0.745702	0.580144	0.495653	0.664293	0.831797	0.500441	0.523453	0.506281	0.503511
chr14	72400000	72500000	Robust	0.307545	0.345191	0.332441	0.378503	0.280295	0.323971	0.3594	0.288921	0.396678	0.270586	0.446766
chr14	72975000	73125000	Cohesin-dependent	0.606592	0.786397	0.672038	0.651166	0.621314	0.568406	0.772816	0.616819	0.541509	0.65981	0.635433
chr14	74025000	74500000	Cohesin-dependent	0.726917	0.768469	0.886978	0.731378	0.721858	0.817294	0.909705	0.728311	0.743216	0.718493	0.697518
chr14	74850000	75125000	Robust	0.743733	0.862824	0.810266	0.848883	0.772844	0.80288	0.809964	0.735474	0.735343	0.786269	0.733301
chr14	75600000	75675000	Robust	0.660338	0.755841	0.725658	0.703325	0.699972	0.715337	0.734331	0.723456	0.708064	0.763782	0.832978
chr14	76750000	76825000	Robust	0.542889	0.547621	0.551792	0.504342	0.524326	0.564114	0.587657	0.599442	0.532966	0.558762	0.638435
chr14	77575000	77800000	Robust	0.617233	0.706262	0.683993	0.669843	0.580615	0.577771	0.718902	0.73171	0.612746	0.684615	0.692063
chr14	78800000	78925000	Cohesin-dependent	0.384687	0.557521	0.758351	0.461273	0.297984	0.567853	0.852205	0.267798	0.313426	0.294352	0.300285
chr14	80900000	80975000	All-dependent	0.421888	0.665003	0.664709	0.590351	0.420238	0.569755	0.752304	0.474371	0.41101	0.358069	0.47982
chr14	81475000	81575000	Cohesin-dependent	0.398521	0.572917	0.587422	0.507395	0.439371	0.408004	0.621885	0.291558	0.370071	0.366921	0.434006
chr14	87875000	87950000	Cohesin-dependent	0.507139	0.674462	0.664302	0.599252	0.526615	0.604562	0.701947	0.447323	0.494139	0.455585	0.406354
chr14	88350000	88625000	Robust	0.602472	0.589994	0.666036	0.680124	0.549815	0.521427	0.677359	0.63369	0.580759	0.547804	0.561791
chr14	90225000	90275000	Cohesin-dependent	0.585695	0.72779	0.779802	0.477135	0.547632	0.667824	0.847466	0.585347	0.6002	0.570772	0.561859
chr14	91275000	91525000	Robust	0.55848	0.58434	0.624052	0.477938	0.503911	0.595409	0.677191	0.593194	0.556691	0.56732	0.588705
chr14	92750000	92825000	Cohesin-dependent	0.647393	0.743175	0.781427	0.765587	0.598964	0.753796	0.803145	0.64714	0.655053	0.631757	0.600488
chr14	93150000	94425000	Robust	0.745681	0.723479	0.731697	0.780231	0.747068	0.70557	0.727325	0.804906	0.779746	0.76005	0.792441
chr14	96450000	96575000	All-dependent	0.620993	0.809921	0.876948	0.771592	0.589219	0.776546	0.940881	0.595138	0.554186	0.567951	0.50144
chr14	96875000	96950000	Robust	0.561498	0.626832	0.60389	0.608743	0.620621	0.496318	0.628656	0.537698	0.619202	0.558942	0.641553
chr14	99300000	99475000	Robust	0.335764	0.361256	0.317884	0.448078	0.305237	0.295086	0.305544	0.322801	0.378585	0.318	0.450092
chr14	100200000	100325000	All-dependent	0.543547	0.720134	0.754549	0.747315	0.548411	0.600292	0.788516	0.653337	0.601963	0.615979	0.679892
chr14	101650000	102025000	Cohesin-separated	0.574704	0.42325	0.398021	0.576588	0.594192	0.506318	0.327928	0.579682	0.569973	0.601517	0.556052
chr14	102350000	102400000	Cohesin-dependent	0.65993	0.824723	0.79018	0.681747	0.682622	0.743252	0.862585	0.723535	0.726961	0.733408	0.777799
chr14	103450000	103725000	Robust	0.539457	0.549401	0.506728	0.611782	0.558132	0.470735	0.505182	0.648294	0.589805	0.561066	0.659936
chr14	105475000	105625000	Robust	0.345026	0.296005	0.312608	0.289539	0.319579	0.224686	0.300646	0.396421	0.336374	0.416244	0.448169
chr14	106000000	107050000	Robust	0.403456	0.415081	0.401454	0.391274	0.421971	0.375401	0.396877	0.406791	0.418423	0.377222	0.383671
chr14	22525000	22550000	Robust	0.797267	0.760668	0.688737	0.823832	0.861629	0.742051	0.609149	0.886857	0.868776	0.906826	0.986509
chr14	22875000	22900000	Cohesin-dependent	0.836741	1.0284	0.863581	0.80912	0.947353	0.822066	0.844567	0.992568	0.946884	1.03666	1.08444
chr14	23575000	23600000	Cohesin-dependent	0.730283	0.744516	0.925499	0.737957	0.72466	0.777846	0.990737	0.743979	0.700705	0.778223	0.695669
chr14	24000000	24075000	Robust	0.627069	0.571771	0.618496	0.63455	0.645356	0.602978	0.576699	0.69565	0.665705	0.66601	0.748584
chr14	24675000	24700000	Robust	0.630842	0.626781	0.602703	0.692679	0.560318	0.515674	0.633378	0.698751	0.674867	0.567572	0.646376
chr14	25150000	25175000	Robust	0.791166	0.871962	0.796473	0.769968	0.818822	0.749083	0.791329	0.791138	0.807593	0.779438	0.832299
chr14	25225000	25250000	Robust	0.756869	0.871108	0.799293	0.737203	0.765602	0.73511	0.818909	0.76095	0.771389	0.765869	0.797668
chr14	25425000	25450000	Robust	0.781422	0.898076	0.86002	0.74175	0.736643	0.748623	0.899177	0.767989	0.773149	0.767441	0.766725
chr14	25825000	25850000	Robust	0.875401	0.992338	0.917849	0.775033	0.897826	0.8263	0.96813	0.857854	0.862177	0.894952	0.846551
chr14	26150000	26175000	Robust	0.770233	0.852919	0.738477	0.751207	0.806096	0.656924	0.802266	0.761309	0.775324	0.778939	0.763932
chr14	26375000	26400000	Cohesin-separated	0.728789	0.67798	0.57981	0.747317	0.702221	0.575079	0.612251	0.715174	0.711777	0.684864	0.683972
chr14	26950000	26975000	CTCF-dependent	0.565643	0.649523	0.587273	0.71364	0.630674	0.536067	0.608256	0.522609	0.579075	0.54648	0.602432
chr14	27075000	27100000	Cohesin-dependent	0.597167	0.739605	0.670517	0.677556	0.640311	0.54506	0.743136	0.550759	0.605482	0.579836	0.60971
chr14	27950000	27975000	Robust	0.765532	0.768295	0.690114	0.746806	0.782277	0.678619	0.757316	0.71744	0.734355	0.723598	0.664824
chr14	28150000	28225000	Cohesin-separated	0.828088	0.694269	0.674406	0.930927	0.82531	0.752763	0.690135	0.808435	0.836287	0.758363	0.779509
chr14	28725000	28750000	Cohesin-dependent	0.499485	0.691837	0.736144	0.445917	0.398674	0.576472	0.844614	0.454085	0.542067	0.420442	0.458452
chr14	29475000	29500000	Cohesin-dependent	0.760288	0.890411	0.879385	0.963396	0.746361	0.859042	0.911218	0.674972	0.720789	0.755185	0.77743
chr14	29550000	29575000	All-dependent	0.657155	0.859384	0.838127	0.895179	0.674323	0.778468	0.882864	0.579425	0.647715	0.696415	0.743286
chr14	30275000	30300000	Robust	0.687922	0.717879	0.778276	0.783588	0.655347	0.683995	0.818016	0.718312	0.768727	0.6599	0.685129
chr14	30800000	30825000	Robust	0.676712	0.714443	0.751001	0.717016	0.630947	0.659142	0.804833	0.645252	0.586743	0.621181	0.638296
chr14	30925000	30950000	Robust	0.663546	0.680562	0.63664	0.753505	0.624275	0.672852	0.678956	0.702971	0.568468	0.635502	0.690671
chr14	31375000	31500000	Robust	0.448457	0.54104	0.503602	0.57654	0.479859	0.420257	0.560564	0.396098	0.51874	0.481783	0.594837
chr14	31875000	31900000	Cohesin-separated	1.1118	0.809732	0.749583	1.15005	1.12756	1.00151	0.662224	1.12267	1.15464	1.12755	1.15823
chr14	32250000	32275000	Robust	0.861345	0.806516	0.931973	0.81411	0.863724	1.00684	0.869523	0.850689	0.930842	0.89759	0.891413
chr14	33125000	33150000	Cohesin-dependent	0.908351	1.04121	0.912112	0.921473	0.958478	0.948331	1.00199	0.813765	0.825752	0.943934	0.855099
chr14	33400000	33425000	Cohesin-separated	0.982697	0.884341	0.778616	1.08392	0.986854	0.863052	0.746926	0.967047	0.963851	0.980234	1.02051
chr14	33750000	33775000	CTCF-separated	0.879405	0.814964	0.847326	0.743849	0.84549	0.929378	0.747273	0.967536	0.969274	0.827443	0.887909
chr14	33825000	33900000	Robust	0.688263	0.744451	0.722613	0.578311	0.670886	0.714854	0.756431	0.748963	0.753368	0.674559	0.712846
chr14	34275000	34300000	Robust	0.536782	0.526879	0.57123	0.531554	0.496721	0.47151	0.601328	0.405783	0.491207	0.459849	0.456324
chr14	35050000	35125000	CTCF-dependent	0.812627	0.934076	0.925825	0.967735	0.795143	0.879656	0.963729	0.791536	0.706275	0.812034	0.790174
chr14	35375000	35450000	Cohesin-separated	0.791035	0.715364	0.551244	0.703766	0.892261	0.745088	0.449173	0.798438	0.8455	0.856125	0.938025
chr14	36450000	36475000	Robust	0.918041	0.988624	1.00799	0.947243	0.950277	0.919257	1.08799	0.975724	0.89341	0.970878	0.851529
chr14	36525000	36550000	Robust	0.871652	0.963347	0.980075	0.931511	0.896344	0.883361	1.06405	0.906504	0.856122	0.924342	0.811516
chr14	37550000	37575000	Robust	0.935471	0.821412	0.82782	0.943102	0.900952	0.861415	0.834129	0.941296	0.915371	0.948907	0.864517
chr14	37850000	37900000	Cohesin-dependent	0.678343	0.79191	0.851301	0.640721	0.677321	0.83194	0.832435	0.634149	0.706022	0.731908	0.776559
chr14	38200000	38225000	Cohesin-separated	1.08899	0.952341	0.953633	1.08592	1.06608	1.09194	0.904157	1.0609	1.01867	1.0967	1.00765
chr14	38575000	38600000	Robust	0.990169	0.91262	0.893171	1.09776	1.0641	0.943796	0.892713	0.991452	1.14921	1.07202	1.18309
chr14	38650000	38675000	Robust	0.891212	0.870686	0.84031	1.0068	0.984841	0.851239	0.840994	0.892439	1.06886	0.988544	1.13496
chr14	41675000	41700000	Robust	0.683035	0.808833	0.797319	0.693617	0.646796	0.674282	0.869829	0.598431	0.658852	0.61335	0.643158
chr14	41925000	41950000	Robust	0.583772	0.712928	0.678312	0.706596	0.610206	0.590038	0.740979	0.571998	0.635553	0.578409	0.638427
chr14	42050000	42075000	Cohesin-dependent	0.586403	0.731623	0.687419	0.763654	0.617249	0.645298	0.739587	0.596253	0.666374	0.607414	0.661068
chr14	42575000	42600000	Robust	1.03522	0.997521	0.987318	0.918343	1.05463	0.967292	1.02416	0.978546	0.926819	1.03701	0.914992
chr14	42900000	42925000	Robust	0.833016	0.846612	0.80053	0.925921	0.836054	0.813947	0.838669	0.855949	0.840143	0.753743	0.815964
chr14	43000000	43025000	Robust	0.739803	0.72741	0.670082	0.830665	0.725516	0.713115	0.716166	0.743293	0.734606	0.661973	0.734555
chr14	45350000	45375000	Robust	0.37471	0.399487	0.438003	0.491668	0.352846	0.303313	0.454294	0.324874	0.378485	0.318217	0.402843
chr14	46425000	46450000	Robust	0.719602	0.830832	0.766729	0.685569	0.693522	0.681464	0.837482	0.661672	0.713678	0.655864	0.634972
chr14	46550000	46575000	Robust	0.69872	0.822565	0.756512	0.693148	0.683764	0.70261	0.813264	0.655345	0.705781	0.65347	0.634594
chr14	47725000	47750000	Robust	0.723363	0.73704	0.702547	0.743655	0.700447	0.640877	0.724199	0.70025	0.721409	0.637712	0.675612
chr14	47900000	47975000	Robust	0.710135	0.800728	0.74076	0.676588	0.713403	0.644876	0.789279	0.666708	0.704961	0.67645	0.660597
chr14	48350000	48375000	Robust	0.822503	0.947796	0.889373	0.754583	0.810236	0.799782	0.956758	0.746602	0.809846	0.763271	0.743319
chr14	49450000	49475000	Robust	0.364099	0.307393	0.325514	0.423666	0.375602	0.251995	0.313398	0.323839	0.390378	0.292317	0.438328
chr14	50125000	50150000	Cohesin-dependent	0.73684	0.889234	0.82019	0.888811	0.728043	0.778255	0.876534	0.767597	0.66896	0.78051	0.789866
chr14	50550000	50575000	CTCF-dependent	0.815487	0.725595	0.707836	1.00672	0.824412	0.852069	0.707331	0.824895	0.808341	0.870164	0.907344
chr14	51200000	51275000	All-dependent	0.59462	0.733831	0.750554	0.827735	0.597314	0.746103	0.712928	0.602829	0.730878	0.608996	0.7164
chr14	51725000	51750000	CTCF-separated	1.03239	0.909328	0.899884	0.848957	1.03871	1.01496	0.848971	0.953659	0.948571	1.08855	0.929897
chr14	52725000	52750000	Robust	0.772369	0.803809	0.806055	0.693964	0.806353	0.751872	0.778518	0.807965	0.646383	0.810184	0.707043
chr14	53050000	53075000	Robust	0.892407	0.836436	0.838726	0.990403	0.90473	0.885665	0.789457	0.931005	0.934477	0.880435	0.898382
chr14	53300000	53350000	Robust	0.716522	0.762065	0.822253	0.801815	0.714885	0.763936	0.836941	0.751692	0.789296	0.711423	0.792327
chr14	53400000	53425000	CTCF-dependent	0.723602	0.763005	0.833398	0.8782	0.732893	0.784513	0.853387	0.753171	0.855011	0.731651	0.851861
chr14	53525000	53550000	Robust	0.841818	0.852171	0.923505	0.94613	0.858768	0.931339	0.924833	0.821545	0.971254	0.842835	0.948387
chr14	53900000	53975000	Cohesin-separated	1.25135	1.07761	1.10784	1.16146	1.25214	1.30584	0.952459	1.23677	1.1512	1.29396	1.1018
chr14	54300000	54350000	Cohesin-dependent	0.676679	0.73788	0.875795	0.674885	0.629157	0.772682	0.816018	0.621867	0.840144	0.64924	0.814891
chr14	54425000	54475000	Cohesin-dependent	0.536876	0.690624	0.771176	0.556953	0.497402	0.60897	0.842079	0.587415	0.643766	0.584877	0.676575
chr14	54900000	54925000	Cohesin-dependent	0.674194	0.813569	0.855918	0.715432	0.73832	0.741027	0.957005	0.872625	0.751809	0.794231	0.903231
chr14	55700000	55725000	Cohesin-separated	0.732554	0.663119	0.563604	0.796113	0.722333	0.668607	0.454577	0.674363	0.722667	0.737873	0.779308
chr14	56000000	56025000	CTCF-separated	1.27463	1.02091	0.918803	1.10339	1.31025	1.26597	0.819787	1.33534	1.23781	1.32512	1.26248
chr14	57325000	57350000	All-dependent	0.684404	0.846036	0.89524	0.84054	0.661157	0.811342	0.947783	0.664533	0.653691	0.656379	0.62072
chr14	57450000	57475000	All-dependent	0.600348	0.768843	0.832786	0.828645	0.595879	0.713546	0.88652	0.565317	0.591212	0.580143	0.577555
chr14	58475000	58500000	Cohesin-dependent	0.486801	0.63191	0.639589	0.550673	0.46036	0.539748	0.696455	0.425605	0.46444	0.48124	0.492562
chr14	59025000	59100000	Robust	0.839639	0.90319	0.904571	0.831281	0.819382	0.923343	0.874693	0.782533	0.85067	0.873094	0.82284
chr14	59675000	59700000	Robust	0.684438	0.733828	0.678668	0.789125	0.691946	0.626927	0.729518	0.718426	0.742652	0.688514	0.754416
chr14	59900000	59925000	Robust	0.80201	0.863926	0.886094	0.880542	0.826469	0.818037	0.926558	0.796531	0.742774	0.832668	0.769291
chr14	60275000	60300000	Robust	0.784916	0.749449	0.806116	0.739239	0.80988	0.742844	0.852892	0.900043	0.749118	0.812052	0.785581
chr14	60925000	60950000	Cohesin-separated	1.152	0.919815	0.800668	1.07722	1.10989	1.07826	0.720163	1.13138	1.11368	1.15015	1.10175
chr14	61800000	61825000	Cohesin-separated	0.822878	0.784334	0.652672	0.786096	0.773602	0.775899	0.53512	0.852241	0.7718	0.836316	0.785221
chr14	62100000	62175000	Cohesin-dependent	0.512598	0.567256	0.670587	0.588287	0.47124	0.654284	0.653267	0.391033	0.521036	0.470391	0.522126
chr14	63275000	63300000	CTCF-dependent	0.671725	0.600531	0.677048	0.842925	0.638687	0.660387	0.657434	0.668137	0.656409	0.655204	0.583113
chr14	63350000	63375000	CTCF-dependent	0.602583	0.642956	0.67809	0.812946	0.572048	0.588542	0.725218	0.632153	0.587732	0.607135	0.548283
chr14	63725000	63800000	Robust	0.771951	0.851315	0.81356	0.897667	0.807315	0.756861	0.866335	0.794423	0.772208	0.82275	0.867063
chr14	64300000	64325000	Cohesin-dependent	0.716505	0.808581	0.850256	0.648048	0.756048	0.837771	0.865612	0.750993	0.743343	0.7911	0.802312
chr14	65075000	65100000	Cohesin-dependent	0.48963	0.553667	0.664417	0.613549	0.395941	0.508348	0.732159	0.579888	0.526549	0.45813	0.532577
chr14	65800000	65825000	Cohesin-separated	0.689589	0.625435	0.542503	0.64128	0.750038	0.638499	0.539492	0.682771	0.661417	0.700596	0.737159
chr14	66350000	66375000	Cohesin-dependent	0.64926	0.782706	0.77577	0.652751	0.660497	0.689272	0.800024	0.577808	0.610719	0.630183	0.617887
chr14	67875000	67900000	Cohesin-dependent	0.480769	0.604508	0.658398	0.562079	0.438313	0.590782	0.726255	0.406111	0.541145	0.423083	0.528547
chr14	68200000	68275000	Robust	1.06421	0.998972	1.02046	1.1316	1.08242	1.20012	0.880884	1.06797	1.17773	1.07165	1.14384
chr14	69450000	69525000	CTCF-dependent	0.613215	0.702256	0.653717	0.861307	0.645897	0.630384	0.702073	0.644935	0.650401	0.716472	0.807047
chr14	69700000	69725000	Robust	0.602752	0.508154	0.500882	0.573569	0.622592	0.644082	0.473615	0.656938	0.619894	0.636942	0.807014
chr14	69775000	69800000	CTCF-separated	0.441657	0.365952	0.366052	0.286214	0.439227	0.442777	0.353483	0.533669	0.45342	0.447563	0.642604
chr14	70525000	70600000	CTCF-dependent	0.650677	0.546047	0.518464	0.854916	0.585613	0.566698	0.516303	0.662242	0.620255	0.599073	0.746411
chr14	70950000	70975000	Robust	0.617497	0.718597	0.681013	0.629613	0.595092	0.689708	0.743187	0.616488	0.626882	0.592288	0.586427
chr14	71075000	71100000	Cohesin-dependent	0.504665	0.721749	0.763016	0.551232	0.478723	0.631539	0.824058	0.455024	0.488397	0.503196	0.497898
chr14	71750000	71775000	Cohesin-separated	0.640166	0.505192	0.427878	0.608822	0.601369	0.611465	0.387203	0.668953	0.646662	0.621303	0.712637
chr14	71875000	71900000	Robust	0.557576	0.555003	0.435234	0.584525	0.550866	0.540883	0.501702	0.615464	0.603148	0.520333	0.685042
chr14	73500000	73525000	Robust	0.789872	0.850524	0.869737	0.82262	0.836932	0.874452	0.874205	0.91594	0.842011	0.894632	0.980322
chr14	73625000	73650000	Robust	0.799362	0.834456	0.86529	0.869794	0.84682	0.833323	0.853223	0.94767	0.864247	0.909145	1.02663
chr14	75975000	76050000	Robust	0.678471	0.591426	0.558441	0.795956	0.70155	0.692992	0.545153	0.746589	0.661319	0.743027	0.733189
chr14	76650000	76675000	Cohesin-dependent	0.58188	0.674449	0.729389	0.5343	0.557662	0.672102	0.785076	0.582923	0.559231	0.557583	0.570363
chr14	77825000	77850000	Robust	0.604364	0.503728	0.475242	0.619673	0.616996	0.472806	0.471167	0.746758	0.621436	0.65739	0.713918
chr14	78125000	78150000	Cohesin-separated	0.905385	0.816493	0.774701	0.873948	0.95095	0.890571	0.818553	0.946239	0.885791	0.961265	0.940045
chr14	79975000	80000000	Cohesin-dependent	0.776724	0.930246	0.865928	0.827882	0.800308	0.840242	0.950046	0.832497	0.861057	0.846699	0.853503
chr14	80050000	80075000	Cohesin-dependent	0.717801	0.949235	0.899368	0.811222	0.754015	0.851787	0.959711	0.741643	0.816554	0.768463	0.81648
chr14	80850000	80875000	All-dependent	0.506044	0.72057	0.739804	0.694804	0.489194	0.658619	0.825167	0.501311	0.492992	0.408791	0.5454
chr14	84000000	84025000	Cohesin-dependent	0.758294	0.926848	0.865096	0.671315	0.754394	0.788027	0.924523	0.677036	0.726785	0.72127	0.649361
chr14	86250000	86275000	Cohesin-dependent	0.683158	0.849062	0.836661	0.66097	0.660464	0.693703	0.909014	0.592012	0.678753	0.631455	0.628085
chr14	88900000	88925000	Robust	0.786255	0.724809	0.716719	0.722427	0.821792	0.767229	0.689655	0.81162	0.895088	0.78649	0.885674
chr14	88975000	89050000	Robust	0.736827	0.744809	0.725314	0.688095	0.753608	0.742797	0.715416	0.766271	0.904262	0.75109	0.906846
chr14	89375000	89400000	Cohesin-separated	1.16776	1.03565	1.01632	1.11554	1.14942	1.16388	0.998865	1.16342	1.08082	1.16066	1.07679
chr14	89875000	89950000	Cohesin-dependent	0.578173	0.669746	0.761667	0.704044	0.56385	0.663562	0.823243	0.515129	0.633146	0.586198	0.643163
chr14	90300000	90325000	Cohesin-dependent	0.602884	0.73141	0.756774	0.477759	0.57353	0.665474	0.824348	0.619468	0.593123	0.599379	0.581759
chr14	90725000	90750000	CTCF-dependent	0.865282	0.827625	0.839696	1.06438	0.914761	0.859404	0.854887	0.952371	0.972541	0.927569	0.991407
chr14	90825000	90850000	CTCF-dependent	0.808731	0.776958	0.821838	1.07081	0.791142	0.816912	0.825861	0.868462	0.884977	0.844482	0.877806
chr14	91975000	92000000	Robust	0.674529	0.708844	0.799021	0.743256	0.583557	0.659693	0.847522	0.627736	0.610374	0.550546	0.547672
chr14	92100000	92125000	Cohesin-dependent	0.644499	0.735838	0.816545	0.671331	0.586115	0.690537	0.86244	0.616187	0.58152	0.560151	0.533236
chr14	95050000	95075000	Robust	0.836087	0.741691	0.717851	0.752672	0.775193	0.748473	0.754011	0.880844	0.798345	0.830987	0.837502
chr14	95500000	95525000	Robust	0.68499	0.76409	0.738746	0.75948	0.737331	0.692571	0.762287	0.682846	0.695579	0.732486	0.861971
chr14	95775000	95800000	Robust	0.813207	0.851319	0.812666	0.750829	0.83911	0.834843	0.804332	0.800994	0.813553	0.808245	0.823755
chr14	96225000	96250000	Robust	0.630333	0.631747	0.684077	0.670489	0.630192	0.678437	0.689556	0.587845	0.609015	0.584383	0.522717
chr14	100350000	100375000	Cohesin-dependent	0.578651	0.713042	0.72113	0.707399	0.560337	0.607272	0.760544	0.622771	0.622612	0.654923	0.672933
chr14	100850000	100875000	Cohesin-separated	0.826647	0.692519	0.662656	0.704887	0.841856	0.738654	0.680534	0.910017	0.809484	0.883867	0.860524
chr14	100925000	100950000	CTCF-separated	0.798693	0.715884	0.70182	0.659355	0.796719	0.726875	0.71649	0.826119	0.721246	0.824978	0.769249
chr14	102525000	102550000	Cohesin-dependent	0.724387	0.858766	0.929107	0.7842	0.684956	0.80788	0.971162	0.799713	0.749312	0.701361	0.740862
chr14	102975000	103050000	CTCF-separated	0.862192	0.957503	0.945389	0.720258	0.9526	0.860884	0.946675	0.890402	0.882409	1.01369	1.00631
chr14	103350000	103375000	CTCF-dependent	0.647092	0.700106	0.683946	0.809385	0.672324	0.626595	0.711482	0.850221	0.736791	0.71555	0.817276
chr14	104050000	104075000	Robust	0.616451	0.624429	0.685	0.612462	0.680703	0.571932	0.676352	0.570058	0.597719	0.628051	0.602397
chr14	104600000	104625000	Robust	0.529171	0.476015	0.526872	0.623041	0.51791	0.494103	0.482803	0.573059	0.588137	0.537828	0.680978
chr14	104725000	104750000	Robust	0.514574	0.511229	0.620086	0.634182	0.497867	0.524881	0.594073	0.62365	0.54036	0.593823	0.697076
chr15	26675000	26900000	Cohesin-dependent	0.848493	1.01242	0.997541	0.764016	0.814392	0.914519	1.05813	0.781515	0.840241	0.803672	0.760277
chr15	28025000	29125000	Robust	0.414065	0.370447	0.389939	0.423301	0.416484	0.414161	0.382769	0.421586	0.391014	0.410416	0.422052
chr15	29525000	29600000	Robust	0.995238	0.955482	0.907879	1.03346	1.01314	0.92515	0.911292	1.05419	1.06607	1.01492	1.01776
chr15	31125000	31200000	Robust	0.82952	0.86709	0.735574	0.849093	0.894659	0.752615	0.76492	0.920042	0.916311	0.943811	1.052
chr15	31500000	31750000	Robust	0.801491	0.832702	0.823641	0.789629	0.787918	0.750044	0.826733	0.849078	0.804062	0.823685	0.841629
chr15	32100000	33250000	Robust	0.410861	0.436341	0.383139	0.511786	0.415299	0.413567	0.362208	0.439308	0.458281	0.402461	0.486869
chr15	33675000	33750000	Robust	0.812776	0.846903	0.851523	0.720352	0.866282	0.833915	0.866749	0.817575	0.720685	0.871331	0.767892
chr15	34000000	35025000	Robust	0.74117	0.702651	0.747388	0.761148	0.726078	0.7077	0.748019	0.76155	0.728701	0.727112	0.711845
chr15	37925000	37975000	All-dependent	0.464714	0.668401	0.721009	0.854488	0.426494	0.580303	0.7866	0.330583	0.417161	0.404672	0.422481
chr15	38650000	38725000	Cohesin-dependent	0.64904	0.749341	0.82635	0.624333	0.643368	0.773947	0.853546	0.616653	0.673903	0.646109	0.667654
chr15	39725000	40475000	Robust	0.794218	0.810177	0.80934	0.781772	0.831608	0.729199	0.824303	0.828737	0.855238	0.891159	0.958596
chr15	43500000	43825000	Cohesin-dependent	0.601175	0.6738	0.734006	0.557693	0.583353	0.604894	0.806574	0.670506	0.595189	0.592097	0.640892
chr15	44500000	44775000	Robust	0.518885	0.463365	0.449565	0.458768	0.515457	0.490823	0.409033	0.447659	0.517008	0.49028	0.514386
chr15	45650000	45725000	CTCF-dependent	0.445269	0.476355	0.489255	0.608148	0.494139	0.329296	0.527532	0.505663	0.528904	0.484252	0.649167
chr15	50325000	50425000	Robust	0.531639	0.527204	0.631563	0.561026	0.471468	0.504897	0.677086	0.540392	0.500154	0.481332	0.528089
chr15	51475000	52250000	CTCF-dependent	0.722784	0.703727	0.730779	0.870948	0.726573	0.716541	0.69463	0.736654	0.731146	0.745649	0.826487
chr15	52700000	52800000	Robust	0.40156	0.274824	0.275107	0.330434	0.330469	0.305558	0.202533	0.304268	0.399047	0.25933	0.401117
chr15	55125000	55500000	Robust	0.497295	0.479033	0.436915	0.597877	0.530054	0.404711	0.434951	0.569297	0.513437	0.535313	0.6475
chr15	57500000	57575000	Robust	0.530266	0.537314	0.501395	0.58726	0.565229	0.554082	0.384602	0.535878	0.586739	0.563458	0.734355
chr15	59625000	59700000	Cohesin-dependent	0.336225	0.47796	0.478494	0.447007	0.300124	0.4007	0.558631	0.221749	0.304965	0.328682	0.307624
chr15	60325000	60575000	Robust	0.695171	0.758367	0.706531	0.64564	0.637961	0.658696	0.702514	0.667361	0.707156	0.648297	0.716357
chr15	61800000	62350000	Robust	0.678746	0.69479	0.719593	0.638263	0.670909	0.659814	0.74631	0.660179	0.593596	0.65339	0.676762
chr15	62700000	62775000	CTCF-dependent	0.856412	0.737839	0.657299	1.07494	0.82665	0.769898	0.608959	0.937205	1.09822	0.900933	1.11305
chr15	63050000	63175000	Robust	0.783769	0.85151	0.835086	0.680527	0.838328	0.775106	0.822543	0.847412	0.762463	0.935642	0.820717
chr15	63525000	63625000	Robust	0.842797	0.907678	0.80686	0.954843	0.848784	0.772918	0.869675	0.83598	0.786454	0.913981	0.938122
chr15	64075000	64175000	Cohesin-dependent	0.575669	0.728132	0.863717	0.541518	0.543902	0.756771	0.904706	0.591938	0.586112	0.566927	0.550387
chr15	65100000	65500000	Cohesin-dependent	0.730611	0.844222	0.923524	0.692866	0.759908	0.82151	0.949202	0.753614	0.688802	0.793217	0.69183
chr15	66450000	66575000	Robust	0.609424	0.569432	0.595363	0.643438	0.604754	0.572028	0.541961	0.706374	0.701772	0.595838	0.758418
chr15	68175000	68250000	All-dependent	0.538719	0.698362	0.670735	0.674048	0.502645	0.61575	0.74327	0.535183	0.573669	0.555666	0.625992
chr15	68900000	69025000	Robust	0.759048	0.800745	0.886124	0.73088	0.75871	0.830598	0.885641	0.784627	0.710672	0.730074	0.688126
chr15	69400000	69475000	Cohesin-dependent	0.533389	0.693857	0.741325	0.605037	0.519012	0.658116	0.779955	0.477848	0.623278	0.57515	0.65828
chr15	70550000	70900000	Robust	0.676094	0.654491	0.656986	0.777992	0.653956	0.640002	0.638963	0.718546	0.742465	0.680369	0.766514
chr15	72175000	72275000	Robust	0.527003	0.530832	0.63266	0.499275	0.53399	0.489419	0.662161	0.666492	0.535357	0.533337	0.637774
chr15	73850000	73950000	Robust	0.525233	0.629817	0.548163	0.590808	0.62455	0.546565	0.562195	0.703934	0.675417	0.656022	0.823203
chr15	75650000	75825000	Cohesin-separated	0.641736	0.529253	0.444183	0.733875	0.649222	0.543311	0.385514	0.670805	0.716371	0.662884	0.780777
chr15	78800000	78975000	Robust	0.588353	0.579169	0.461481	0.608144	0.633432	0.464653	0.457451	0.807862	0.721515	0.752224	0.870667
chr15	80975000	81050000	CTCF-dependent	0.501905	0.609839	0.582154	0.696641	0.555118	0.545638	0.636789	0.591799	0.529213	0.543444	0.64295
chr15	82275000	82550000	Robust	0.416564	0.507788	0.498181	0.540218	0.432145	0.465272	0.525435	0.474944	0.459676	0.460726	0.459234
chr15	82975000	83425000	Robust	0.76472	0.700724	0.720388	0.726902	0.771885	0.723209	0.714684	0.811277	0.736004	0.753987	0.78705
chr15	85125000	85300000	Cohesin-dependent	0.620111	0.746538	0.770929	0.716546	0.609014	0.700938	0.810751	0.651451	0.637751	0.677994	0.672978
chr15	88425000	88475000	Cohesin-dependent	0.546467	0.751617	0.917148	0.495647	0.523088	0.646601	1.02788	0.499423	0.538109	0.518455	0.431589
chr15	88825000	89600000	Robust	0.657082	0.726664	0.735149	0.697518	0.697445	0.717197	0.765308	0.745568	0.737748	0.76143	0.824475
chr15	90900000	91050000	Robust	0.315478	0.320803	0.249935	0.372126	0.388113	0.249153	0.254329	0.369543	0.340022	0.410131	0.433881
chr15	92675000	93050000	Robust	0.635472	0.652875	0.631865	0.626861	0.626198	0.669009	0.583688	0.656553	0.651869	0.581699	0.720146
chr15	94375000	94525000	Cohesin-dependent	0.801377	0.949505	1.03288	0.725782	0.687436	0.865254	1.06541	0.726274	0.772448	0.737853	0.687195
chr15	98375000	98525000	Cohesin-dependent	0.440078	0.532543	0.609949	0.337925	0.397323	0.445238	0.627423	0.3357	0.396696	0.338046	0.340103
chr15	24900000	24950000	CTCF-separated	0.827245	0.865013	0.843961	0.670777	0.791509	0.728101	0.872531	0.783499	0.736959	0.760593	0.678364
chr15	25475000	25500000	CTCF-dependent	0.878149	0.855463	0.865983	1.01549	0.832883	0.805462	0.836662	0.840799	0.926695	0.848678	0.892382
chr15	25600000	25625000	Robust	0.87963	0.926063	0.939906	0.991384	0.853457	0.878429	0.924931	0.83205	0.924026	0.843575	0.909673
chr15	26050000	26075000	Robust	0.80864	0.890979	0.847956	0.837588	0.851603	0.799708	0.858834	0.77387	0.829905	0.826618	0.809371
chr15	26125000	26150000	Robust	0.769129	0.857573	0.823342	0.761563	0.814647	0.750223	0.831457	0.720912	0.778929	0.764948	0.759309
chr15	35450000	35525000	Robust	0.880278	0.92388	0.961329	0.92481	0.799147	1.03621	0.973332	0.778915	0.89047	0.795556	0.808882
chr15	35975000	36000000	Robust	1.04015	1.0445	1.01233	0.965989	1.05641	1.12059	1.01683	0.92626	1.06292	1.01896	1.02394
chr15	36500000	36525000	Robust	0.975526	1.03352	0.99929	1.00473	0.966321	1.03634	1.02948	1.07111	0.937635	0.948408	0.917876
chr15	36825000	36850000	CTCF-separated	0.973033	0.926676	0.8751	0.821126	0.919389	0.896654	0.920199	0.964002	0.942229	0.940604	0.903132
chr15	37175000	37200000	CTCF-dependent	0.569961	0.629638	0.538671	0.777434	0.519751	0.637168	0.600447	0.525693	0.590596	0.50381	0.602153
chr15	37875000	37900000	All-dependent	0.54845	0.703171	0.805942	0.835451	0.503497	0.642152	0.863049	0.414938	0.48916	0.480469	0.431219
chr15	38025000	38050000	CTCF-dependent	0.673972	0.688103	0.742153	0.912919	0.629191	0.804123	0.650475	0.529166	0.620365	0.598069	0.62557
chr15	38375000	38400000	Robust	0.841177	0.880594	0.869701	0.780879	0.893926	0.952727	0.877615	0.831118	0.789258	0.88605	0.81788
chr15	39100000	39175000	CTCF-dependent	1.1272	1.06657	0.832972	1.25797	1.13342	1.07644	0.674968	1.11856	1.22632	1.18459	1.24529
chr15	39550000	39575000	Robust	0.979879	0.998561	1.01792	0.909399	0.974761	1.05347	0.951031	1.05988	1.01891	1.03728	0.965818
chr15	40525000	40550000	All-dependent	0.710036	0.858974	0.882592	0.928178	0.711601	0.736283	0.960844	0.898541	0.815883	0.775976	0.967605
chr15	40875000	40900000	Robust	0.843292	0.888034	0.880287	0.799504	0.922935	0.829013	0.875922	0.886535	0.875843	0.976734	0.920438
chr15	41300000	41350000	All-dependent	0.631124	0.811368	0.92078	0.769985	0.61327	0.772082	0.966976	0.681113	0.64606	0.634552	0.681964
chr15	41400000	41450000	All-dependent	0.578071	0.79911	0.890567	0.73676	0.556231	0.730106	0.951314	0.602779	0.598055	0.601192	0.663396
chr15	41925000	41950000	CTCF-dependent	0.863199	0.871504	0.936707	1.0233	0.923726	0.878001	0.916003	1.05815	0.930504	0.892428	0.981895
chr15	42125000	42150000	Cohesin-dependent	0.81041	0.872525	0.972732	0.64382	0.818755	0.843409	0.993988	0.756713	0.762294	0.818145	0.736527
chr15	42450000	42475000	Cohesin-dependent	0.84874	0.894893	0.994902	0.842348	0.835957	0.857431	1.02664	0.818495	0.766399	0.886479	0.83277
chr15	42650000	42675000	All-dependent	0.818038	0.971156	1.0894	1.03753	0.813974	1.00401	1.13362	0.822115	0.812111	0.839404	0.851351
chr15	43275000	43350000	Cohesin-dependent	0.667006	0.809856	0.920231	0.679158	0.703916	0.81895	0.927787	0.652238	0.657607	0.700225	0.707014
chr15	44200000	44225000	Cohesin-separated	1.04912	0.963346	0.86176	0.961588	1.09405	0.894095	0.828028	1.08776	1.08599	1.10512	1.16701
chr15	45075000	45100000	CTCF-dependent	0.685054	0.802075	0.812638	1.02795	0.772911	0.67523	0.851394	0.871782	0.812918	0.787685	0.871509
chr15	47300000	47325000	Robust	0.902543	0.996816	0.942741	0.857986	0.875494	0.887744	0.97944	0.843839	0.908357	0.871358	0.847823
chr15	47925000	48000000	CTCF-dependent	0.667849	0.714207	0.603234	0.817599	0.759419	0.537031	0.633477	0.635527	0.696628	0.69331	0.781588
chr15	48800000	48875000	Robust	0.825359	0.921768	0.878859	0.925493	0.835265	0.890253	0.927857	0.870595	0.913912	0.929595	1.04437
chr15	49125000	49150000	Robust	0.774617	0.748128	0.734437	0.853701	0.721999	0.681806	0.745721	0.707644	0.71181	0.769723	0.705525
chr15	49200000	49225000	CTCF-dependent	0.706087	0.691624	0.675938	0.909287	0.653329	0.622262	0.661591	0.665833	0.663053	0.692945	0.644229
chr15	50100000	50125000	Cohesin-separated	0.70115	0.570732	0.726018	0.73459	0.668137	0.662299	0.609473	0.599507	0.755837	0.685741	0.735633
chr15	50500000	50525000	Cohesin-dependent	0.681666	0.820345	0.935351	0.684163	0.639585	0.795505	1.01066	0.683583	0.564716	0.636394	0.574218
chr15	50875000	50900000	CTCF-separated	0.80932	0.736384	0.826189	0.663156	0.823632	0.859759	0.804162	0.816626	0.839022	0.827277	0.888489
chr15	52950000	52975000	Robust	0.605564	0.572322	0.564896	0.507574	0.623043	0.512465	0.586954	0.506372	0.617341	0.493924	0.577005
chr15	53425000	53450000	Robust	0.94172	1.00387	0.95449	0.827372	0.927611	0.891969	0.945697	0.873317	0.909997	0.899991	0.874496
chr15	55875000	55950000	CTCF-dependent	0.792702	0.75021	0.764181	0.964224	0.839703	0.742908	0.785069	0.885533	0.864055	0.800211	0.883702
chr15	56450000	56500000	Cohesin-dependent	0.613503	0.789977	0.867719	0.708715	0.509372	0.864276	0.941495	0.492859	0.543815	0.523618	0.546909
chr15	56850000	56875000	Cohesin-separated	1.12972	0.905138	0.845796	1.16773	1.1643	1.09675	0.744164	1.12361	1.1878	1.20096	1.20303
chr15	58150000	58225000	CTCF-dependent	0.463178	0.521345	0.550726	0.618832	0.370209	0.608142	0.574818	0.337304	0.415762	0.323043	0.375552
chr15	58850000	58875000	Cohesin-dependent	0.704908	0.957961	0.888266	0.73898	0.752999	0.705535	1.01746	0.722221	0.710089	0.79577	0.807372
chr15	58925000	58950000	Cohesin-dependent	0.639539	0.916401	0.85953	0.690033	0.707825	0.699243	0.993398	0.692812	0.644365	0.762247	0.754967
chr15	61100000	61175000	CTCF-dependent	0.961765	1.04812	1.06615	1.13044	0.984848	1.02382	1.14328	0.985968	1.02656	0.984594	1.04131
chr15	64675000	64700000	Robust	0.796833	0.756136	0.832291	0.847321	0.738577	0.765699	0.872673	0.786371	0.802223	0.806382	0.746142
chr15	65900000	65925000	Cohesinsep-CTCFlost	0.812283	0.622234	0.630571	0.999465	0.784115	0.683603	0.539556	0.905889	0.830221	0.805194	0.888114
chr15	66250000	66275000	Robust	0.744475	0.710948	0.773	0.67518	0.835844	0.742651	0.756613	0.821326	0.784738	0.767336	0.787054
chr15	66875000	66950000	Robust	0.722364	0.74375	0.831034	0.631318	0.69296	0.767611	0.876301	0.829216	0.867565	0.788657	0.949191
chr15	67275000	67300000	Cohesin-separated	0.935932	0.871002	0.733504	1.0012	0.919258	0.907048	0.688686	0.943097	0.952568	0.936323	0.972611
chr15	67350000	67375000	CTCF-dependent	0.95199	1.02218	0.890445	1.17295	0.994583	0.989617	0.901549	0.954378	0.96094	0.976899	1.01018
chr15	67800000	67825000	Robust	0.871639	0.834521	0.843224	0.835926	0.806357	0.944126	0.778203	0.825036	0.861095	0.829417	0.780213
chr15	70025000	70050000	Robust	1.17619	1.15812	1.15763	1.07532	1.1896	1.21619	1.18405	1.2276	1.09336	1.26019	1.01983
chr15	70100000	70125000	Robust	1.08847	1.11825	1.13394	1.02053	1.08101	1.11615	1.15937	1.1016	0.987898	1.14109	0.933118
chr15	70450000	70475000	Robust	0.833747	0.72517	0.72728	0.880006	0.752689	0.786219	0.619529	0.887028	0.945374	0.799376	0.9175
chr15	70950000	70975000	CTCF-dependent	0.7312	0.784219	0.817526	0.877203	0.733176	0.736129	0.805709	0.705782	0.778178	0.734719	0.821792
chr15	71400000	71475000	Robust	1.01272	1.02457	1.04799	0.98656	1.00648	1.13716	0.992387	0.987497	1.03933	1.04859	1.05418
chr15	71750000	71775000	Cohesin-separated	0.869012	0.715597	0.862213	0.928756	0.851662	0.901595	0.777948	0.842168	0.824862	0.862386	0.745559
chr15	71825000	71850000	Cohesin-separated	0.856927	0.713959	0.801967	0.938885	0.831114	0.855379	0.762218	0.869541	0.77469	0.837362	0.67875
chr15	72300000	72325000	Robust	0.568583	0.593426	0.664844	0.615813	0.576202	0.559107	0.690349	0.671787	0.588149	0.58478	0.705159
chr15	72650000	72725000	CTCF-dependent	0.571817	0.452781	0.419423	0.796823	0.606588	0.444012	0.405528	0.687811	0.688384	0.646979	0.877394
chr15	73175000	73250000	Cohesin-dependent	0.86637	0.988651	1.00939	0.942017	0.878493	0.966606	1.07308	0.832703	0.781747	0.844651	0.741126
chr15	73500000	73525000	Cohesin-separated	0.837463	0.678754	0.623459	0.885937	0.822026	0.70675	0.601135	0.920298	0.886069	0.843534	0.912343
chr15	74300000	74350000	All-dependent	0.703243	0.934393	0.901143	0.846184	0.689301	0.839463	0.877513	0.661974	0.69696	0.791415	0.876962
chr15	75350000	75375000	Cohesin-dependent	0.681546	0.874939	0.785286	0.748021	0.725666	0.699171	0.844048	0.687803	0.653007	0.846782	0.823764
chr15	76150000	76175000	Robust	0.636262	0.689056	0.720328	0.63151	0.632976	0.653264	0.750993	0.621929	0.626094	0.603333	0.629811
chr15	76850000	76875000	All-dependent	0.58712	0.743397	0.725084	0.783194	0.584993	0.690055	0.771292	0.477969	0.58026	0.561062	0.572287
chr15	76950000	77025000	All-dependent	0.507298	0.671215	0.665055	0.6788	0.508157	0.642544	0.725122	0.459405	0.537655	0.459007	0.51931
chr15	77525000	77550000	Cohesin-separated	0.817633	0.639946	0.6039	0.770984	0.834051	0.709137	0.566846	0.933441	1.00485	0.904863	1.06101
chr15	77825000	77850000	Cohesin-dependent	0.635702	0.758942	0.908089	0.615411	0.564422	0.695505	0.987185	0.613591	0.662119	0.639228	0.664632
chr15	77900000	77925000	Cohesin-dependent	0.594234	0.764558	0.898813	0.605124	0.533639	0.683115	0.961039	0.540396	0.610769	0.60412	0.625128
chr15	78400000	78425000	Cohesin-dependent	0.875063	1.02209	0.940697	0.994156	1.0053	0.898088	0.978558	0.987847	0.825867	0.988871	0.920367
chr15	79250000	79275000	Cohesin-dependent	0.608439	0.689866	0.779043	0.651754	0.546218	0.663732	0.834703	0.616439	0.577637	0.531985	0.539538
chr15	79325000	79350000	Cohesin-dependent	0.644868	0.760466	0.845391	0.717572	0.571896	0.744926	0.91702	0.628919	0.585051	0.551823	0.511176
chr15	79800000	79825000	Cohesin-separated	0.990665	0.88246	0.769856	0.96848	1.02298	0.944617	0.759888	0.992206	0.974454	1.03547	0.962385
chr15	79875000	79900000	Cohesin-separated	0.856739	0.802556	0.721889	0.852212	0.859855	0.772139	0.715733	0.85488	0.809568	0.90137	0.851105
chr15	80200000	80225000	Robust	0.754841	0.740409	0.747519	0.811964	0.747051	0.683344	0.785006	0.808664	0.850473	0.785994	0.890786
chr15	80400000	80425000	Robust	0.79053	0.80069	0.779409	0.829125	0.79564	0.730871	0.829968	0.940566	0.968675	0.827946	0.989743
chr15	81075000	81100000	CTCF-dependent	0.547829	0.610051	0.64685	0.694061	0.571722	0.571696	0.69102	0.629041	0.563591	0.544214	0.596471
chr15	81375000	81400000	Robust	0.752189	0.796583	0.87474	0.757417	0.757237	0.851118	0.890342	0.675915	0.67176	0.735514	0.578732
chr15	81450000	81475000	Cohesin-dependent	0.75593	0.906161	0.943699	0.808613	0.771863	0.874825	1.00169	0.697654	0.671325	0.749025	0.588365
chr15	82025000	82050000	Cohesin-separated	0.628792	0.470803	0.382539	0.637518	0.658824	0.441649	0.325837	0.677133	0.74559	0.683211	0.815253
chr15	86525000	86550000	Cohesin-dependent	0.81599	0.982015	0.863629	0.887725	0.876302	0.832079	0.932204	0.850837	0.82811	0.816129	0.814542
chr15	86600000	86625000	Cohesin-dependent	0.745183	0.933141	0.838796	0.886153	0.816144	0.806146	0.907999	0.745704	0.762545	0.760054	0.743532
chr15	86850000	86875000	CTCF-dependent	0.775729	0.902209	0.892388	0.909318	0.751026	0.869619	0.934916	0.708656	0.80707	0.692334	0.757132
chr15	86950000	86975000	All-dependent	0.786123	0.951509	0.935687	0.955789	0.772853	0.924869	0.989564	0.68294	0.879589	0.719707	0.831699
chr15	87025000	87050000	Cohesin-dependent	0.822665	0.973997	0.946783	0.972935	0.835061	0.988738	0.988474	0.703712	0.950394	0.791	0.908029
chr15	87600000	87625000	Robust	0.971313	0.959756	0.881437	1.01673	0.946213	0.985986	0.834334	1.00193	0.985952	1.00401	0.978542
chr15	87975000	88000000	Robust	0.90509	0.826498	0.797504	0.826485	0.891632	0.873285	0.797944	0.92125	0.941022	0.896655	0.921692
chr15	88250000	88275000	Cohesin-dependent	0.642056	0.841537	0.942008	0.558758	0.588725	0.760068	1.04257	0.541506	0.612562	0.565788	0.558821
chr15	89650000	89675000	Cohesin-dependent	0.633409	0.803392	0.887558	0.513136	0.606831	0.776241	0.923717	0.717813	0.655527	0.5859	0.713039
chr15	90100000	90125000	CTCF-dependent	0.747993	0.789022	0.788239	1.01064	0.725778	0.744599	0.803951	0.816627	0.846395	0.791485	0.905728
chr15	90250000	90275000	Robust	0.733339	0.808244	0.814154	0.749652	0.723516	0.776227	0.829998	0.761471	0.762222	0.767493	0.87378
chr15	91275000	91300000	Robust	0.702748	0.760775	0.818293	0.606523	0.646622	0.81711	0.877874	0.666168	0.669109	0.640904	0.600205
chr15	91675000	91700000	Robust	1.10207	1.1009	1.01692	1.01687	1.1593	1.12164	1.00614	1.11038	1.14059	1.16212	1.11339
chr15	92175000	92200000	Robust	0.782155	0.822839	0.878522	0.891833	0.720341	0.854173	0.935243	0.698085	0.736006	0.660866	0.570582
chr15	94950000	95025000	Robust	0.702335	0.822307	0.828644	0.774793	0.662534	0.734282	0.874291	0.61647	0.711739	0.611786	0.655371
chr15	95875000	95900000	Robust	0.993458	0.978415	0.908069	1.01837	1.02704	0.962665	0.905651	1.00582	1.00706	1.0253	0.993174
chr15	96300000	96325000	Robust	0.757015	0.81901	0.806629	0.762146	0.725295	0.749995	0.794866	0.731844	0.727245	0.653253	0.635683
chr15	96625000	96700000	Robust	0.773697	0.811305	0.756074	0.716627	0.818498	0.727239	0.763301	0.665799	0.703821	0.770362	0.674649
chr15	97200000	97225000	Cohesin-dependent	0.851782	1.02739	1.07033	0.771049	0.798534	0.938585	1.10707	0.751151	0.821366	0.814996	0.726598
chr15	97300000	97325000	Cohesin-dependent	0.886811	1.04611	1.10585	0.807742	0.844681	0.980148	1.12977	0.77367	0.848231	0.830853	0.744112
chr15	97725000	97800000	Robust	0.840863	0.916058	0.964923	0.8172	0.760598	0.847566	0.985581	0.748898	0.804847	0.746915	0.700696
chr15	98250000	98325000	Cohesin-dependent	0.559202	0.665145	0.750266	0.55102	0.53759	0.609709	0.773311	0.424923	0.512705	0.453654	0.41151
chr15	98600000	98625000	Cohesin-separated	0.722033	0.475343	0.410033	0.598313	0.714156	0.468105	0.297578	0.805431	0.690492	0.735186	0.758526
chr15	99075000	99125000	Cohesin-dependent	0.700153	0.88514	0.897201	0.679618	0.705629	0.802812	0.943102	0.647552	0.727679	0.755786	0.792953
chr15	99250000	99275000	All-dependent	0.635783	0.878833	0.878639	0.827251	0.562607	0.789402	0.927715	0.608691	0.680688	0.629621	0.717195
chr15	99725000	99750000	Robust	0.515006	0.583302	0.428605	0.489485	0.471653	0.538909	0.416566	0.452936	0.565472	0.467224	0.524523
chr15	99800000	99850000	Cohesin-dependent	0.411369	0.553968	0.484748	0.417976	0.347124	0.43408	0.508056	0.363855	0.503755	0.378155	0.463127
chr15	100525000	100550000	CTCF-dependent	0.586019	0.694797	0.658053	0.793351	0.577124	0.57561	0.67201	0.616926	0.57233	0.590403	0.630705
chr15	100600000	100625000	Cohesin-dependent	0.448439	0.589865	0.509138	0.721073	0.438764	0.501707	0.518054	0.475791	0.446821	0.467652	0.533804
chr15	100925000	100950000	Robust	0.923736	1.00203	0.86571	0.7991	0.944507	0.872424	0.857252	0.897406	0.894963	1.00044	0.956328
chr15	101225000	101250000	Robust	0.75574	0.787439	0.770228	0.867542	0.761621	0.866577	0.670714	0.730958	0.76767	0.805377	0.869384
chr16	1775000	2250000	Robust	0.725163	0.79757	0.838102	0.740047	0.827808	0.763588	0.824565	0.820772	0.752989	0.929083	0.929626
chr16	2500000	2675000	Robust	0.695017	0.730353	0.79868	0.736076	0.674606	0.728605	0.820296	0.845563	0.758833	0.77589	0.844083
chr16	2975000	3150000	Robust	0.56276	0.593303	0.631193	0.491183	0.574542	0.597335	0.618308	0.505531	0.575922	0.587866	0.458756
chr16	4400000	4525000	Cohesin-dependent	0.555655	0.765525	0.686507	0.670808	0.589759	0.577194	0.726513	0.634768	0.581132	0.685374	0.686187
chr16	8450000	8575000	Robust	0.398357	0.448078	0.503568	0.404228	0.40064	0.391699	0.535078	0.330883	0.368297	0.309596	0.329808
chr16	10875000	10950000	Robust	0.554058	0.552987	0.581592	0.435808	0.503847	0.637961	0.555362	0.538688	0.586276	0.511065	0.514903
chr16	11825000	12100000	Robust	0.596784	0.610459	0.545977	0.659301	0.633191	0.566831	0.49203	0.6527	0.659588	0.658443	0.713337
chr16	13850000	13925000	CTCF-dependent	0.371824	0.478054	0.448946	0.540946	0.324618	0.357249	0.523534	0.336983	0.364901	0.293709	0.317117
chr16	14650000	15400000	Robust	0.40798	0.390758	0.448766	0.419299	0.432851	0.443467	0.476164	0.4036	0.37806	0.405858	0.380258
chr16	15700000	16775000	Robust	0.413028	0.373467	0.377844	0.410847	0.408052	0.397114	0.360767	0.424946	0.430355	0.411969	0.458282
chr16	19475000	19925000	Robust	0.738033	0.788403	0.745532	0.751762	0.719462	0.786568	0.712076	0.717821	0.710836	0.759076	0.719055
chr16	20375000	22650000	Robust	0.532325	0.562002	0.569169	0.576893	0.539334	0.56778	0.584248	0.571639	0.524602	0.558219	0.569887
chr16	23425000	23725000	Cohesin-dependent	0.609111	0.688199	0.760631	0.589976	0.620638	0.662327	0.801942	0.668893	0.625966	0.636322	0.645721
chr16	24475000	24550000	Robust	0.341572	0.301658	0.276602	0.422821	0.264253	0.281047	0.256516	0.23968	0.330837	0.222576	0.372963
chr16	25200000	25300000	Robust	0.377235	0.324583	0.304861	0.433146	0.36494	0.277632	0.303721	0.355807	0.358719	0.352766	0.427919
chr16	27100000	27150000	Robust	0.476251	0.499206	0.414972	0.542126	0.533554	0.361114	0.417611	0.534481	0.519655	0.556737	0.686903
chr16	27450000	27550000	Cohesin-dependent	0.503437	0.741462	0.731495	0.6148	0.52424	0.605084	0.802982	0.552185	0.568937	0.568787	0.614967
chr16	28100000	28825000	Robust	0.520942	0.441527	0.46469	0.51827	0.549418	0.476096	0.443084	0.573964	0.530045	0.544558	0.582731
chr16	30775000	31525000	Robust	0.720026	0.63647	0.595502	0.712089	0.773076	0.583893	0.563282	0.820248	0.742837	0.804276	0.878446
chr16	49725000	50000000	Robust	0.574117	0.641876	0.622943	0.610325	0.579712	0.543436	0.672197	0.558351	0.586691	0.574659	0.598312
chr16	50825000	51025000	Robust	0.67802	0.636822	0.632603	0.635049	0.624928	0.574828	0.631868	0.631384	0.713851	0.582508	0.601995
chr16	53000000	53050000	CTCF-dependent	0.4765	0.391051	0.334515	0.658298	0.485917	0.356769	0.280298	0.585816	0.525576	0.502951	0.618072
chr16	53450000	53500000	Cohesin-dependent	0.458477	0.681358	0.798027	0.55763	0.434653	0.653255	0.842649	0.350624	0.389934	0.377778	0.347992
chr16	56325000	56450000	CTCF-dependent	0.495724	0.530782	0.409169	0.665343	0.52639	0.33612	0.390031	0.519672	0.518647	0.591523	0.718269
chr16	58625000	58775000	Robust	0.379648	0.359701	0.352783	0.360785	0.366718	0.329648	0.365244	0.333894	0.404461	0.337968	0.400341
chr16	60225000	60625000	Robust	0.724102	0.763708	0.723982	0.756411	0.746578	0.691664	0.815357	0.660901	0.692943	0.685698	0.668266
chr16	62300000	65375000	Robust	0.77076	0.896542	0.871241	0.744348	0.760687	0.81747	0.921183	0.695093	0.753318	0.72227	0.703779
chr16	66125000	66375000	Robust	0.382876	0.35719	0.356005	0.393554	0.363378	0.259688	0.339067	0.32224	0.437791	0.336302	0.505391
chr16	69950000	70300000	Cohesin-dependent	0.526753	0.649305	0.716152	0.599363	0.531467	0.595194	0.772011	0.540045	0.51578	0.542903	0.611725
chr16	70750000	71250000	CTCF-dependent	0.453478	0.345482	0.313112	0.609001	0.472009	0.394961	0.30122	0.548943	0.581601	0.443603	0.622759
chr16	71575000	71675000	Robust	0.597838	0.617269	0.679319	0.727315	0.557736	0.624096	0.667652	0.576257	0.540602	0.599095	0.572548
chr16	72000000	72075000	Cohesin-dependent	0.526591	0.581724	0.708752	0.483628	0.483758	0.597285	0.705665	0.523733	0.555016	0.500579	0.502592
chr16	75600000	75875000	Robust	0.377626	0.371554	0.308576	0.394039	0.398621	0.259976	0.293591	0.341535	0.347656	0.406914	0.444399
chr16	77125000	77650000	Robust	0.735579	0.800979	0.817981	0.753647	0.720981	0.835267	0.764512	0.676514	0.702969	0.668438	0.715538
chr16	80900000	81025000	Robust	0.571214	0.660683	0.70008	0.655285	0.574556	0.570909	0.758409	0.626334	0.663797	0.604438	0.676222
chr16	83900000	83975000	Robust	0.544494	0.573022	0.606329	0.667732	0.526678	0.543755	0.679095	0.540491	0.47986	0.555691	0.485918
chr16	84450000	84525000	Cohesin-separated	0.730765	0.659736	0.596339	0.71493	0.710719	0.634774	0.538604	0.770336	0.853109	0.710969	0.845951
chr16	85000000	85125000	Cohesin-dependent	0.69589	0.749259	0.845406	0.645881	0.706761	0.762762	0.912644	0.747463	0.746687	0.764204	0.83306
chr16	85700000	85775000	Robust	0.527671	0.487043	0.400039	0.55778	0.576158	0.488622	0.299531	0.668361	0.602169	0.600123	0.71487
chr16	87350000	87400000	Cohesin-dependent	0.591747	0.759683	0.699551	0.693503	0.638418	0.58374	0.777431	0.718339	0.617283	0.709577	0.682219
chr16	87850000	87975000	Cohesin-dependent	0.648816	0.731411	0.887269	0.645696	0.643511	0.756837	0.882556	0.564047	0.634636	0.639779	0.610526
chr16	88525000	88825000	Cohesin-dependent	0.738741	0.752776	0.913404	0.645455	0.719999	0.788955	0.926586	0.794915	0.695964	0.812177	0.72733
chr16	89175000	89250000	Robust	0.736008	0.651679	0.701852	0.731537	0.721408	0.648084	0.662847	0.8135	0.839577	0.752646	0.888446
chr16	1175000	1200000	Robust	0.996308	0.954219	1.10181	0.876884	0.916675	1.06918	1.0507	0.895705	0.979732	0.995245	0.981288
chr16	1300000	1325000	CTCF-separated	0.851478	0.721139	0.784395	0.698732	0.782148	0.77395	0.721698	0.823934	0.832996	0.805257	0.846602
chr16	1725000	1750000	Robust	0.803544	0.780455	0.876261	0.810584	0.82765	0.811559	0.849425	0.938461	0.812537	0.904289	0.894862
chr16	3475000	3500000	Robust	0.766706	0.719294	0.791825	0.863455	0.728892	0.794354	0.7746	0.849855	0.78384	0.732203	0.738283
chr16	6625000	6650000	Cohesin-dependent	0.779858	0.949904	0.938313	0.771453	0.731294	0.880003	0.99845	0.746544	0.760134	0.767559	0.706954
chr16	6775000	6800000	Cohesin-dependent	0.773987	0.967351	0.946693	0.771222	0.721572	0.877952	1.00924	0.707652	0.741754	0.738451	0.680241
chr16	9100000	9200000	Robust	0.510415	0.432073	0.424702	0.610601	0.484044	0.346983	0.413715	0.605816	0.61489	0.54925	0.677402
chr16	9575000	9650000	Robust	0.899286	0.973807	0.914301	0.927586	0.862899	0.896732	0.971404	0.790259	0.813732	0.851767	0.802961
chr16	10175000	10200000	Cohesin-dependent	0.769918	0.885018	0.912367	0.807745	0.773397	0.923209	0.914393	0.807794	0.87167	0.74889	0.876066
chr16	10500000	10525000	Robust	0.773465	0.780652	0.832328	0.787437	0.748176	0.844548	0.901014	0.650912	0.729494	0.759035	0.622448
chr16	10700000	10725000	CTCF-separated	0.747848	0.645602	0.664462	0.607836	0.712765	0.73947	0.629327	0.668411	0.734406	0.716236	0.628645
chr16	11325000	11400000	Robust	0.935709	0.939038	0.925301	0.956614	0.96072	0.889805	0.940832	0.978033	1.05299	1.03293	1.12892
chr16	11775000	11800000	Robust	0.721494	0.828807	0.703668	0.777801	0.797914	0.681647	0.704142	0.762493	0.690817	0.86122	0.821006
chr16	12525000	12550000	Robust	0.80633	0.688439	0.684886	0.88344	0.773417	0.739669	0.709322	0.814699	0.829935	0.823451	0.838567
chr16	14200000	14225000	Robust	0.85973	0.838907	0.753715	0.964233	0.866424	0.777304	0.762946	0.867683	0.848273	0.904346	0.889667
chr16	17075000	17100000	Robust	0.736924	0.654505	0.651057	0.671257	0.777786	0.619081	0.673888	0.74686	0.714916	0.775901	0.785188
chr16	17550000	17575000	Robust	0.793907	0.738444	0.724491	0.896793	0.784316	0.792188	0.740555	0.777362	0.800044	0.754965	0.861031
chr16	17625000	17650000	Robust	0.68219	0.696278	0.664339	0.713022	0.708083	0.663812	0.694926	0.646442	0.674856	0.664808	0.761319
chr16	23000000	23075000	Robust	0.841116	0.845827	0.841171	0.945862	0.845824	0.827611	0.884917	0.833586	0.797168	0.851504	0.810724
chr16	24000000	24075000	Robust	0.907875	0.887771	0.943844	0.78497	0.90852	0.981208	0.977168	0.901751	0.888938	0.86662	0.714814
chr16	25725000	25750000	Robust	0.905926	0.974409	0.916477	0.856802	0.916669	0.891455	0.931984	0.889323	0.917118	0.883764	0.839283
chr16	26750000	26775000	Robust	0.855748	0.87801	0.793569	0.807062	0.890422	0.786543	0.810272	0.828695	0.857929	0.853048	0.836475
chr16	46925000	46950000	All-dependent	0.548194	0.730646	0.749585	0.725497	0.553383	0.674373	0.76442	0.5227	0.539512	0.56448	0.561611
chr16	48150000	48225000	Cohesin-dependent	0.554781	0.766546	0.804972	0.616581	0.54895	0.641821	0.800455	0.579164	0.629416	0.595556	0.677562
chr16	49325000	49350000	Robust	0.93586	0.920668	0.940795	0.80798	0.897848	0.9546	0.942684	0.920574	0.943283	0.922501	0.8638
chr16	50325000	50400000	CTCF-dependent	0.870084	0.821566	0.839614	1.01881	0.902777	0.817146	0.839791	0.958837	0.846433	0.934098	0.853145
chr16	51950000	51975000	Robust	0.778997	0.900785	0.880695	0.767974	0.727101	0.858913	0.902172	0.784751	0.774528	0.770571	0.749009
chr16	52125000	52150000	Cohesin-dependent	0.772028	0.909952	0.887542	0.746728	0.708961	0.864194	0.933358	0.772667	0.763321	0.765156	0.736133
chr16	52950000	52975000	CTCF-dependent	0.533579	0.488501	0.447819	0.675749	0.54133	0.439454	0.418809	0.576256	0.559309	0.564886	0.654392
chr16	53875000	53900000	Robust	0.905242	0.821012	0.823411	1.00678	0.841098	0.980544	0.769448	0.880817	0.990707	0.85549	0.934264
chr16	54175000	54250000	Cohesin-separated	1.09695	0.936671	0.883351	0.990702	1.07237	1.07737	0.838625	1.05266	1.08572	1.12509	1.0606
chr16	54550000	54575000	Cohesin-separated	1.04487	0.89478	0.82974	0.997718	1.03235	1.0057	0.823578	1.1131	1.0029	1.05037	1.0201
chr16	55300000	55325000	Cohesin-dependent	0.725211	0.816867	0.928225	0.652062	0.711792	0.79815	0.975513	0.769576	0.750494	0.806669	0.738546
chr16	55900000	55925000	Robust	0.81056	0.901807	0.861178	0.895115	0.820954	0.867198	0.891968	0.75833	0.768105	0.851611	0.824288
chr16	56775000	56800000	Robust	0.712715	0.746112	0.763572	0.723012	0.718514	0.707804	0.777848	0.803657	0.782564	0.772442	0.906824
chr16	57125000	57150000	Robust	0.80199	0.771587	0.852991	0.854748	0.778964	0.781772	0.883615	0.866518	0.805871	0.833967	0.81702
chr16	57475000	57550000	Cohesin-dependent	0.690868	0.768118	0.883342	0.599014	0.640955	0.808884	0.91165	0.70778	0.682498	0.690894	0.730969
chr16	58100000	58125000	CTCF-dependent	0.789025	0.842515	0.807521	0.970564	0.829736	0.783848	0.778417	0.852073	0.810884	0.877315	0.865245
chr16	58500000	58525000	CTCF-separated	0.629509	0.593443	0.583872	0.489481	0.711556	0.604931	0.576079	0.663655	0.578731	0.687431	0.646101
chr16	58800000	58825000	Robust	0.361461	0.411616	0.459222	0.450684	0.32776	0.353612	0.500905	0.284401	0.412776	0.296523	0.387575
chr16	59300000	59325000	Robust	0.982351	0.965449	1.01881	0.996352	0.994845	1.07327	0.985434	0.893757	1.03996	0.945118	0.971753
chr16	59375000	59400000	Robust	0.942852	0.981309	1.00279	0.992386	0.969537	1.04848	0.97561	0.858849	0.986207	0.901372	0.937182
chr16	61575000	61600000	Robust	0.845874	0.836611	0.767663	0.819968	0.863859	0.835771	0.777996	0.738645	0.807333	0.777681	0.700939
chr16	62025000	62050000	CTCF-dependent	0.691571	0.757907	0.729029	0.84261	0.683757	0.720944	0.733375	0.668432	0.697344	0.639898	0.653588
chr16	66800000	66900000	Robust	0.562697	0.688891	0.622521	0.645112	0.601781	0.538255	0.675839	0.621433	0.621042	0.666246	0.767752
chr16	67150000	67175000	Robust	0.764672	0.891744	0.780923	0.750178	0.865531	0.800068	0.808833	0.918146	0.752584	0.930573	0.869722
chr16	67425000	67500000	Cohesin-dependent	0.693248	0.87377	0.858178	0.74301	0.703847	0.758864	0.878132	0.753838	0.715522	0.78093	0.768614
chr16	67900000	67975000	Robust	0.85158	0.861578	0.87198	0.838005	0.984391	0.810585	0.855208	1.00707	0.892965	1.09259	1.0439
chr16	68300000	68400000	Robust	0.633861	0.644947	0.722645	0.610797	0.578964	0.702705	0.686426	0.621577	0.662172	0.63075	0.667079
chr16	69275000	69350000	Cohesin-dependent	0.679765	0.828655	0.850481	0.647097	0.730489	0.816736	0.87958	0.662808	0.685055	0.76268	0.735254
chr16	69900000	69925000	Robust	0.703954	0.690429	0.783729	0.742681	0.680098	0.726874	0.806396	0.729054	0.684624	0.688826	0.713904
chr16	72100000	72125000	Cohesin-dependent	0.492294	0.599539	0.699915	0.450165	0.429563	0.598504	0.706967	0.446878	0.499326	0.458401	0.423995
chr16	72425000	72450000	Robust	0.872109	0.872141	0.879875	0.979978	0.838888	1.03733	0.861653	0.845793	0.921619	0.83522	0.823791
chr16	72775000	72800000	Cohesin-separated	1.02882	0.881521	0.833334	1.00123	1.00812	1.03136	0.804627	1.04229	1.02153	1.05152	1.043
chr16	73175000	73225000	Cohesin-separated	0.807959	0.700941	0.64929	0.903502	0.809859	0.761986	0.62631	0.758068	0.871337	0.857804	0.935912
chr16	73300000	73325000	Robust	0.768477	0.766733	0.72456	0.865909	0.765889	0.723803	0.728733	0.706547	0.813251	0.821165	0.891642
chr16	74650000	74675000	Cohesin-dependent	0.504729	0.615518	0.680828	0.514639	0.500553	0.657772	0.717895	0.5032	0.50457	0.525007	0.505951
chr16	75100000	75125000	Robust	0.810078	0.818796	0.873825	0.881678	0.813787	0.941237	0.850322	0.927977	0.841414	0.819051	0.950083
chr16	76025000	76050000	Robust	0.740225	0.829246	0.788064	0.779457	0.768955	0.723838	0.82906	0.63314	0.695733	0.664303	0.679863
chr16	76750000	76775000	Robust	0.881163	0.963342	0.909241	0.833853	0.869947	0.874114	0.964702	0.794386	0.853856	0.811493	0.770284
chr16	78050000	78125000	Cohesin-dependent	0.679194	0.82031	0.816643	0.782431	0.691137	0.719488	0.847332	0.665063	0.67545	0.688882	0.663365
chr16	79825000	79850000	Robust	0.7503	0.742744	0.681685	0.747117	0.787968	0.697946	0.705057	0.726035	0.733916	0.705223	0.720794
chr16	79900000	79925000	Robust	0.78953	0.752578	0.698425	0.808038	0.824794	0.738474	0.687972	0.760957	0.793419	0.749203	0.793059
chr16	80425000	80500000	Cohesin-dependent	0.746899	0.822238	0.906612	0.721297	0.675403	0.835061	0.917448	0.621468	0.738788	0.673027	0.64703
chr16	81725000	81750000	Robust	0.573664	0.617998	0.5932	0.675356	0.55334	0.65132	0.563689	0.523179	0.59635	0.572351	0.580974
chr16	81825000	81900000	All-dependent	0.487209	0.593231	0.641189	0.669482	0.442418	0.564338	0.676966	0.412044	0.500199	0.474717	0.501213
chr16	82225000	82300000	Robust	0.819522	0.853309	0.933581	0.721205	0.781541	0.902968	0.968398	0.778718	0.74363	0.791596	0.737227
chr16	82550000	82575000	CTCF-dependent	0.71681	0.715953	0.773745	0.862038	0.672102	0.739374	0.796993	0.648412	0.675394	0.682639	0.715028
chr16	83375000	83400000	Robust	0.889268	0.801794	0.856102	0.994554	0.813663	0.736365	0.908387	0.877364	0.924037	0.882835	0.900259
chr16	86025000	86050000	Robust	0.881463	0.867504	0.944581	0.922331	0.904334	0.959155	0.938521	0.872441	0.853949	0.847412	0.831099
chr16	86475000	86500000	Robust	0.580906	0.488441	0.53363	0.467157	0.542493	0.646858	0.48122	0.490012	0.568738	0.502872	0.527802
chr16	86550000	86575000	Robust	0.374159	0.417438	0.405266	0.320077	0.354742	0.472767	0.334081	0.285261	0.38522	0.325655	0.412772
chr16	87275000	87300000	Robust	0.693181	0.808175	0.765407	0.818498	0.712588	0.673563	0.809292	0.795564	0.766759	0.767451	0.809136
chr17	0	1125000	Robust	0.428815	0.42545	0.342554	0.400668	0.421716	0.382462	0.320232	0.450624	0.431866	0.439263	0.450045
chr17	1600000	2050000	Robust	0.72048	0.842952	0.771652	0.764372	0.795004	0.702637	0.799834	0.783322	0.760946	0.862794	0.876301
chr17	2300000	2400000	Cohesin-dependent	0.498166	0.645253	0.568861	0.547775	0.531522	0.517181	0.611563	0.528724	0.526089	0.535335	0.569497
chr17	2700000	2750000	Robust	0.488249	0.406128	0.424753	0.417648	0.506774	0.350997	0.447721	0.602055	0.569569	0.518805	0.63497
chr17	3600000	3875000	Robust	0.414326	0.381713	0.357132	0.408941	0.425316	0.351066	0.332843	0.474113	0.441433	0.468021	0.573723
chr17	5025000	5525000	Robust	0.501864	0.551136	0.578367	0.531566	0.53816	0.477043	0.622419	0.570769	0.483723	0.531102	0.561362
chr17	7100000	7225000	Robust	0.500111	0.461096	0.396681	0.394768	0.576939	0.429493	0.356386	0.54011	0.49699	0.571212	0.641305
chr17	8275000	8400000	Robust	0.457213	0.513926	0.410555	0.565901	0.611459	0.297323	0.448119	0.693374	0.525187	0.664479	0.733206
chr17	9900000	9975000	Robust	0.567727	0.608045	0.624455	0.609011	0.586509	0.540457	0.65498	0.554784	0.596646	0.556881	0.602417
chr17	12925000	13050000	Cohesin-dependent	0.399975	0.588745	0.633828	0.328553	0.403321	0.520235	0.745528	0.249202	0.352621	0.360452	0.327306
chr17	15175000	16050000	Robust	0.566259	0.551222	0.520879	0.630035	0.572443	0.522023	0.511105	0.571727	0.606287	0.581398	0.638429
chr17	16600000	16875000	Robust	0.423974	0.416231	0.433097	0.400983	0.411744	0.430892	0.445805	0.464457	0.469193	0.412272	0.48075
chr17	18125000	19500000	Robust	0.412242	0.388343	0.396413	0.396529	0.409912	0.416296	0.388898	0.431553	0.425494	0.431502	0.399688
chr17	19800000	19950000	Cohesin-dependent	0.611727	0.756754	0.760571	0.67935	0.599291	0.680483	0.82017	0.649131	0.628568	0.605454	0.696244
chr17	20275000	21050000	Robust	0.539284	0.487253	0.459515	0.599268	0.562897	0.473411	0.451664	0.534396	0.524549	0.574395	0.558859
chr17	27600000	27900000	Robust	0.660177	0.683347	0.650855	0.618455	0.643665	0.657361	0.651208	0.625803	0.703256	0.62793	0.629613
chr17	28400000	29150000	Robust	0.559662	0.580767	0.590102	0.551244	0.559969	0.531244	0.582574	0.584372	0.582109	0.596456	0.657703
chr17	30775000	30850000	Cohesin-dependent	0.504009	0.665695	0.71523	0.473056	0.51967	0.606209	0.778166	0.568335	0.520137	0.56035	0.569335
chr17	32150000	32475000	Robust	0.384079	0.381166	0.380053	0.45137	0.412793	0.330746	0.383195	0.415144	0.401527	0.372856	0.494682
chr17	35525000	36700000	Robust	0.497137	0.521161	0.555074	0.499983	0.487012	0.52345	0.58377	0.481266	0.487311	0.501016	0.498665
chr17	37175000	38775000	Robust	0.465095	0.461737	0.473655	0.482903	0.467965	0.460706	0.47673	0.487118	0.463058	0.470816	0.473202
chr17	39950000	40825000	Robust	0.674065	0.764992	0.64107	0.740214	0.699303	0.649887	0.630784	0.721063	0.729266	0.737368	0.805035
chr17	41625000	41900000	Robust	0.457478	0.459611	0.553246	0.370385	0.420641	0.444766	0.549982	0.444677	0.442241	0.444923	0.439806
chr17	42950000	43500000	Robust	0.583674	0.691951	0.663744	0.547693	0.55845	0.610976	0.699826	0.670519	0.566728	0.682826	0.682674
chr17	43750000	43850000	Cohesin-dependent	0.612582	0.7356	0.769703	0.70715	0.639643	0.679404	0.816161	0.583078	0.618997	0.670431	0.732789
chr17	45075000	45675000	Robust	0.550987	0.519287	0.452728	0.542705	0.565919	0.467042	0.421617	0.670968	0.583785	0.612978	0.658529
chr17	45925000	47075000	Robust	0.425602	0.401839	0.437656	0.458045	0.415867	0.444614	0.429771	0.431806	0.434403	0.412352	0.420245
chr17	47625000	47875000	Robust	0.538628	0.610664	0.600045	0.579548	0.553871	0.558149	0.626885	0.565514	0.545288	0.571145	0.572698
chr17	50050000	50425000	Robust	0.593843	0.698474	0.685931	0.525645	0.596563	0.576666	0.715381	0.737735	0.679679	0.661801	0.819675
chr17	56750000	57075000	Robust	0.540753	0.588128	0.66276	0.48867	0.542421	0.566158	0.742873	0.607928	0.599155	0.543497	0.595492
chr17	58175000	58525000	Robust	0.653188	0.710365	0.767509	0.719596	0.638291	0.73806	0.778506	0.629709	0.647698	0.615229	0.605763
chr17	59050000	59200000	Robust	0.583609	0.663397	0.67691	0.637746	0.56675	0.608954	0.704	0.61535	0.546163	0.571298	0.57728
chr17	59525000	60150000	Robust	0.609128	0.676514	0.664192	0.646938	0.618331	0.616824	0.678529	0.557644	0.563798	0.611608	0.573759
chr17	60625000	60675000	Robust	0.519582	0.516726	0.544976	0.511328	0.500661	0.504418	0.528187	0.447354	0.549292	0.472077	0.574331
chr17	62200000	62575000	Robust	0.491765	0.52969	0.583248	0.543558	0.48952	0.547338	0.602432	0.415585	0.506425	0.433443	0.48137
chr17	63675000	63850000	Cohesin-dependent	0.471053	0.584698	0.682882	0.417926	0.448124	0.530338	0.720522	0.431954	0.44655	0.462712	0.437001
chr17	64450000	64950000	Robust	0.60194	0.584013	0.564773	0.642473	0.641415	0.46699	0.572352	0.628381	0.630709	0.666065	0.685825
chr17	67750000	67950000	Robust	0.477543	0.533129	0.542457	0.492886	0.473189	0.551374	0.554867	0.465178	0.449291	0.434712	0.446781
chr17	68475000	68575000	Cohesin-separated	0.459769	0.339802	0.266042	0.408688	0.414695	0.353462	0.237566	0.419108	0.417601	0.391879	0.441058
chr17	69350000	69525000	Cohesin-dependent	0.412417	0.555367	0.519714	0.397011	0.381799	0.512428	0.655012	0.389338	0.448554	0.352725	0.488689
chr17	70575000	70650000	Cohesin-dependent	0.508245	0.794304	0.881912	0.605489	0.475885	0.678047	1.00921	0.41575	0.392864	0.454792	0.344856
chr17	73325000	73450000	Robust	0.509495	0.522582	0.539143	0.470874	0.514156	0.552957	0.499619	0.553702	0.484124	0.554739	0.60944
chr17	74150000	74225000	Cohesin-dependent	0.503976	0.605821	0.73175	0.524594	0.490899	0.491743	0.831456	0.384593	0.458876	0.560492	0.54047
chr17	74850000	75000000	Robust	0.520055	0.521518	0.478769	0.57082	0.554821	0.442538	0.477182	0.624552	0.584595	0.585089	0.659294
chr17	75725000	75900000	Robust	0.586984	0.6435	0.702836	0.499608	0.582065	0.58846	0.733941	0.686575	0.635181	0.634573	0.685429
chr17	76375000	76775000	Robust	0.620561	0.66488	0.682131	0.651701	0.660547	0.62049	0.655339	0.696891	0.669718	0.667974	0.741722
chr17	78175000	78450000	Robust	0.652514	0.678018	0.619191	0.77663	0.720104	0.565425	0.607381	0.800691	0.735838	0.747507	0.78287
chr17	78925000	79025000	Robust	0.527071	0.552012	0.466366	0.619893	0.586538	0.42615	0.418001	0.627826	0.635326	0.600009	0.811459
chr17	80000000	80075000	Robust	0.587734	0.535011	0.603324	0.646077	0.613983	0.509891	0.579388	0.716385	0.685843	0.602427	0.753405
chr17	81575000	82250000	Robust	0.627183	0.680272	0.734517	0.565144	0.635538	0.611332	0.766021	0.697244	0.651688	0.734417	0.782906
chr17	5575000	5600000	Robust	0.363829	0.369314	0.379447	0.315942	0.360161	0.285351	0.390847	0.452523	0.377658	0.424707	0.509466
chr17	6025000	6050000	Cohesin-separated	1.19956	1.05395	1.17056	1.07102	1.16358	1.29083	1.13329	1.09834	1.18289	1.11305	0.983505
chr17	6375000	6400000	Robust	0.660206	0.663259	0.764335	0.663065	0.579077	0.664863	0.743822	0.564614	0.649083	0.606743	0.659332
chr17	6650000	6675000	CTCF-dependent	0.599141	0.623921	0.681252	0.739219	0.555238	0.578564	0.712689	0.595516	0.600119	0.575518	0.609518
chr17	6950000	6975000	Cohesin-separated	0.63086	0.525131	0.489425	0.740131	0.647169	0.536294	0.510133	0.689758	0.607178	0.6043	0.577904
chr17	7300000	7325000	Robust	0.596756	0.658026	0.591258	0.468933	0.720368	0.496252	0.590873	0.703415	0.593491	0.758933	0.800303
chr17	7575000	7600000	Cohesin-dependent	0.676856	0.817742	0.867454	0.708532	0.760399	0.688001	0.845204	0.816315	0.734607	0.814754	0.873577
chr17	7700000	7725000	Cohesin-dependent	0.675908	0.836105	0.920948	0.700216	0.720097	0.75267	0.906141	0.718956	0.745032	0.760965	0.837834
chr17	8125000	8150000	Robust	0.610693	0.688473	0.641677	0.614514	0.672865	0.496866	0.679676	0.709234	0.629209	0.734032	0.698494
chr17	8750000	8775000	Robust	0.604634	0.650257	0.64358	0.550341	0.657934	0.624824	0.683407	0.62564	0.632516	0.637117	0.645183
chr17	8900000	8925000	Cohesin-dependent	0.649131	0.793469	0.822233	0.613793	0.679062	0.730668	0.868171	0.64367	0.717779	0.685672	0.682237
chr17	9525000	9600000	All-dependent	0.621046	0.782491	0.800717	0.86945	0.533601	0.780738	0.857273	0.553735	0.584679	0.532304	0.500276
chr17	9650000	9675000	Cohesin-dependent	0.596988	0.728165	0.75674	0.715128	0.516755	0.699937	0.820313	0.592607	0.594688	0.51789	0.502612
chr17	10000000	10025000	Robust	0.598989	0.640555	0.65289	0.629166	0.628913	0.566735	0.697808	0.560321	0.607497	0.558645	0.615672
chr17	10550000	10575000	Cohesin-dependent	0.667522	0.813919	0.847862	0.597787	0.625718	0.801053	0.913168	0.576553	0.613961	0.605965	0.548655
chr17	10725000	10750000	Cohesin-dependent	0.690538	0.827751	0.867357	0.702547	0.656822	0.799544	0.914516	0.628593	0.691408	0.676983	0.621553
chr17	11900000	11975000	Robust	0.614392	0.673068	0.701835	0.71232	0.555442	0.648792	0.716298	0.546732	0.633735	0.536479	0.54998
chr17	12225000	12250000	All-dependent	0.599303	0.72091	0.741936	0.781235	0.558229	0.657674	0.776683	0.577156	0.613948	0.538807	0.55403
chr17	13225000	13250000	Cohesin-dependent	0.524689	0.653279	0.680178	0.593215	0.465876	0.574759	0.747251	0.459342	0.594811	0.464047	0.554862
chr17	14300000	14325000	Robust	0.712937	0.787075	0.766762	0.811937	0.71582	0.762971	0.81112	0.666756	0.687695	0.670919	0.617465
chr17	14375000	14400000	Robust	0.666332	0.730907	0.697977	0.759426	0.697803	0.689654	0.725972	0.639921	0.653414	0.648587	0.61314
chr17	14950000	14975000	Robust	0.617229	0.746202	0.726818	0.614932	0.613601	0.643406	0.806916	0.549517	0.591483	0.60156	0.532395
chr17	16900000	16925000	Robust	0.417707	0.355143	0.382494	0.4202	0.384757	0.418875	0.36041	0.406382	0.488811	0.394137	0.454531
chr17	17225000	17250000	Robust	0.683665	0.645445	0.643479	0.558573	0.695689	0.664327	0.644452	0.756882	0.607925	0.727709	0.587405
chr17	17300000	17325000	Robust	0.662575	0.686664	0.663115	0.568342	0.666237	0.676681	0.671221	0.743551	0.614252	0.72254	0.592576
chr17	17625000	17700000	Robust	0.730972	0.832277	0.734086	0.747328	0.76379	0.734358	0.742122	0.792794	0.806315	0.830632	0.958804
chr17	18050000	18075000	CTCF-dependent	0.516803	0.607318	0.608169	0.682558	0.468134	0.590327	0.618781	0.475938	0.52522	0.514996	0.563749
chr17	29575000	29600000	CTCF-dependent	0.63087	0.681542	0.69482	0.770859	0.614988	0.659577	0.699866	0.64855	0.620055	0.641188	0.647258
chr17	30050000	30075000	Robust	0.791617	0.83615	0.900316	0.724853	0.764832	0.903352	0.953326	0.720589	0.752591	0.769134	0.712452
chr17	31350000	31375000	CTCF-dependent	0.776598	0.760401	0.738784	0.926987	0.663304	0.696588	0.756752	0.647811	0.699424	0.714356	0.651034
chr17	31425000	31450000	CTCF-dependent	0.73846	0.817099	0.774024	0.915193	0.704759	0.749342	0.763728	0.628295	0.698896	0.724577	0.707513
chr17	31850000	31925000	CTCF-separated	0.575962	0.663715	0.61505	0.420876	0.602399	0.564224	0.631395	0.640833	0.582454	0.640755	0.62586
chr17	34100000	34125000	Robust	0.658003	0.770368	0.763845	0.678648	0.684136	0.727495	0.792956	0.646451	0.63945	0.618338	0.611399
chr17	34375000	34425000	Cohesin-dependent	0.627904	0.783497	0.757743	0.718402	0.633021	0.751065	0.776519	0.568339	0.650724	0.591612	0.616003
chr17	34900000	34950000	Cohesin-separated	0.787524	0.652967	0.606831	0.797289	0.855178	0.613045	0.544913	0.8994	0.854053	0.854264	0.862929
chr17	35150000	35175000	Robust	0.669432	0.736327	0.701099	0.686238	0.710018	0.643934	0.700782	0.704961	0.746629	0.740939	0.754063
chr17	38800000	38825000	Robust	0.599204	0.678961	0.674083	0.548569	0.582745	0.553693	0.704906	0.742369	0.649962	0.629431	0.763824
chr17	39200000	39225000	Robust	0.702852	0.697302	0.704129	0.790391	0.740347	0.693171	0.671063	0.697753	0.725129	0.729382	0.775212
chr17	39500000	39525000	Robust	0.660502	0.655604	0.762708	0.583143	0.643306	0.666428	0.721812	0.638036	0.557432	0.66653	0.4904
chr17	42525000	42600000	Robust	0.627118	0.697466	0.695814	0.599216	0.629712	0.635235	0.724014	0.741004	0.684576	0.697108	0.80669
chr17	44200000	44225000	Robust	0.681915	0.706804	0.675401	0.734422	0.773362	0.612717	0.709501	0.874562	0.710044	0.850887	0.846476
chr17	44700000	44775000	All-dependent	0.590237	0.839617	0.765059	0.782523	0.559423	0.719723	0.809907	0.580629	0.619041	0.599411	0.734853
chr17	47900000	47925000	Robust	0.538049	0.613126	0.572641	0.652376	0.575452	0.563356	0.578643	0.561591	0.567771	0.602527	0.610626
chr17	48125000	48150000	CTCF-dependent	0.658249	0.692305	0.531827	0.836713	0.690105	0.595919	0.503785	0.657152	0.688778	0.713818	0.687587
chr17	48600000	48625000	Cohesin-dependent	0.807243	0.971314	1.03466	0.747689	0.830791	0.980024	1.01305	0.734644	0.768143	0.843015	0.762732
chr17	48800000	48825000	Robust	0.73546	0.782074	0.663214	0.710055	0.797235	0.761205	0.563561	0.743877	0.761981	0.812759	0.806925
chr17	49225000	49250000	CTCF-dependent	0.648166	0.731224	0.734977	0.846764	0.662886	0.656572	0.764719	0.758762	0.694468	0.686539	0.750186
chr17	49300000	49325000	All-dependent	0.641044	0.719481	0.779126	0.89574	0.622152	0.706556	0.808287	0.644137	0.641249	0.630113	0.672892
chr17	49750000	49775000	Robust	0.803089	0.780801	0.736388	0.825488	0.841733	0.710128	0.753653	0.908211	0.748576	0.86547	0.764055
chr17	52275000	52300000	Cohesin-dependent	0.816145	0.949423	0.933169	0.75869	0.778788	0.886429	0.978389	0.725557	0.78654	0.754178	0.711057
chr17	54850000	54875000	CTCF-dependent	0.399276	0.489143	0.49349	0.629746	0.380825	0.425259	0.528753	0.367477	0.391272	0.325321	0.390171
chr17	54925000	55000000	All-dependent	0.420172	0.568255	0.561219	0.736246	0.414588	0.489103	0.610808	0.426215	0.424484	0.35411	0.442452
chr17	55350000	55375000	Robust	0.708382	0.758505	0.809841	0.750037	0.706499	0.780206	0.852186	0.655542	0.689648	0.68671	0.633217
chr17	55450000	55500000	Robust	0.659707	0.704301	0.763889	0.610726	0.631565	0.722997	0.800341	0.58107	0.626093	0.601164	0.511261
chr17	55800000	55825000	Robust	0.655232	0.74867	0.725589	0.766237	0.696223	0.638453	0.754323	0.581258	0.662207	0.627335	0.600897
chr17	57100000	57125000	Cohesin-dependent	0.458723	0.624248	0.713949	0.395175	0.402547	0.59257	0.804982	0.410235	0.46881	0.41513	0.426646
chr17	57700000	57725000	Robust	0.849754	0.883376	0.759862	0.916694	0.871936	0.833534	0.758868	0.825972	0.891827	0.863379	0.92272
chr17	61000000	61025000	CTCF-dependent	0.934643	0.888701	0.888515	1.07525	0.898926	1.02094	0.89148	0.856538	0.954155	0.886584	0.892689
chr17	61350000	61375000	Robust	0.916238	0.886794	0.864836	0.855852	0.943314	0.962028	0.876522	0.858934	0.909679	0.957797	0.88792
chr17	61550000	61575000	Robust	0.703551	0.753286	0.793254	0.757663	0.742821	0.804866	0.786924	0.691186	0.713573	0.722878	0.710544
chr17	62625000	62650000	Robust	0.538616	0.49702	0.535928	0.563641	0.506965	0.48924	0.542694	0.510187	0.522349	0.488322	0.491291
chr17	63000000	63075000	CTCF-dependent	0.900211	0.875835	0.831054	1.09077	0.886261	0.951449	0.82016	0.910676	0.959892	0.924479	0.979363
chr17	63375000	63400000	Cohesin-separated	0.886931	0.712066	0.743185	0.84075	0.867453	0.84403	0.681133	0.853453	0.859976	0.858439	0.79242
chr17	65225000	65250000	Robust	0.403947	0.336767	0.316762	0.472412	0.393833	0.33878	0.258525	0.376021	0.533882	0.394971	0.551129
chr17	66125000	66150000	All-dependent	0.53482	0.713911	0.704183	0.726764	0.517118	0.650159	0.765953	0.440708	0.515814	0.477861	0.460525
chr17	66200000	66225000	Cohesin-dependent	0.482096	0.667036	0.603509	0.701088	0.49231	0.590636	0.646847	0.408165	0.486062	0.468328	0.461996
chr17	66625000	66650000	Robust	0.780907	0.746515	0.695956	0.848326	0.693083	0.844217	0.610865	0.738956	0.768525	0.654073	0.671449
chr17	66700000	66725000	CTCF-dependent	0.613651	0.682034	0.63516	0.760545	0.533752	0.700083	0.622842	0.548609	0.583969	0.52207	0.503709
chr17	67150000	67175000	Robust	0.736044	0.700305	0.743007	0.780092	0.713758	0.633725	0.781676	0.716375	0.748948	0.772057	0.80193
chr17	67275000	67300000	Robust	0.68593	0.701952	0.757552	0.759214	0.686183	0.662688	0.803629	0.702757	0.722318	0.715423	0.790865
chr17	67350000	67375000	Robust	0.646629	0.690739	0.758284	0.722444	0.642506	0.688994	0.788524	0.634418	0.666494	0.671261	0.722079
chr17	67675000	67700000	Robust	0.620539	0.667943	0.696312	0.67628	0.610676	0.723272	0.722556	0.580519	0.580752	0.575194	0.577032
chr17	70125000	70200000	Cohesin-separated	0.672959	0.668198	0.505059	0.727013	0.698286	0.685166	0.627755	0.629356	0.729106	0.620452	0.734368
chr17	70725000	70775000	Cohesin-dependent	0.528892	0.751454	0.832142	0.58461	0.502065	0.712174	0.909045	0.463739	0.460444	0.44857	0.394252
chr17	71075000	71100000	Robust	0.917747	0.946101	1.01478	0.957357	0.907302	1.11123	0.958535	0.767603	0.932848	0.860651	0.831487
chr17	71375000	71400000	Robust	0.939728	0.963993	0.955104	0.986579	0.933588	1.03543	0.960385	0.891761	0.940204	0.911746	0.851912
chr17	71450000	71475000	Robust	0.860937	0.942984	0.910801	0.949696	0.874752	0.980375	0.925929	0.813274	0.88649	0.865778	0.833877
chr17	72075000	72150000	CTCF-separated	0.792878	0.774747	0.747233	0.657831	0.762594	0.795383	0.658777	0.742391	0.778911	0.748095	0.696319
chr17	72500000	72575000	Robust	0.624321	0.690405	0.747984	0.606747	0.535321	0.77724	0.739194	0.560785	0.643418	0.521546	0.505001
chr17	73200000	73225000	Robust	0.656697	0.730216	0.677981	0.668834	0.673058	0.622574	0.689465	0.638443	0.607152	0.729963	0.701215
chr17	74600000	74625000	Robust	0.665066	0.678981	0.723755	0.732442	0.678568	0.67841	0.724163	0.76913	0.704929	0.704614	0.761856
chr17	75225000	75250000	Cohesin-dependent	0.573972	0.706774	0.630151	0.683446	0.631714	0.529754	0.660885	0.656801	0.612275	0.694561	0.770462
chr17	76800000	76825000	Robust	0.657021	0.731805	0.73986	0.714814	0.693938	0.681842	0.739488	0.756465	0.727999	0.720325	0.802576
chr17	77025000	77050000	Robust	0.831798	0.797503	0.792827	0.857971	0.835017	0.869475	0.75927	0.81815	0.837369	0.868171	0.860848
chr17	77275000	77300000	Robust	0.638844	0.638374	0.539454	0.566935	0.651629	0.562962	0.507735	0.754901	0.710775	0.706734	0.824671
chr17	77525000	77550000	Cohesin-separated	0.618551	0.498214	0.422781	0.728173	0.589356	0.517784	0.393807	0.743915	0.696035	0.616561	0.734803
chr17	78000000	78025000	Robust	0.6946	0.599684	0.596111	0.644447	0.636477	0.678831	0.512478	0.656837	0.702361	0.6564	0.60003
chr17	79050000	79075000	Robust	0.468687	0.383203	0.343194	0.544336	0.525725	0.340649	0.275732	0.535908	0.59935	0.534064	0.720781
chr17	79675000	79750000	Robust	0.590612	0.499559	0.589959	0.54997	0.542515	0.535715	0.542862	0.501527	0.597311	0.540193	0.600946
chr17	80350000	80375000	Cohesin-dependent	0.668493	0.76147	0.848839	0.543526	0.668669	0.737669	0.892971	0.652824	0.577128	0.647006	0.558672
chr17	80425000	80450000	Robust	0.640006	0.681436	0.763794	0.575889	0.618926	0.68231	0.766822	0.591373	0.58521	0.624925	0.536404
chr17	80925000	80950000	Robust	0.802617	0.758732	0.717628	0.733344	0.772994	0.733691	0.683219	0.76923	0.832316	0.82067	0.805059
chr17	81050000	81075000	Robust	0.64289	0.640986	0.636363	0.658619	0.611474	0.640993	0.628809	0.68663	0.696047	0.64896	0.677881
chr17	81125000	81150000	Robust	0.634863	0.66495	0.670243	0.749683	0.614053	0.620952	0.671791	0.684199	0.688635	0.652194	0.71362
chr17	81450000	81475000	CTCF-separated	0.762908	0.712188	0.736608	0.626857	0.838767	0.686095	0.728401	0.926875	0.783247	0.915719	0.983588
chr17	82600000	82675000	Robust	0.737783	0.719726	0.708692	0.768824	0.767614	0.63286	0.703436	0.83017	0.708523	0.715635	0.7698
chr18	2000000	2100000	Cohesin-separated	0.761596	0.757054	0.628655	0.730161	0.841387	0.683644	0.636199	0.761322	0.791121	0.781951	0.876556
[truncated: 3,183 more rows]
