# Supplementary material for: Context-dependent perturbations in chromatin folding and the transcriptome by cohesin and related factors
Source: Nat Commun. 2023 Sep 19;14:5647. doi: 10.1038/s41467-023-41316-4 (PMC10509244; doi:10.1038/s41467-023-41316-4)
Supplement: Supplementary file 10 — Supplementary Data 7 [file 41467_2023_41316_MOESM10_ESM.xlsx]

## Sheet: Juicer stats
Target	sequence (5' to 3')
CTCF#1 (628)	AGAGGAAUCUUCUUUCUUAGAGCGC
CTCF#2 (626)	UUAAGGUGAUUCCUAGGAGGGUGA
ESCO1	UGAAGUAUUUGUCUUUCAACACUGG
Mau2	GCCACAUCUUCUAUGUGCUGGGAAA
NIPBL#1 (7)	UUCACUUGGAUGCUCCAUCAGUGGU
NIPBL#2 (8)	UAGAAGUGAAGUGUUAUUUGGGUCC
PDS5A	UAUUGUUGAUCACUGAGAAGAGAGU
PDS5B	UUAAUAAGAGCACUGAUAGAUUCGG
Rad21	UUCCACUCUACUCUGAUUCAAGCUG
WAPL	UCUCCUGCUCGUUAGAAGUAAGGG
