# Supplementary material for: Context-dependent perturbations in chromatin folding and the transcriptome by cohesin and related factors
Source: Nat Commun. 2023 Sep 19;14:5647. doi: 10.1038/s41467-023-41316-4 (PMC10509244; doi:10.1038/s41467-023-41316-4)
Supplement: Supplementary file 12 — Source Data [file 41467_2023_41316_MOESM12_ESM.xlsx]

## Sheet: Fig. 2
Fig. 2b
Bands' densitometry normalizd to a-Tubulin and normalized to control (=1)
	RAD21	NIPBL	MAU2			PDS5A	PDS5B			CTCF			ESCO1	WAPL
Control	1	1	1		Control	1	1		Control	1		Control	1	1
NIPBL	0.599434	0.179544	0.56079		PDS5A	0.372318	0.982893		CTCF	0.30582		ESCO1	0.0648376	0.766482
RAD21	0.136617	1.03476	1.16279		PDS5B	1.61293	0.553139					WAPL	0.634685	0.212019
RAD21&NIPBL	0.0672645	0.0641017	0.38817		PDS5A&B	0.27037	0.260199
MAU2	0.351299	0.0617924	0.188267
Fig. 2c
Sample1	Sample2	HiCRep
CTCFKD_1	CTCFKD_1	1
CTCFKD_1	CTCFKD_120h	0.911
CTCFKD_1	CTCFKD_2	0.915
CTCFKD_1	CTCFKD_626_628	0.904
CTCFKD_1	CTCFKD_72h	0.933
CTCFKD_1	Control_1	0.897
CTCFKD_1	Control_2	0.868
CTCFKD_1	Control_3	0.895
CTCFKD_1	Control_4	0.885
CTCFKD_1	Control_5	0.876
CTCFKD_1	Control_6	0.861
CTCFKD_1	ESCO1KD_1	0.875
CTCFKD_1	ESCO1KD_2	0.891
CTCFKD_1	JQ1_minus	0.834
CTCFKD_1	JQ1_plus	0.86
CTCFKD_1	Mau2KD	0.854
CTCFKD_1	NIPBLKD_1	0.742
CTCFKD_1	NIPBLKD_2	0.717
CTCFKD_1	NIPBLKD_24h	0.817
CTCFKD_1	NIPBLKD_48h	0.788
CTCFKD_1	NIPBLKD_72h	0.778
CTCFKD_1	NIPBLKD_si8	0.792
CTCFKD_1	NIPBL_Rad21_KD	0.721
CTCFKD_1	PDS5ABKD	0.807
CTCFKD_1	PDS5AKD_48h	0.864
CTCFKD_1	PDS5AKD_72h	0.878
CTCFKD_1	PDS5BKD	0.872
CTCFKD_1	Rad21KD_1	0.833
CTCFKD_1	Rad21KD_2	0.833
CTCFKD_1	Rad21KD_3	0.807
CTCFKD_1	WAPLKD	0.867
CTCFKD_120h	CTCFKD_1	0.911
CTCFKD_120h	CTCFKD_120h	1
CTCFKD_120h	CTCFKD_2	0.932
CTCFKD_120h	CTCFKD_626_628	0.918
CTCFKD_120h	CTCFKD_72h	0.937
CTCFKD_120h	Control_1	0.873
CTCFKD_120h	Control_2	0.884
CTCFKD_120h	Control_3	0.885
CTCFKD_120h	Control_4	0.88
CTCFKD_120h	Control_5	0.878
CTCFKD_120h	Control_6	0.881
CTCFKD_120h	ESCO1KD_1	0.881
CTCFKD_120h	ESCO1KD_2	0.88
CTCFKD_120h	JQ1_minus	0.872
CTCFKD_120h	JQ1_plus	0.891
CTCFKD_120h	Mau2KD	0.843
CTCFKD_120h	NIPBLKD_1	0.7
CTCFKD_120h	NIPBLKD_2	0.703
CTCFKD_120h	NIPBLKD_24h	0.804
CTCFKD_120h	NIPBLKD_48h	0.748
CTCFKD_120h	NIPBLKD_72h	0.753
CTCFKD_120h	NIPBLKD_si8	0.779
CTCFKD_120h	NIPBL_Rad21_KD	0.704
CTCFKD_120h	PDS5ABKD	0.828
CTCFKD_120h	PDS5AKD_48h	0.878
CTCFKD_120h	PDS5AKD_72h	0.889
CTCFKD_120h	PDS5BKD	0.874
CTCFKD_120h	Rad21KD_1	0.781
CTCFKD_120h	Rad21KD_2	0.836
CTCFKD_120h	Rad21KD_3	0.809
CTCFKD_120h	WAPLKD	0.885
CTCFKD_2	CTCFKD_1	0.915
CTCFKD_2	CTCFKD_120h	0.932
CTCFKD_2	CTCFKD_2	1
CTCFKD_2	CTCFKD_626_628	0.901
CTCFKD_2	CTCFKD_72h	0.939
CTCFKD_2	Control_1	0.868
CTCFKD_2	Control_2	0.895
CTCFKD_2	Control_3	0.893
CTCFKD_2	Control_4	0.908
CTCFKD_2	Control_5	0.888
CTCFKD_2	Control_6	0.898
CTCFKD_2	ESCO1KD_1	0.892
CTCFKD_2	ESCO1KD_2	0.887
CTCFKD_2	JQ1_minus	0.866
CTCFKD_2	JQ1_plus	0.885
CTCFKD_2	Mau2KD	0.864
CTCFKD_2	NIPBLKD_1	0.76
CTCFKD_2	NIPBLKD_2	0.751
CTCFKD_2	NIPBLKD_24h	0.818
CTCFKD_2	NIPBLKD_48h	0.792
CTCFKD_2	NIPBLKD_72h	0.794
CTCFKD_2	NIPBLKD_si8	0.828
CTCFKD_2	NIPBL_Rad21_KD	0.734
CTCFKD_2	PDS5ABKD	0.828
CTCFKD_2	PDS5AKD_48h	0.884
CTCFKD_2	PDS5AKD_72h	0.893
CTCFKD_2	PDS5BKD	0.898
CTCFKD_2	Rad21KD_1	0.806
CTCFKD_2	Rad21KD_2	0.862
CTCFKD_2	Rad21KD_3	0.844
CTCFKD_2	WAPLKD	0.876
CTCFKD_626_628	CTCFKD_1	0.904
CTCFKD_626_628	CTCFKD_120h	0.918
CTCFKD_626_628	CTCFKD_2	0.901
CTCFKD_626_628	CTCFKD_626_628	1
CTCFKD_626_628	CTCFKD_72h	0.944
CTCFKD_626_628	Control_1	0.88
CTCFKD_626_628	Control_2	0.889
CTCFKD_626_628	Control_3	0.894
CTCFKD_626_628	Control_4	0.889
CTCFKD_626_628	Control_5	0.897
CTCFKD_626_628	Control_6	0.873
CTCFKD_626_628	ESCO1KD_1	0.909
CTCFKD_626_628	ESCO1KD_2	0.915
CTCFKD_626_628	JQ1_minus	0.85
CTCFKD_626_628	JQ1_plus	0.868
CTCFKD_626_628	Mau2KD	0.841
CTCFKD_626_628	NIPBLKD_1	0.669
CTCFKD_626_628	NIPBLKD_2	0.663
CTCFKD_626_628	NIPBLKD_24h	0.792
CTCFKD_626_628	NIPBLKD_48h	0.722
CTCFKD_626_628	NIPBLKD_72h	0.734
CTCFKD_626_628	NIPBLKD_si8	0.766
CTCFKD_626_628	NIPBL_Rad21_KD	0.658
CTCFKD_626_628	PDS5ABKD	0.825
CTCFKD_626_628	PDS5AKD_48h	0.861
CTCFKD_626_628	PDS5AKD_72h	0.896
CTCFKD_626_628	PDS5BKD	0.871
CTCFKD_626_628	Rad21KD_1	0.773
CTCFKD_626_628	Rad21KD_2	0.818
CTCFKD_626_628	Rad21KD_3	0.776
CTCFKD_626_628	WAPLKD	0.912
CTCFKD_72h	CTCFKD_1	0.933
CTCFKD_72h	CTCFKD_120h	0.937
CTCFKD_72h	CTCFKD_2	0.939
CTCFKD_72h	CTCFKD_626_628	0.944
CTCFKD_72h	CTCFKD_72h	1
CTCFKD_72h	Control_1	0.88
CTCFKD_72h	Control_2	0.888
CTCFKD_72h	Control_3	0.897
CTCFKD_72h	Control_4	0.9
CTCFKD_72h	Control_5	0.907
CTCFKD_72h	Control_6	0.883
CTCFKD_72h	ESCO1KD_1	0.9
CTCFKD_72h	ESCO1KD_2	0.901
CTCFKD_72h	JQ1_minus	0.869
CTCFKD_72h	JQ1_plus	0.884
CTCFKD_72h	Mau2KD	0.861
CTCFKD_72h	NIPBLKD_1	0.724
CTCFKD_72h	NIPBLKD_2	0.711
CTCFKD_72h	NIPBLKD_24h	0.817
CTCFKD_72h	NIPBLKD_48h	0.763
CTCFKD_72h	NIPBLKD_72h	0.767
CTCFKD_72h	NIPBLKD_si8	0.791
CTCFKD_72h	NIPBL_Rad21_KD	0.701
CTCFKD_72h	PDS5ABKD	0.828
CTCFKD_72h	PDS5AKD_48h	0.878
CTCFKD_72h	PDS5AKD_72h	0.897
CTCFKD_72h	PDS5BKD	0.884
CTCFKD_72h	Rad21KD_1	0.79
CTCFKD_72h	Rad21KD_2	0.833
CTCFKD_72h	Rad21KD_3	0.806
CTCFKD_72h	WAPLKD	0.897
Control_1	CTCFKD_1	0.897
Control_1	CTCFKD_120h	0.873
Control_1	CTCFKD_2	0.868
Control_1	CTCFKD_626_628	0.88
Control_1	CTCFKD_72h	0.88
Control_1	Control_1	1
Control_1	Control_2	0.937
Control_1	Control_3	0.947
Control_1	Control_4	0.929
Control_1	Control_5	0.921
Control_1	Control_6	0.929
Control_1	ESCO1KD_1	0.904
Control_1	ESCO1KD_2	0.911
Control_1	JQ1_minus	0.9
Control_1	JQ1_plus	0.921
Control_1	Mau2KD	0.9
Control_1	NIPBLKD_1	0.78
Control_1	NIPBLKD_2	0.776
Control_1	NIPBLKD_24h	0.872
Control_1	NIPBLKD_48h	0.831
Control_1	NIPBLKD_72h	0.828
Control_1	NIPBLKD_si8	0.852
Control_1	NIPBL_Rad21_KD	0.78
Control_1	PDS5ABKD	0.791
Control_1	PDS5AKD_48h	0.923
Control_1	PDS5AKD_72h	0.918
Control_1	PDS5BKD	0.893
Control_1	Rad21KD_1	0.824
Control_1	Rad21KD_2	0.856
Control_1	Rad21KD_3	0.822
Control_1	WAPLKD	0.897
Control_2	CTCFKD_1	0.868
Control_2	CTCFKD_120h	0.884
Control_2	CTCFKD_2	0.895
Control_2	CTCFKD_626_628	0.889
Control_2	CTCFKD_72h	0.888
Control_2	Control_1	0.937
Control_2	Control_2	1
Control_2	Control_3	0.956
Control_2	Control_4	0.949
Control_2	Control_5	0.959
Control_2	Control_6	0.967
Control_2	ESCO1KD_1	0.93
Control_2	ESCO1KD_2	0.929
Control_2	JQ1_minus	0.941
Control_2	JQ1_plus	0.956
Control_2	Mau2KD	0.915
Control_2	NIPBLKD_1	0.791
Control_2	NIPBLKD_2	0.802
Control_2	NIPBLKD_24h	0.9
Control_2	NIPBLKD_48h	0.849
Control_2	NIPBLKD_72h	0.854
Control_2	NIPBLKD_si8	0.884
Control_2	NIPBL_Rad21_KD	0.774
Control_2	PDS5ABKD	0.812
Control_2	PDS5AKD_48h	0.945
Control_2	PDS5AKD_72h	0.94
Control_2	PDS5BKD	0.919
Control_2	Rad21KD_1	0.825
Control_2	Rad21KD_2	0.892
Control_2	Rad21KD_3	0.852
Control_2	WAPLKD	0.926
Control_3	CTCFKD_1	0.895
Control_3	CTCFKD_120h	0.885
Control_3	CTCFKD_2	0.893
Control_3	CTCFKD_626_628	0.894
Control_3	CTCFKD_72h	0.897
Control_3	Control_1	0.947
Control_3	Control_2	0.956
Control_3	Control_3	1
Control_3	Control_4	0.962
Control_3	Control_5	0.936
Control_3	Control_6	0.958
Control_3	ESCO1KD_1	0.936
Control_3	ESCO1KD_2	0.938
Control_3	JQ1_minus	0.921
Control_3	JQ1_plus	0.938
Control_3	Mau2KD	0.931
Control_3	NIPBLKD_1	0.783
Control_3	NIPBLKD_2	0.799
Control_3	NIPBLKD_24h	0.894
Control_3	NIPBLKD_48h	0.861
Control_3	NIPBLKD_72h	0.863
Control_3	NIPBLKD_si8	0.878
Control_3	NIPBL_Rad21_KD	0.797
Control_3	PDS5ABKD	0.829
Control_3	PDS5AKD_48h	0.949
Control_3	PDS5AKD_72h	0.945
Control_3	PDS5BKD	0.935
Control_3	Rad21KD_1	0.835
Control_3	Rad21KD_2	0.896
Control_3	Rad21KD_3	0.86
Control_3	WAPLKD	0.925
Control_4	CTCFKD_1	0.885
Control_4	CTCFKD_120h	0.88
Control_4	CTCFKD_2	0.908
Control_4	CTCFKD_626_628	0.889
Control_4	CTCFKD_72h	0.9
Control_4	Control_1	0.929
Control_4	Control_2	0.949
Control_4	Control_3	0.962
Control_4	Control_4	1
Control_4	Control_5	0.938
Control_4	Control_6	0.956
Control_4	ESCO1KD_1	0.94
Control_4	ESCO1KD_2	0.932
Control_4	JQ1_minus	0.917
Control_4	JQ1_plus	0.926
Control_4	Mau2KD	0.929
Control_4	NIPBLKD_1	0.806
Control_4	NIPBLKD_2	0.806
Control_4	NIPBLKD_24h	0.886
Control_4	NIPBLKD_48h	0.852
Control_4	NIPBLKD_72h	0.859
Control_4	NIPBLKD_si8	0.882
Control_4	NIPBL_Rad21_KD	0.784
Control_4	PDS5ABKD	0.821
Control_4	PDS5AKD_48h	0.938
Control_4	PDS5AKD_72h	0.934
Control_4	PDS5BKD	0.941
Control_4	Rad21KD_1	0.836
Control_4	Rad21KD_2	0.889
Control_4	Rad21KD_3	0.869
Control_4	WAPLKD	0.923
Control_5	CTCFKD_1	0.876
Control_5	CTCFKD_120h	0.878
Control_5	CTCFKD_2	0.888
Control_5	CTCFKD_626_628	0.897
Control_5	CTCFKD_72h	0.907
Control_5	Control_1	0.921
Control_5	Control_2	0.959
Control_5	Control_3	0.936
Control_5	Control_4	0.938
Control_5	Control_5	1
Control_5	Control_6	0.952
Control_5	ESCO1KD_1	0.929
Control_5	ESCO1KD_2	0.935
Control_5	JQ1_minus	0.927
Control_5	JQ1_plus	0.938
Control_5	Mau2KD	0.905
Control_5	NIPBLKD_1	0.778
Control_5	NIPBLKD_2	0.771
Control_5	NIPBLKD_24h	0.886
Control_5	NIPBLKD_48h	0.827
Control_5	NIPBLKD_72h	0.839
Control_5	NIPBLKD_si8	0.856
Control_5	NIPBL_Rad21_KD	0.752
Control_5	PDS5ABKD	0.814
Control_5	PDS5AKD_48h	0.927
Control_5	PDS5AKD_72h	0.925
Control_5	PDS5BKD	0.917
Control_5	Rad21KD_1	0.796
Control_5	Rad21KD_2	0.863
Control_5	Rad21KD_3	0.827
Control_5	WAPLKD	0.927
Control_6	CTCFKD_1	0.861
Control_6	CTCFKD_120h	0.881
Control_6	CTCFKD_2	0.898
Control_6	CTCFKD_626_628	0.873
Control_6	CTCFKD_72h	0.883
Control_6	Control_1	0.929
Control_6	Control_2	0.967
Control_6	Control_3	0.958
Control_6	Control_4	0.956
Control_6	Control_5	0.952
Control_6	Control_6	1
Control_6	ESCO1KD_1	0.937
Control_6	ESCO1KD_2	0.931
Control_6	JQ1_minus	0.949
Control_6	JQ1_plus	0.96
Control_6	Mau2KD	0.924
Control_6	NIPBLKD_1	0.797
Control_6	NIPBLKD_2	0.806
Control_6	NIPBLKD_24h	0.896
Control_6	NIPBLKD_48h	0.859
Control_6	NIPBLKD_72h	0.864
Control_6	NIPBLKD_si8	0.883
Control_6	NIPBL_Rad21_KD	0.789
Control_6	PDS5ABKD	0.834
Control_6	PDS5AKD_48h	0.952
Control_6	PDS5AKD_72h	0.942
Control_6	PDS5BKD	0.939
Control_6	Rad21KD_1	0.824
Control_6	Rad21KD_2	0.897
Control_6	Rad21KD_3	0.865
Control_6	WAPLKD	0.929
ESCO1KD_1	CTCFKD_1	0.875
ESCO1KD_1	CTCFKD_120h	0.881
ESCO1KD_1	CTCFKD_2	0.892
ESCO1KD_1	CTCFKD_626_628	0.909
ESCO1KD_1	CTCFKD_72h	0.9
ESCO1KD_1	Control_1	0.904
ESCO1KD_1	Control_2	0.93
ESCO1KD_1	Control_3	0.936
ESCO1KD_1	Control_4	0.94
ESCO1KD_1	Control_5	0.929
ESCO1KD_1	Control_6	0.937
ESCO1KD_1	ESCO1KD_1	1
ESCO1KD_1	ESCO1KD_2	0.953
ESCO1KD_1	JQ1_minus	0.894
ESCO1KD_1	JQ1_plus	0.915
ESCO1KD_1	Mau2KD	0.888
ESCO1KD_1	NIPBLKD_1	0.723
ESCO1KD_1	NIPBLKD_2	0.726
ESCO1KD_1	NIPBLKD_24h	0.837
ESCO1KD_1	NIPBLKD_48h	0.79
ESCO1KD_1	NIPBLKD_72h	0.805
ESCO1KD_1	NIPBLKD_si8	0.812
ESCO1KD_1	NIPBL_Rad21_KD	0.737
ESCO1KD_1	PDS5ABKD	0.873
ESCO1KD_1	PDS5AKD_48h	0.933
ESCO1KD_1	PDS5AKD_72h	0.948
ESCO1KD_1	PDS5BKD	0.949
ESCO1KD_1	Rad21KD_1	0.819
ESCO1KD_1	Rad21KD_2	0.888
ESCO1KD_1	Rad21KD_3	0.858
ESCO1KD_1	WAPLKD	0.956
ESCO1KD_2	CTCFKD_1	0.891
ESCO1KD_2	CTCFKD_120h	0.88
ESCO1KD_2	CTCFKD_2	0.887
ESCO1KD_2	CTCFKD_626_628	0.915
ESCO1KD_2	CTCFKD_72h	0.901
ESCO1KD_2	Control_1	0.911
ESCO1KD_2	Control_2	0.929
ESCO1KD_2	Control_3	0.938
ESCO1KD_2	Control_4	0.932
ESCO1KD_2	Control_5	0.935
ESCO1KD_2	Control_6	0.931
ESCO1KD_2	ESCO1KD_1	0.953
ESCO1KD_2	ESCO1KD_2	1
ESCO1KD_2	JQ1_minus	0.881
ESCO1KD_2	JQ1_plus	0.903
ESCO1KD_2	Mau2KD	0.885
ESCO1KD_2	NIPBLKD_1	0.732
ESCO1KD_2	NIPBLKD_2	0.732
ESCO1KD_2	NIPBLKD_24h	0.843
ESCO1KD_2	NIPBLKD_48h	0.797
ESCO1KD_2	NIPBLKD_72h	0.806
ESCO1KD_2	NIPBLKD_si8	0.817
ESCO1KD_2	NIPBL_Rad21_KD	0.735
ESCO1KD_2	PDS5ABKD	0.868
ESCO1KD_2	PDS5AKD_48h	0.911
ESCO1KD_2	PDS5AKD_72h	0.919
ESCO1KD_2	PDS5BKD	0.947
ESCO1KD_2	Rad21KD_1	0.824
ESCO1KD_2	Rad21KD_2	0.875
ESCO1KD_2	Rad21KD_3	0.837
ESCO1KD_2	WAPLKD	0.943
JQ1_minus	CTCFKD_1	0.834
JQ1_minus	CTCFKD_120h	0.872
JQ1_minus	CTCFKD_2	0.866
JQ1_minus	CTCFKD_626_628	0.85
JQ1_minus	CTCFKD_72h	0.869
JQ1_minus	Control_1	0.9
JQ1_minus	Control_2	0.941
JQ1_minus	Control_3	0.921
JQ1_minus	Control_4	0.917
JQ1_minus	Control_5	0.927
JQ1_minus	Control_6	0.949
JQ1_minus	ESCO1KD_1	0.894
JQ1_minus	ESCO1KD_2	0.881
JQ1_minus	JQ1_minus	1
JQ1_minus	JQ1_plus	0.958
JQ1_minus	Mau2KD	0.884
JQ1_minus	NIPBLKD_1	0.76
JQ1_minus	NIPBLKD_2	0.778
JQ1_minus	NIPBLKD_24h	0.867
JQ1_minus	NIPBLKD_48h	0.814
JQ1_minus	NIPBLKD_72h	0.819
JQ1_minus	NIPBLKD_si8	0.838
JQ1_minus	NIPBL_Rad21_KD	0.739
JQ1_minus	PDS5ABKD	0.806
JQ1_minus	PDS5AKD_48h	0.923
JQ1_minus	PDS5AKD_72h	0.914
JQ1_minus	PDS5BKD	0.89
JQ1_minus	Rad21KD_1	0.792
JQ1_minus	Rad21KD_2	0.856
JQ1_minus	Rad21KD_3	0.822
JQ1_minus	WAPLKD	0.899
JQ1_plus	CTCFKD_1	0.86
JQ1_plus	CTCFKD_120h	0.891
JQ1_plus	CTCFKD_2	0.885
JQ1_plus	CTCFKD_626_628	0.868
JQ1_plus	CTCFKD_72h	0.884
JQ1_plus	Control_1	0.921
JQ1_plus	Control_2	0.956
JQ1_plus	Control_3	0.938
JQ1_plus	Control_4	0.926
JQ1_plus	Control_5	0.938
JQ1_plus	Control_6	0.96
JQ1_plus	ESCO1KD_1	0.915
JQ1_plus	ESCO1KD_2	0.903
JQ1_plus	JQ1_minus	0.958
JQ1_plus	JQ1_plus	1
JQ1_plus	Mau2KD	0.902
JQ1_plus	NIPBLKD_1	0.77
JQ1_plus	NIPBLKD_2	0.778
JQ1_plus	NIPBLKD_24h	0.877
JQ1_plus	NIPBLKD_48h	0.831
JQ1_plus	NIPBLKD_72h	0.834
JQ1_plus	NIPBLKD_si8	0.854
JQ1_plus	NIPBL_Rad21_KD	0.75
JQ1_plus	PDS5ABKD	0.839
JQ1_plus	PDS5AKD_48h	0.941
JQ1_plus	PDS5AKD_72h	0.933
JQ1_plus	PDS5BKD	0.915
JQ1_plus	Rad21KD_1	0.817
JQ1_plus	Rad21KD_2	0.88
JQ1_plus	Rad21KD_3	0.843
JQ1_plus	WAPLKD	0.923
Mau2KD	CTCFKD_1	0.854
Mau2KD	CTCFKD_120h	0.843
Mau2KD	CTCFKD_2	0.864
Mau2KD	CTCFKD_626_628	0.841
Mau2KD	CTCFKD_72h	0.861
Mau2KD	Control_1	0.9
Mau2KD	Control_2	0.915
Mau2KD	Control_3	0.931
Mau2KD	Control_4	0.929
Mau2KD	Control_5	0.905
Mau2KD	Control_6	0.924
Mau2KD	ESCO1KD_1	0.888
Mau2KD	ESCO1KD_2	0.885
Mau2KD	JQ1_minus	0.884
Mau2KD	JQ1_plus	0.902
Mau2KD	Mau2KD	1
Mau2KD	NIPBLKD_1	0.865
Mau2KD	NIPBLKD_2	0.871
Mau2KD	NIPBLKD_24h	0.922
Mau2KD	NIPBLKD_48h	0.915
Mau2KD	NIPBLKD_72h	0.916
Mau2KD	NIPBLKD_si8	0.922
Mau2KD	NIPBL_Rad21_KD	0.863
Mau2KD	PDS5ABKD	0.739
Mau2KD	PDS5AKD_48h	0.894
Mau2KD	PDS5AKD_72h	0.884
Mau2KD	PDS5BKD	0.884
Mau2KD	Rad21KD_1	0.864
Mau2KD	Rad21KD_2	0.903
Mau2KD	Rad21KD_3	0.892
Mau2KD	WAPLKD	0.869
NIPBLKD_1	CTCFKD_1	0.742
NIPBLKD_1	CTCFKD_120h	0.7
NIPBLKD_1	CTCFKD_2	0.76
NIPBLKD_1	CTCFKD_626_628	0.669
NIPBLKD_1	CTCFKD_72h	0.724
NIPBLKD_1	Control_1	0.78
NIPBLKD_1	Control_2	0.791
NIPBLKD_1	Control_3	0.783
NIPBLKD_1	Control_4	0.806
NIPBLKD_1	Control_5	0.778
NIPBLKD_1	Control_6	0.797
NIPBLKD_1	ESCO1KD_1	0.723
NIPBLKD_1	ESCO1KD_2	0.732
NIPBLKD_1	JQ1_minus	0.76
NIPBLKD_1	JQ1_plus	0.77
NIPBLKD_1	Mau2KD	0.865
NIPBLKD_1	NIPBLKD_1	1
NIPBLKD_1	NIPBLKD_2	0.941
NIPBLKD_1	NIPBLKD_24h	0.85
NIPBLKD_1	NIPBLKD_48h	0.923
NIPBLKD_1	NIPBLKD_72h	0.911
NIPBLKD_1	NIPBLKD_si8	0.928
NIPBLKD_1	NIPBL_Rad21_KD	0.886
NIPBLKD_1	PDS5ABKD	0.574
NIPBLKD_1	PDS5AKD_48h	0.745
NIPBLKD_1	PDS5AKD_72h	0.718
NIPBLKD_1	PDS5BKD	0.751
NIPBLKD_1	Rad21KD_1	0.82
NIPBLKD_1	Rad21KD_2	0.827
NIPBLKD_1	Rad21KD_3	0.833
NIPBLKD_1	WAPLKD	0.692
NIPBLKD_2	CTCFKD_1	0.717
NIPBLKD_2	CTCFKD_120h	0.703
NIPBLKD_2	CTCFKD_2	0.751
NIPBLKD_2	CTCFKD_626_628	0.663
NIPBLKD_2	CTCFKD_72h	0.711
NIPBLKD_2	Control_1	0.776
NIPBLKD_2	Control_2	0.802
NIPBLKD_2	Control_3	0.799
NIPBLKD_2	Control_4	0.806
NIPBLKD_2	Control_5	0.771
NIPBLKD_2	Control_6	0.806
NIPBLKD_2	ESCO1KD_1	0.726
NIPBLKD_2	ESCO1KD_2	0.732
NIPBLKD_2	JQ1_minus	0.778
NIPBLKD_2	JQ1_plus	0.778
NIPBLKD_2	Mau2KD	0.871
NIPBLKD_2	NIPBLKD_1	0.941
NIPBLKD_2	NIPBLKD_2	1
NIPBLKD_2	NIPBLKD_24h	0.873
NIPBLKD_2	NIPBLKD_48h	0.936
NIPBLKD_2	NIPBLKD_72h	0.927
NIPBLKD_2	NIPBLKD_si8	0.942
NIPBLKD_2	NIPBL_Rad21_KD	0.907
NIPBLKD_2	PDS5ABKD	0.583
NIPBLKD_2	PDS5AKD_48h	0.767
NIPBLKD_2	PDS5AKD_72h	0.728
NIPBLKD_2	PDS5BKD	0.763
NIPBLKD_2	Rad21KD_1	0.81
NIPBLKD_2	Rad21KD_2	0.851
NIPBLKD_2	Rad21KD_3	0.855
NIPBLKD_2	WAPLKD	0.698
NIPBLKD_24h	CTCFKD_1	0.817
NIPBLKD_24h	CTCFKD_120h	0.804
NIPBLKD_24h	CTCFKD_2	0.818
NIPBLKD_24h	CTCFKD_626_628	0.792
NIPBLKD_24h	CTCFKD_72h	0.817
NIPBLKD_24h	Control_1	0.872
NIPBLKD_24h	Control_2	0.9
NIPBLKD_24h	Control_3	0.894
NIPBLKD_24h	Control_4	0.886
NIPBLKD_24h	Control_5	0.886
NIPBLKD_24h	Control_6	0.896
NIPBLKD_24h	ESCO1KD_1	0.837
NIPBLKD_24h	ESCO1KD_2	0.843
NIPBLKD_24h	JQ1_minus	0.867
NIPBLKD_24h	JQ1_plus	0.877
NIPBLKD_24h	Mau2KD	0.922
NIPBLKD_24h	NIPBLKD_1	0.85
NIPBLKD_24h	NIPBLKD_2	0.873
NIPBLKD_24h	NIPBLKD_24h	1
NIPBLKD_24h	NIPBLKD_48h	0.923
NIPBLKD_24h	NIPBLKD_72h	0.931
NIPBLKD_24h	NIPBLKD_si8	0.913
NIPBLKD_24h	NIPBL_Rad21_KD	0.855
NIPBLKD_24h	PDS5ABKD	0.694
NIPBLKD_24h	PDS5AKD_48h	0.875
NIPBLKD_24h	PDS5AKD_72h	0.864
NIPBLKD_24h	PDS5BKD	0.84
NIPBLKD_24h	Rad21KD_1	0.83
NIPBLKD_24h	Rad21KD_2	0.881
NIPBLKD_24h	Rad21KD_3	0.862
NIPBLKD_24h	WAPLKD	0.83
NIPBLKD_48h	CTCFKD_1	0.788
NIPBLKD_48h	CTCFKD_120h	0.748
NIPBLKD_48h	CTCFKD_2	0.792
NIPBLKD_48h	CTCFKD_626_628	0.722
NIPBLKD_48h	CTCFKD_72h	0.763
NIPBLKD_48h	Control_1	0.831
NIPBLKD_48h	Control_2	0.849
NIPBLKD_48h	Control_3	0.861
NIPBLKD_48h	Control_4	0.852
NIPBLKD_48h	Control_5	0.827
NIPBLKD_48h	Control_6	0.859
NIPBLKD_48h	ESCO1KD_1	0.79
NIPBLKD_48h	ESCO1KD_2	0.797
NIPBLKD_48h	JQ1_minus	0.814
NIPBLKD_48h	JQ1_plus	0.831
NIPBLKD_48h	Mau2KD	0.915
NIPBLKD_48h	NIPBLKD_1	0.923
NIPBLKD_48h	NIPBLKD_2	0.936
NIPBLKD_48h	NIPBLKD_24h	0.923
NIPBLKD_48h	NIPBLKD_48h	1
NIPBLKD_48h	NIPBLKD_72h	0.967
NIPBLKD_48h	NIPBLKD_si8	0.943
NIPBLKD_48h	NIPBL_Rad21_KD	0.921
NIPBLKD_48h	PDS5ABKD	0.647
NIPBLKD_48h	PDS5AKD_48h	0.829
NIPBLKD_48h	PDS5AKD_72h	0.804
NIPBLKD_48h	PDS5BKD	0.816
NIPBLKD_48h	Rad21KD_1	0.86
NIPBLKD_48h	Rad21KD_2	0.888
NIPBLKD_48h	Rad21KD_3	0.881
NIPBLKD_48h	WAPLKD	0.766
NIPBLKD_72h	CTCFKD_1	0.778
NIPBLKD_72h	CTCFKD_120h	0.753
NIPBLKD_72h	CTCFKD_2	0.794
NIPBLKD_72h	CTCFKD_626_628	0.734
NIPBLKD_72h	CTCFKD_72h	0.767
NIPBLKD_72h	Control_1	0.828
NIPBLKD_72h	Control_2	0.854
NIPBLKD_72h	Control_3	0.863
NIPBLKD_72h	Control_4	0.859
NIPBLKD_72h	Control_5	0.839
NIPBLKD_72h	Control_6	0.864
NIPBLKD_72h	ESCO1KD_1	0.805
NIPBLKD_72h	ESCO1KD_2	0.806
NIPBLKD_72h	JQ1_minus	0.819
NIPBLKD_72h	JQ1_plus	0.834
NIPBLKD_72h	Mau2KD	0.916
NIPBLKD_72h	NIPBLKD_1	0.911
NIPBLKD_72h	NIPBLKD_2	0.927
NIPBLKD_72h	NIPBLKD_24h	0.931
NIPBLKD_72h	NIPBLKD_48h	0.967
NIPBLKD_72h	NIPBLKD_72h	1
NIPBLKD_72h	NIPBLKD_si8	0.949
NIPBLKD_72h	NIPBL_Rad21_KD	0.927
NIPBLKD_72h	PDS5ABKD	0.661
NIPBLKD_72h	PDS5AKD_48h	0.832
NIPBLKD_72h	PDS5AKD_72h	0.816
NIPBLKD_72h	PDS5BKD	0.825
NIPBLKD_72h	Rad21KD_1	0.851
NIPBLKD_72h	Rad21KD_2	0.894
NIPBLKD_72h	Rad21KD_3	0.887
NIPBLKD_72h	WAPLKD	0.781
NIPBLKD_si8	CTCFKD_1	0.792
NIPBLKD_si8	CTCFKD_120h	0.779
NIPBLKD_si8	CTCFKD_2	0.828
NIPBLKD_si8	CTCFKD_626_628	0.766
NIPBLKD_si8	CTCFKD_72h	0.791
NIPBLKD_si8	Control_1	0.852
NIPBLKD_si8	Control_2	0.884
NIPBLKD_si8	Control_3	0.878
NIPBLKD_si8	Control_4	0.882
NIPBLKD_si8	Control_5	0.856
NIPBLKD_si8	Control_6	0.883
NIPBLKD_si8	ESCO1KD_1	0.812
NIPBLKD_si8	ESCO1KD_2	0.817
NIPBLKD_si8	JQ1_minus	0.838
NIPBLKD_si8	JQ1_plus	0.854
NIPBLKD_si8	Mau2KD	0.922
NIPBLKD_si8	NIPBLKD_1	0.928
NIPBLKD_si8	NIPBLKD_2	0.942
NIPBLKD_si8	NIPBLKD_24h	0.913
NIPBLKD_si8	NIPBLKD_48h	0.943
NIPBLKD_si8	NIPBLKD_72h	0.949
NIPBLKD_si8	NIPBLKD_si8	1
NIPBLKD_si8	NIPBL_Rad21_KD	0.908
NIPBLKD_si8	PDS5ABKD	0.667
NIPBLKD_si8	PDS5AKD_48h	0.845
NIPBLKD_si8	PDS5AKD_72h	0.821
NIPBLKD_si8	PDS5BKD	0.829
NIPBLKD_si8	Rad21KD_1	0.838
NIPBLKD_si8	Rad21KD_2	0.892
NIPBLKD_si8	Rad21KD_3	0.882
NIPBLKD_si8	WAPLKD	0.79
NIPBL_Rad21_KD	CTCFKD_1	0.721
NIPBL_Rad21_KD	CTCFKD_120h	0.704
NIPBL_Rad21_KD	CTCFKD_2	0.734
NIPBL_Rad21_KD	CTCFKD_626_628	0.658
NIPBL_Rad21_KD	CTCFKD_72h	0.701
NIPBL_Rad21_KD	Control_1	0.78
NIPBL_Rad21_KD	Control_2	0.774
NIPBL_Rad21_KD	Control_3	0.797
NIPBL_Rad21_KD	Control_4	0.784
NIPBL_Rad21_KD	Control_5	0.752
NIPBL_Rad21_KD	Control_6	0.789
NIPBL_Rad21_KD	ESCO1KD_1	0.737
NIPBL_Rad21_KD	ESCO1KD_2	0.735
NIPBL_Rad21_KD	JQ1_minus	0.739
NIPBL_Rad21_KD	JQ1_plus	0.75
NIPBL_Rad21_KD	Mau2KD	0.863
NIPBL_Rad21_KD	NIPBLKD_1	0.886
NIPBL_Rad21_KD	NIPBLKD_2	0.907
NIPBL_Rad21_KD	NIPBLKD_24h	0.855
NIPBL_Rad21_KD	NIPBLKD_48h	0.921
NIPBL_Rad21_KD	NIPBLKD_72h	0.927
NIPBL_Rad21_KD	NIPBLKD_si8	0.908
NIPBL_Rad21_KD	NIPBL_Rad21_KD	1
NIPBL_Rad21_KD	PDS5ABKD	0.594
NIPBL_Rad21_KD	PDS5AKD_48h	0.768
NIPBL_Rad21_KD	PDS5AKD_72h	0.74
NIPBL_Rad21_KD	PDS5BKD	0.76
NIPBL_Rad21_KD	Rad21KD_1	0.82
NIPBL_Rad21_KD	Rad21KD_2	0.864
NIPBL_Rad21_KD	Rad21KD_3	0.862
NIPBL_Rad21_KD	WAPLKD	0.699
PDS5ABKD	CTCFKD_1	0.807
PDS5ABKD	CTCFKD_120h	0.828
PDS5ABKD	CTCFKD_2	0.828
PDS5ABKD	CTCFKD_626_628	0.825
PDS5ABKD	CTCFKD_72h	0.828
PDS5ABKD	Control_1	0.791
PDS5ABKD	Control_2	0.812
PDS5ABKD	Control_3	0.829
PDS5ABKD	Control_4	0.821
PDS5ABKD	Control_5	0.814
PDS5ABKD	Control_6	0.834
PDS5ABKD	ESCO1KD_1	0.873
PDS5ABKD	ESCO1KD_2	0.868
PDS5ABKD	JQ1_minus	0.806
PDS5ABKD	JQ1_plus	0.839
PDS5ABKD	Mau2KD	0.739
PDS5ABKD	NIPBLKD_1	0.574
PDS5ABKD	NIPBLKD_2	0.583
PDS5ABKD	NIPBLKD_24h	0.694
PDS5ABKD	NIPBLKD_48h	0.647
PDS5ABKD	NIPBLKD_72h	0.661
PDS5ABKD	NIPBLKD_si8	0.667
PDS5ABKD	NIPBL_Rad21_KD	0.594
PDS5ABKD	PDS5ABKD	1
PDS5ABKD	PDS5AKD_48h	0.843
PDS5ABKD	PDS5AKD_72h	0.867
PDS5ABKD	PDS5BKD	0.899
PDS5ABKD	Rad21KD_1	0.762
PDS5ABKD	Rad21KD_2	0.8
PDS5ABKD	Rad21KD_3	0.776
PDS5ABKD	WAPLKD	0.895
PDS5AKD_48h	CTCFKD_1	0.864
PDS5AKD_48h	CTCFKD_120h	0.878
PDS5AKD_48h	CTCFKD_2	0.884
PDS5AKD_48h	CTCFKD_626_628	0.861
PDS5AKD_48h	CTCFKD_72h	0.878
PDS5AKD_48h	Control_1	0.923
PDS5AKD_48h	Control_2	0.945
PDS5AKD_48h	Control_3	0.949
PDS5AKD_48h	Control_4	0.938
PDS5AKD_48h	Control_5	0.927
PDS5AKD_48h	Control_6	0.952
PDS5AKD_48h	ESCO1KD_1	0.933
PDS5AKD_48h	ESCO1KD_2	0.911
PDS5AKD_48h	JQ1_minus	0.923
PDS5AKD_48h	JQ1_plus	0.941
PDS5AKD_48h	Mau2KD	0.894
PDS5AKD_48h	NIPBLKD_1	0.745
PDS5AKD_48h	NIPBLKD_2	0.767
PDS5AKD_48h	NIPBLKD_24h	0.875
PDS5AKD_48h	NIPBLKD_48h	0.829
PDS5AKD_48h	NIPBLKD_72h	0.832
PDS5AKD_48h	NIPBLKD_si8	0.845
PDS5AKD_48h	NIPBL_Rad21_KD	0.768
PDS5AKD_48h	PDS5ABKD	0.843
PDS5AKD_48h	PDS5AKD_48h	1
PDS5AKD_48h	PDS5AKD_72h	0.956
PDS5AKD_48h	PDS5BKD	0.93
PDS5AKD_48h	Rad21KD_1	0.804
PDS5AKD_48h	Rad21KD_2	0.883
PDS5AKD_48h	Rad21KD_3	0.845
PDS5AKD_48h	WAPLKD	0.919
PDS5AKD_72h	CTCFKD_1	0.878
PDS5AKD_72h	CTCFKD_120h	0.889
PDS5AKD_72h	CTCFKD_2	0.893
PDS5AKD_72h	CTCFKD_626_628	0.896
PDS5AKD_72h	CTCFKD_72h	0.897
PDS5AKD_72h	Control_1	0.918
PDS5AKD_72h	Control_2	0.94
PDS5AKD_72h	Control_3	0.945
PDS5AKD_72h	Control_4	0.934
PDS5AKD_72h	Control_5	0.925
PDS5AKD_72h	Control_6	0.942
PDS5AKD_72h	ESCO1KD_1	0.948
PDS5AKD_72h	ESCO1KD_2	0.919
PDS5AKD_72h	JQ1_minus	0.914
PDS5AKD_72h	JQ1_plus	0.933
PDS5AKD_72h	Mau2KD	0.884
PDS5AKD_72h	NIPBLKD_1	0.718
PDS5AKD_72h	NIPBLKD_2	0.728
PDS5AKD_72h	NIPBLKD_24h	0.864
PDS5AKD_72h	NIPBLKD_48h	0.804
PDS5AKD_72h	NIPBLKD_72h	0.816
PDS5AKD_72h	NIPBLKD_si8	0.821
PDS5AKD_72h	NIPBL_Rad21_KD	0.74
PDS5AKD_72h	PDS5ABKD	0.867
PDS5AKD_72h	PDS5AKD_48h	0.956
PDS5AKD_72h	PDS5AKD_72h	1
PDS5AKD_72h	PDS5BKD	0.92
PDS5AKD_72h	Rad21KD_1	0.812
PDS5AKD_72h	Rad21KD_2	0.874
PDS5AKD_72h	Rad21KD_3	0.835
PDS5AKD_72h	WAPLKD	0.938
PDS5BKD	CTCFKD_1	0.872
PDS5BKD	CTCFKD_120h	0.874
PDS5BKD	CTCFKD_2	0.898
PDS5BKD	CTCFKD_626_628	0.871
PDS5BKD	CTCFKD_72h	0.884
PDS5BKD	Control_1	0.893
PDS5BKD	Control_2	0.919
PDS5BKD	Control_3	0.935
PDS5BKD	Control_4	0.941
PDS5BKD	Control_5	0.917
PDS5BKD	Control_6	0.939
PDS5BKD	ESCO1KD_1	0.949
PDS5BKD	ESCO1KD_2	0.947
PDS5BKD	JQ1_minus	0.89
PDS5BKD	JQ1_plus	0.915
PDS5BKD	Mau2KD	0.884
PDS5BKD	NIPBLKD_1	0.751
PDS5BKD	NIPBLKD_2	0.763
PDS5BKD	NIPBLKD_24h	0.84
PDS5BKD	NIPBLKD_48h	0.816
PDS5BKD	NIPBLKD_72h	0.825
PDS5BKD	NIPBLKD_si8	0.829
PDS5BKD	NIPBL_Rad21_KD	0.76
PDS5BKD	PDS5ABKD	0.899
PDS5BKD	PDS5AKD_48h	0.93
PDS5BKD	PDS5AKD_72h	0.92
PDS5BKD	PDS5BKD	1
PDS5BKD	Rad21KD_1	0.844
PDS5BKD	Rad21KD_2	0.903
PDS5BKD	Rad21KD_3	0.884
PDS5BKD	WAPLKD	0.944
Rad21KD_1	CTCFKD_1	0.833
Rad21KD_1	CTCFKD_120h	0.781
Rad21KD_1	CTCFKD_2	0.806
Rad21KD_1	CTCFKD_626_628	0.773
Rad21KD_1	CTCFKD_72h	0.79
Rad21KD_1	Control_1	0.824
Rad21KD_1	Control_2	0.825
Rad21KD_1	Control_3	0.835
Rad21KD_1	Control_4	0.836
Rad21KD_1	Control_5	0.796
Rad21KD_1	Control_6	0.824
Rad21KD_1	ESCO1KD_1	0.819
Rad21KD_1	ESCO1KD_2	0.824
Rad21KD_1	JQ1_minus	0.792
Rad21KD_1	JQ1_plus	0.817
Rad21KD_1	Mau2KD	0.864
Rad21KD_1	NIPBLKD_1	0.82
Rad21KD_1	NIPBLKD_2	0.81
Rad21KD_1	NIPBLKD_24h	0.83
Rad21KD_1	NIPBLKD_48h	0.86
Rad21KD_1	NIPBLKD_72h	0.851
Rad21KD_1	NIPBLKD_si8	0.838
Rad21KD_1	NIPBL_Rad21_KD	0.82
Rad21KD_1	PDS5ABKD	0.762
Rad21KD_1	PDS5AKD_48h	0.804
Rad21KD_1	PDS5AKD_72h	0.812
Rad21KD_1	PDS5BKD	0.844
Rad21KD_1	Rad21KD_1	1
Rad21KD_1	Rad21KD_2	0.917
Rad21KD_1	Rad21KD_3	0.925
Rad21KD_1	WAPLKD	0.805
Rad21KD_2	CTCFKD_1	0.833
Rad21KD_2	CTCFKD_120h	0.836
Rad21KD_2	CTCFKD_2	0.862
Rad21KD_2	CTCFKD_626_628	0.818
Rad21KD_2	CTCFKD_72h	0.833
Rad21KD_2	Control_1	0.856
Rad21KD_2	Control_2	0.892
Rad21KD_2	Control_3	0.896
Rad21KD_2	Control_4	0.889
Rad21KD_2	Control_5	0.863
Rad21KD_2	Control_6	0.897
Rad21KD_2	ESCO1KD_1	0.888
Rad21KD_2	ESCO1KD_2	0.875
Rad21KD_2	JQ1_minus	0.856
Rad21KD_2	JQ1_plus	0.88
Rad21KD_2	Mau2KD	0.903
Rad21KD_2	NIPBLKD_1	0.827
Rad21KD_2	NIPBLKD_2	0.851
Rad21KD_2	NIPBLKD_24h	0.881
Rad21KD_2	NIPBLKD_48h	0.888
Rad21KD_2	NIPBLKD_72h	0.894
Rad21KD_2	NIPBLKD_si8	0.892
Rad21KD_2	NIPBL_Rad21_KD	0.864
Rad21KD_2	PDS5ABKD	0.8
Rad21KD_2	PDS5AKD_48h	0.883
Rad21KD_2	PDS5AKD_72h	0.874
Rad21KD_2	PDS5BKD	0.903
Rad21KD_2	Rad21KD_1	0.917
Rad21KD_2	Rad21KD_2	1
Rad21KD_2	Rad21KD_3	0.958
Rad21KD_2	WAPLKD	0.865
Rad21KD_3	CTCFKD_1	0.807
Rad21KD_3	CTCFKD_120h	0.809
Rad21KD_3	CTCFKD_2	0.844
Rad21KD_3	CTCFKD_626_628	0.776
Rad21KD_3	CTCFKD_72h	0.806
Rad21KD_3	Control_1	0.822
Rad21KD_3	Control_2	0.852
Rad21KD_3	Control_3	0.86
Rad21KD_3	Control_4	0.869
Rad21KD_3	Control_5	0.827
Rad21KD_3	Control_6	0.865
Rad21KD_3	ESCO1KD_1	0.858
Rad21KD_3	ESCO1KD_2	0.837
Rad21KD_3	JQ1_minus	0.822
Rad21KD_3	JQ1_plus	0.843
Rad21KD_3	Mau2KD	0.892
Rad21KD_3	NIPBLKD_1	0.833
Rad21KD_3	NIPBLKD_2	0.855
Rad21KD_3	NIPBLKD_24h	0.862
Rad21KD_3	NIPBLKD_48h	0.881
Rad21KD_3	NIPBLKD_72h	0.887
Rad21KD_3	NIPBLKD_si8	0.882
Rad21KD_3	NIPBL_Rad21_KD	0.862
Rad21KD_3	PDS5ABKD	0.776
Rad21KD_3	PDS5AKD_48h	0.845
Rad21KD_3	PDS5AKD_72h	0.835
Rad21KD_3	PDS5BKD	0.884
Rad21KD_3	Rad21KD_1	0.925
Rad21KD_3	Rad21KD_2	0.958
Rad21KD_3	Rad21KD_3	1
Rad21KD_3	WAPLKD	0.829
WAPLKD	CTCFKD_1	0.867
WAPLKD	CTCFKD_120h	0.885
WAPLKD	CTCFKD_2	0.876
WAPLKD	CTCFKD_626_628	0.912
WAPLKD	CTCFKD_72h	0.897
WAPLKD	Control_1	0.897
WAPLKD	Control_2	0.926
WAPLKD	Control_3	0.925
WAPLKD	Control_4	0.923
WAPLKD	Control_5	0.927
WAPLKD	Control_6	0.929
WAPLKD	ESCO1KD_1	0.956
WAPLKD	ESCO1KD_2	0.943
WAPLKD	JQ1_minus	0.899
WAPLKD	JQ1_plus	0.923
WAPLKD	Mau2KD	0.869
WAPLKD	NIPBLKD_1	0.692
WAPLKD	NIPBLKD_2	0.698
WAPLKD	NIPBLKD_24h	0.83
WAPLKD	NIPBLKD_48h	0.766
WAPLKD	NIPBLKD_72h	0.781
WAPLKD	NIPBLKD_si8	0.79
WAPLKD	NIPBL_Rad21_KD	0.699
WAPLKD	PDS5ABKD	0.895
WAPLKD	PDS5AKD_48h	0.919
WAPLKD	PDS5AKD_72h	0.938
WAPLKD	PDS5BKD	0.944
WAPLKD	Rad21KD_1	0.805
WAPLKD	Rad21KD_2	0.865
WAPLKD	Rad21KD_3	0.829
WAPLKD	WAPLKD	1

## Sheet: Fig. 3
Fig. 3b
Sample	Number of TADs (arrowhead)	Number of loops (HICCUPS)	APA strength	Comartment strength
CTCFKD_1	3321	6601	3.33973	3.81678
CTCFKD_120h	2996	2165	2.29532	3.62845
CTCFKD_2	2986	3317	2.9618	4.32872
CTCFKD_626_628	3391	5096	3.28649	3.64717
CTCFKD_72h	3097	4650	3.00709	3.51754
Control_1	3709	13890	6.14167	3.9395
Control_2	3415	5955	4.61266	3.70907
Control_3	3355	8257	5.37765	4.17503
Control_4	3097	9105	6.35832	4.48584
Control_5	3435	8048	5.32259	3.30169
Control_6	3312	6371	4.70364	3.58573
ESCO1KD_1	3359	7945	4.71824	3.63548
ESCO1KD_2	3173	11324	5.48629	3.66014
Mau2KD	2567	4157	4.04608	4.94209
NIPBLKD_1	1602	3761	2.39624	4.78463
NIPBLKD_2	1320	852	2.07163	4.86014
NIPBLKD_24h	2875	2952	3.03394	4.21638
NIPBLKD_48h	2171	2139	2.78805	4.71276
NIPBLKD_72h	1992	1061	2.42899	4.71954
NIPBLKD_si8	2095	1472	2.68733	4.59613
NIPBL_Rad21_KD	1175	525	1.83997	4.79441
PDS5ABKD	2990	4804	3.51882	2.91484
PDS5AKD_48h	3307	6925	4.01005	3.48177
PDS5AKD_72h	3339	5902	3.85151	3.61906
PDS5BKD	3323	8647	4.73953	3.76959
Rad21KD_1	1908	2367	3.10878	3.95746
Rad21KD_2	2185	1424	3.12274	4.0596
Rad21KD_3	1552	844	2.6963	4.29821
WAPLKD	3460	13984	4.91288	3.88222
JQ1_minus	3300	6264	3.65496	3.28498
JQ1_plus	3257	6318	3.67486	3.25832
Fig. 3c
	10000	20000	30000	40000	50000	60000	70000	80000	90000	100000	110000	120000	130000	140000	150000	160000	170000	180000	190000	200000	210000	220000	230000	240000	250000	260000	270000	280000	290000	300000	310000	320000	330000	340000	350000	360000	370000	380000	390000	400000	410000	420000	430000	440000	450000	460000	470000	480000	490000
CTCFKD_1	-0.583213	-1.2871	-1.49821	-1.63308	-1.73105	-1.8088	-1.87066	-1.92444	-1.97037	-2.00894	-2.04401	-2.07536	-2.10433	-2.12923	-2.15435	-2.17863	-2.20056	-2.21994	-2.23662	-2.25769	-2.27535	-2.29106	-2.29589	-2.32271	-2.33909	-2.35615	-2.3704	-2.38335	-2.39728	-2.4107	-2.42408	-2.43609	-2.44843	-2.46021	-2.47333	-2.4839	-2.49559	-2.50703	-2.51694	-2.52654	-2.53737	-2.54885	-2.55889	-2.56895	-2.57789	-2.58984	-2.59983	-2.60865	-2.61785
CTCFKD_120h	-0.632691	-1.32013	-1.51364	-1.64319	-1.73899	-1.816	-1.8774	-1.92951	-1.97373	-2.01081	-2.04468	-2.07486	-2.10327	-2.1277	-2.15089	-2.17264	-2.19295	-2.21194	-2.22754	-2.24756	-2.26399	-2.27852	-2.28492	-2.30913	-2.32369	-2.33848	-2.35303	-2.36513	-2.37839	-2.39067	-2.40264	-2.41464	-2.4262	-2.43709	-2.44975	-2.45942	-2.47127	-2.48086	-2.49172	-2.50199	-2.51259	-2.5223	-2.53317	-2.54081	-2.55132	-2.56194	-2.57055	-2.57887	-2.5891
CTCFKD_2	-0.647839	-1.33451	-1.53101	-1.66003	-1.75488	-1.83117	-1.89157	-1.94384	-1.98888	-2.02607	-2.06203	-2.09278	-2.12096	-2.14631	-2.171	-2.19452	-2.21516	-2.23498	-2.25103	-2.27215	-2.28853	-2.3037	-2.3124	-2.33571	-2.34966	-2.36547	-2.37858	-2.39261	-2.40451	-2.41666	-2.4298	-2.44073	-2.45354	-2.46441	-2.47591	-2.48752	-2.4977	-2.50914	-2.51888	-2.52974	-2.53891	-2.54937	-2.55826	-2.56725	-2.57687	-2.58819	-2.59729	-2.60467	-2.61458
CTCFKD_626_628	-0.64592	-1.27699	-1.47877	-1.60909	-1.70302	-1.77871	-1.83814	-1.88939	-1.93337	-1.97046	-2.00512	-2.03581	-2.06349	-2.089	-2.11289	-2.1353	-2.15709	-2.17602	-2.1925	-2.21329	-2.23082	-2.24582	-2.25463	-2.27864	-2.29305	-2.31004	-2.32359	-2.33687	-2.35038	-2.36381	-2.37598	-2.38849	-2.40068	-2.4125	-2.42489	-2.43636	-2.44772	-2.45854	-2.46876	-2.47994	-2.49062	-2.50094	-2.51092	-2.52119	-2.52994	-2.5409	-2.55032	-2.55947	-2.56959
CTCFKD_72h	-0.622957	-1.30086	-1.50663	-1.63666	-1.73064	-1.80525	-1.86435	-1.91557	-1.95915	-1.99674	-2.03041	-2.06054	-2.08874	-2.11298	-2.13736	-2.15907	-2.18065	-2.20071	-2.21619	-2.2375	-2.25461	-2.26884	-2.27759	-2.30118	-2.31663	-2.3315	-2.34491	-2.35841	-2.37195	-2.38449	-2.39744	-2.40979	-2.42142	-2.43303	-2.44536	-2.45659	-2.46738	-2.47811	-2.48834	-2.49925	-2.50909	-2.52013	-2.52954	-2.53903	-2.54952	-2.55831	-2.56956	-2.57805	-2.58677
Control_1	-0.626289	-1.26557	-1.46781	-1.59651	-1.68936	-1.76226	-1.82117	-1.87135	-1.91505	-1.95227	-1.98578	-2.01636	-2.04549	-2.07018	-2.09583	-2.12008	-2.1429	-2.16346	-2.18232	-2.20361	-2.22216	-2.2396	-2.24992	-2.27443	-2.2925	-2.31029	-2.32588	-2.34174	-2.35623	-2.37215	-2.38686	-2.40148	-2.41498	-2.42894	-2.44271	-2.45669	-2.4702	-2.48304	-2.49526	-2.50676	-2.51881	-2.53027	-2.54375	-2.55592	-2.56705	-2.57954	-2.59077	-2.60189	-2.61295
Control_2	-0.644026	-1.37047	-1.55103	-1.66709	-1.75118	-1.81797	-1.8709	-1.91634	-1.95604	-1.98914	-2.02148	-2.0488	-2.07495	-2.09787	-2.12122	-2.1436	-2.16383	-2.18265	-2.19902	-2.21901	-2.23646	-2.25111	-2.25928	-2.28498	-2.30016	-2.31666	-2.33124	-2.34598	-2.3599	-2.37373	-2.38741	-2.4011	-2.41426	-2.42774	-2.44033	-2.4526	-2.4648	-2.47706	-2.48893	-2.50044	-2.51224	-2.52386	-2.5347	-2.54592	-2.55675	-2.5684	-2.5798	-2.58995	-2.60008
Control_3	-0.692896	-1.34644	-1.52801	-1.64824	-1.73681	-1.80779	-1.86443	-1.91405	-1.95643	-1.99249	-2.02586	-2.05481	-2.08368	-2.10778	-2.1328	-2.15555	-2.17679	-2.19706	-2.21445	-2.23497	-2.2528	-2.26895	-2.27804	-2.30322	-2.31974	-2.3357	-2.35056	-2.36527	-2.37929	-2.39342	-2.40745	-2.42093	-2.43475	-2.44821	-2.46046	-2.4731	-2.48597	-2.49829	-2.50973	-2.52018	-2.53304	-2.54414	-2.55444	-2.56517	-2.5771	-2.5885	-2.59847	-2.60872	-2.62002
Control_4	-0.646275	-1.32041	-1.51269	-1.64002	-1.73371	-1.80914	-1.86977	-1.92169	-1.96704	-2.00494	-2.04072	-2.07254	-2.10177	-2.12806	-2.1531	-2.17775	-2.20033	-2.22127	-2.23926	-2.26124	-2.27928	-2.2954	-2.30648	-2.33036	-2.34678	-2.36304	-2.379	-2.39357	-2.40757	-2.42246	-2.43678	-2.45065	-2.46241	-2.4769	-2.48948	-2.50195	-2.51489	-2.52608	-2.53756	-2.54782	-2.56011	-2.57256	-2.58329	-2.59351	-2.60384	-2.61617	-2.62695	-2.63639	-2.64676
Control_5	-0.614042	-1.33757	-1.52687	-1.64609	-1.73212	-1.80084	-1.85646	-1.90352	-1.94495	-1.97964	-2.01245	-2.04108	-2.06813	-2.09286	-2.11676	-2.13966	-2.16102	-2.18062	-2.19748	-2.21963	-2.23796	-2.25336	-2.262	-2.28735	-2.30394	-2.32039	-2.33548	-2.35041	-2.364	-2.3794	-2.39374	-2.4068	-2.42025	-2.43391	-2.44764	-2.45986	-2.47339	-2.48521	-2.49689	-2.50891	-2.52228	-2.53223	-2.5444	-2.55559	-2.5665	-2.57885	-2.58863	-2.6005	-2.61057
Control_6	-0.622249	-1.38043	-1.55621	-1.67612	-1.76526	-1.83655	-1.8939	-1.94268	-1.98449	-2.01988	-2.05244	-2.08169	-2.1093	-2.13214	-2.15673	-2.17896	-2.20082	-2.21987	-2.23493	-2.25642	-2.27373	-2.28941	-2.29488	-2.32289	-2.33873	-2.35581	-2.37025	-2.38508	-2.39966	-2.41251	-2.42698	-2.44081	-2.45389	-2.4666	-2.4791	-2.49118	-2.50457	-2.51726	-2.52792	-2.53905	-2.55169	-2.56265	-2.57388	-2.58328	-2.59608	-2.60648	-2.61673	-2.62747	-2.63792
ESCO1KD_1	-0.639964	-1.36628	-1.55256	-1.67545	-1.76617	-1.83911	-1.89763	-1.94829	-1.99111	-2.02795	-2.06215	-2.09184	-2.1198	-2.14323	-2.16785	-2.19022	-2.21181	-2.23088	-2.24601	-2.26701	-2.28361	-2.299	-2.30418	-2.3307	-2.34625	-2.36215	-2.37571	-2.38887	-2.40209	-2.41494	-2.42805	-2.43929	-2.45236	-2.46449	-2.47687	-2.48735	-2.49866	-2.50972	-2.51963	-2.53027	-2.54123	-2.5513	-2.56104	-2.57097	-2.57969	-2.59149	-2.60014	-2.60909	-2.61874
ESCO1KD_2	-0.583212	-1.2983	-1.50456	-1.6376	-1.73554	-1.81264	-1.87412	-1.92683	-1.97264	-2.01092	-2.04622	-2.07718	-2.10633	-2.13111	-2.15648	-2.18033	-2.20179	-2.22262	-2.23871	-2.26102	-2.27861	-2.29422	-2.30127	-2.32702	-2.34325	-2.35832	-2.3731	-2.38712	-2.39946	-2.41283	-2.42764	-2.43938	-2.45236	-2.46582	-2.47802	-2.48955	-2.50043	-2.51351	-2.52292	-2.53492	-2.54517	-2.5556	-2.56588	-2.57652	-2.58668	-2.59755	-2.60792	-2.61818	-2.62525
JQ1_minus	-0.624262	-1.38667	-1.56193	-1.67716	-1.76035	-1.82681	-1.87922	-1.92384	-1.96257	-1.99506	-2.02635	-2.05347	-2.07939	-2.10201	-2.12518	-2.14549	-2.16639	-2.18582	-2.20108	-2.22206	-2.23969	-2.25511	-2.26256	-2.28828	-2.30313	-2.31925	-2.33445	-2.34802	-2.36265	-2.37668	-2.39154	-2.40399	-2.41738	-2.43118	-2.44446	-2.45621	-2.46903	-2.48201	-2.49423	-2.50635	-2.51712	-2.52958	-2.54129	-2.55112	-2.56236	-2.57601	-2.58573	-2.59676	-2.60679
JQ1_plus	-0.615496	-1.39505	-1.57204	-1.68849	-1.7731	-1.84012	-1.8931	-1.93841	-1.97736	-2.01032	-2.04075	-2.06738	-2.09253	-2.11498	-2.13697	-2.1573	-2.17725	-2.19531	-2.20925	-2.22999	-2.24604	-2.25967	-2.26729	-2.29061	-2.30674	-2.32036	-2.33446	-2.34707	-2.36095	-2.37419	-2.38759	-2.39954	-2.41192	-2.42511	-2.43686	-2.44833	-2.45999	-2.47237	-2.48165	-2.49488	-2.50565	-2.51593	-2.52653	-2.53636	-2.54647	-2.55865	-2.56844	-2.57865	-2.58804
Mau2KD	-0.621998	-1.31884	-1.51736	-1.65131	-1.75157	-1.83373	-1.90075	-1.95848	-2.00874	-2.05251	-2.09223	-2.12751	-2.16047	-2.1907	-2.21908	-2.24627	-2.27192	-2.29415	-2.3133	-2.33778	-2.35933	-2.37671	-2.38541	-2.41598	-2.43416	-2.45182	-2.46904	-2.48437	-2.50013	-2.51567	-2.53071	-2.54446	-2.56001	-2.5736	-2.58843	-2.60003	-2.61352	-2.62641	-2.63843	-2.65125	-2.66204	-2.67564	-2.68677	-2.69748	-2.7072	-2.7214	-2.731	-2.7411	-2.75164
NIPBLKD_1	-0.472761	-1.23791	-1.4667	-1.61993	-1.73726	-1.83464	-1.91625	-1.98812	-2.05214	-2.1076	-2.1582	-2.205	-2.24807	-2.2826	-2.32149	-2.35763	-2.39217	-2.42028	-2.44353	-2.47675	-2.50299	-2.5237	-2.52077	-2.56927	-2.59589	-2.62012	-2.63927	-2.65907	-2.67776	-2.69493	-2.71422	-2.73033	-2.74613	-2.76301	-2.77995	-2.7943	-2.80889	-2.82395	-2.83684	-2.84881	-2.86159	-2.87474	-2.88948	-2.89967	-2.91294	-2.92933	-2.93886	-2.94918	-2.95978
NIPBLKD_2	-0.598887	-1.28289	-1.48852	-1.62961	-1.73786	-1.82778	-1.90318	-1.96927	-2.02855	-2.07941	-2.12814	-2.17076	-2.21217	-2.24777	-2.28304	-2.31582	-2.34659	-2.37526	-2.39723	-2.42831	-2.45237	-2.47413	-2.48518	-2.52056	-2.54111	-2.56306	-2.5827	-2.60043	-2.61797	-2.63695	-2.65341	-2.66874	-2.68595	-2.7019	-2.71694	-2.7306	-2.74565	-2.76039	-2.77172	-2.78645	-2.79823	-2.81054	-2.82356	-2.83435	-2.84669	-2.86039	-2.8732	-2.88244	-2.89287
NIPBLKD_24h	-0.704868	-1.35748	-1.52803	-1.64443	-1.73214	-1.8042	-1.86275	-1.91371	-1.9587	-1.99587	-2.03139	-2.06325	-2.09238	-2.11891	-2.14508	-2.17022	-2.19247	-2.21388	-2.23219	-2.2545	-2.27337	-2.29092	-2.30127	-2.3267	-2.34468	-2.36191	-2.37758	-2.3932	-2.4077	-2.42315	-2.43829	-2.45245	-2.46703	-2.48153	-2.49449	-2.50802	-2.52083	-2.53429	-2.54744	-2.55908	-2.57208	-2.58357	-2.59441	-2.60607	-2.61728	-2.62954	-2.64057	-2.65172	-2.66159
NIPBLKD_48h	-0.650808	-1.31103	-1.50384	-1.63567	-1.73597	-1.81876	-1.88762	-1.94787	-2.00097	-2.04653	-2.08987	-2.12785	-2.16372	-2.19535	-2.22667	-2.25553	-2.28303	-2.30833	-2.329	-2.35596	-2.37798	-2.39752	-2.40686	-2.43787	-2.45687	-2.4773	-2.49487	-2.51248	-2.52856	-2.54478	-2.56121	-2.57563	-2.59116	-2.60516	-2.61933	-2.63381	-2.64708	-2.6605	-2.67274	-2.68532	-2.69905	-2.71126	-2.72285	-2.73273	-2.74423	-2.75711	-2.76829	-2.7784	-2.78946
NIPBLKD_72h	-0.680351	-1.33301	-1.52052	-1.64926	-1.7479	-1.82937	-1.89734	-1.95678	-2.00922	-2.05428	-2.09705	-2.13479	-2.17038	-2.20226	-2.23258	-2.26195	-2.2891	-2.31407	-2.33481	-2.36139	-2.38272	-2.40221	-2.41294	-2.44331	-2.46251	-2.48221	-2.50026	-2.51653	-2.53308	-2.54887	-2.56525	-2.57902	-2.59527	-2.60927	-2.62342	-2.63637	-2.6513	-2.6647	-2.67766	-2.68897	-2.70197	-2.71433	-2.72653	-2.73638	-2.7469	-2.76067	-2.77117	-2.78246	-2.79218
NIPBLKD_si8	-0.628227	-1.28702	-1.48254	-1.61763	-1.72036	-1.80555	-1.87598	-1.93708	-1.99171	-2.03819	-2.08218	-2.12131	-2.15766	-2.19008	-2.22152	-2.25186	-2.27995	-2.30618	-2.32683	-2.35436	-2.37677	-2.3966	-2.40539	-2.43899	-2.45913	-2.47923	-2.49625	-2.51444	-2.5316	-2.5484	-2.56598	-2.58094	-2.59544	-2.61101	-2.62618	-2.63954	-2.6542	-2.66816	-2.68158	-2.69503	-2.70825	-2.72075	-2.73296	-2.74386	-2.75412	-2.76765	-2.78014	-2.79028	-2.80145
NIPBL_Rad21_KD	-0.591873	-1.28364	-1.49031	-1.6328	-1.74334	-1.83587	-1.91271	-1.98065	-2.0421	-2.0947	-2.1442	-2.18949	-2.23066	-2.2673	-2.30384	-2.33765	-2.36914	-2.39841	-2.42231	-2.45299	-2.47763	-2.49919	-2.51057	-2.54471	-2.56709	-2.58923	-2.60906	-2.62682	-2.64568	-2.66299	-2.68209	-2.69647	-2.71211	-2.72842	-2.74332	-2.75734	-2.77289	-2.78742	-2.79871	-2.81288	-2.82439	-2.83636	-2.84919	-2.86113	-2.87096	-2.88694	-2.89835	-2.90786	-2.91756
PDS5ABKD	-0.601363	-1.39866	-1.59033	-1.71984	-1.81509	-1.8921	-1.95393	-2.00559	-2.05018	-2.08578	-2.12002	-2.14895	-2.17509	-2.19769	-2.22002	-2.24046	-2.25924	-2.27692	-2.28848	-2.30909	-2.32378	-2.33595	-2.33682	-2.36387	-2.37704	-2.39011	-2.40147	-2.41341	-2.42315	-2.43504	-2.4454	-2.45459	-2.46605	-2.47624	-2.48517	-2.49352	-2.50406	-2.51307	-2.52151	-2.53057	-2.53815	-2.54688	-2.55542	-2.5615	-2.56938	-2.579	-2.58616	-2.5939	-2.60097
PDS5AKD_48h	-0.602983	-1.35912	-1.54371	-1.66976	-1.76323	-1.83836	-1.89753	-1.94897	-1.99208	-2.02869	-2.0623	-2.09125	-2.11883	-2.14255	-2.16676	-2.18922	-2.20979	-2.22965	-2.24475	-2.26693	-2.28423	-2.29906	-2.30415	-2.33172	-2.34748	-2.3636	-2.37743	-2.39206	-2.40605	-2.41913	-2.43369	-2.44597	-2.45942	-2.47209	-2.48464	-2.49606	-2.50862	-2.5206	-2.53198	-2.54372	-2.55536	-2.56609	-2.57634	-2.5865	-2.59654	-2.60809	-2.61806	-2.6288	-2.63824
PDS5AKD_72h	-0.621768	-1.35281	-1.53963	-1.66838	-1.76428	-1.8403	-1.90141	-1.95327	-1.99688	-2.03365	-2.06762	-2.09735	-2.12459	-2.14883	-2.17265	-2.19482	-2.21551	-2.2351	-2.24941	-2.27031	-2.28778	-2.30195	-2.30929	-2.33422	-2.3491	-2.36499	-2.37867	-2.39289	-2.40514	-2.41956	-2.43216	-2.44429	-2.45653	-2.46945	-2.48114	-2.49329	-2.50389	-2.51566	-2.52595	-2.53789	-2.54805	-2.55866	-2.56849	-2.57876	-2.58704	-2.59953	-2.60911	-2.61867	-2.62745
PDS5BKD	-0.641962	-1.38898	-1.57021	-1.69287	-1.78341	-1.85738	-1.91602	-1.96697	-2.0109	-2.04741	-2.08096	-2.11121	-2.13929	-2.1643	-2.1878	-2.21094	-2.23141	-2.25055	-2.2662	-2.28816	-2.30442	-2.31883	-2.32386	-2.35071	-2.36583	-2.38186	-2.39482	-2.40941	-2.42212	-2.43476	-2.44673	-2.4591	-2.47116	-2.48289	-2.49485	-2.50553	-2.51618	-2.52793	-2.53741	-2.54701	-2.55782	-2.56825	-2.57849	-2.58734	-2.59485	-2.60736	-2.61571	-2.6241	-2.63361
Rad21KD_1	-0.568565	-1.25271	-1.47578	-1.62729	-1.74366	-1.84075	-1.92208	-1.99435	-2.05758	-2.11207	-2.16191	-2.20701	-2.24903	-2.28372	-2.31943	-2.35231	-2.38308	-2.4092	-2.43167	-2.46129	-2.48335	-2.5026	-2.50629	-2.54371	-2.56379	-2.58483	-2.60035	-2.61667	-2.63187	-2.64882	-2.66357	-2.67751	-2.6903	-2.70413	-2.71618	-2.72779	-2.74015	-2.75118	-2.76196	-2.77149	-2.78243	-2.79293	-2.8019	-2.81075	-2.82006	-2.83183	-2.84053	-2.84904	-2.85728
Rad21KD_2	-0.658397	-1.33055	-1.52748	-1.66319	-1.76713	-1.85352	-1.92492	-1.98742	-2.0417	-2.08922	-2.13206	-2.17148	-2.20655	-2.23873	-2.26902	-2.29754	-2.32332	-2.34799	-2.36797	-2.3932	-2.41381	-2.43186	-2.44004	-2.47013	-2.4871	-2.50608	-2.52257	-2.53758	-2.55202	-2.56698	-2.58058	-2.59429	-2.60739	-2.62145	-2.63375	-2.6449	-2.65671	-2.66925	-2.67904	-2.6903	-2.70199	-2.71077	-2.72243	-2.72984	-2.73986	-2.75041	-2.76054	-2.76946	-2.77865
Rad21KD_3	-0.631323	-1.31007	-1.51271	-1.65435	-1.76395	-1.85544	-1.9316	-1.99847	-2.05814	-2.11045	-2.15813	-2.20076	-2.24059	-2.27539	-2.31017	-2.34133	-2.37045	-2.39691	-2.41949	-2.4465	-2.46933	-2.48882	-2.498	-2.52961	-2.54886	-2.56788	-2.58512	-2.6013	-2.61771	-2.63252	-2.64726	-2.66147	-2.67487	-2.68892	-2.70171	-2.71357	-2.72545	-2.73677	-2.74827	-2.75819	-2.7702	-2.77959	-2.78953	-2.79818	-2.80795	-2.8185	-2.82732	-2.83739	-2.84478
WAPLKD	-0.630206	-1.39198	-1.57366	-1.69518	-1.78363	-1.85457	-1.90938	-1.95644	-1.99665	-2.03001	-2.06228	-2.08923	-2.11473	-2.13778	-2.15987	-2.18173	-2.20097	-2.21878	-2.23355	-2.25355	-2.27045	-2.28388	-2.28832	-2.31469	-2.32981	-2.34474	-2.35789	-2.37099	-2.38501	-2.39736	-2.41034	-2.42192	-2.43414	-2.44549	-2.45731	-2.46744	-2.47933	-2.491	-2.49997	-2.51168	-2.52136	-2.53054	-2.54198	-2.54997	-2.56061	-2.57085	-2.58028	-2.58767	-2.59866
Fig. 3d
length	254855	324755	413828	527330	671964	856266	1.09112e+06	1.39039e+06	1.77173e+06	2.25768e+06	2.8769e+06	3.66596e+06	4.67144e+06	5.9527e+06	7.58538e+06	9.66586e+06	1.2317e+07	1.56952e+07	20000000
Control	0.126034	0.147607	0.150081	0.135235	0.116678	0.0995902	0.07477	0.0531199	0.0339442	0.0214181	0.0115209	0.00688162	0.00425269	0.00448465	0.00201036	0.002165	0.00301554	0.00201036	0.00518055
CTCFKD_merge	0.0870566	0.106623	0.118552	0.125353	0.116145	0.113948	0.100345	0.0803599	0.0589097	0.0372502	0.0197761	0.0108821	0.00763838	0.00470859	0.00198807	0.00188344	0.0017788	0.00219734	0.00460396
Rad21KD_merge	0.0592734	0.0673996	0.10325	0.0989484	0.0958413	0.103011	0.0977533	0.0855641	0.0709847	0.0607075	0.040392	0.0346558	0.0200765	0.0172084	0.0112333	0.0083652	0.00884321	0.00740918	0.00908222
NIPBLKD_merge	0.086515	0.0936231	0.104793	0.100934	0.0781885	0.0802193	0.0613323	0.0621446	0.0396019	0.0436637	0.0367587	0.0322908	0.0274167	0.0294476	0.0261982	0.023355	0.0225426	0.0245735	0.0264013
NIPBL_Rad21_KD	0.113553	0.0989011	0.124542	0.0952381	0.0842491	0.0732601	0.0622711	0.0659341	0.021978	0.029304	0.032967	0.032967	0.025641	0.029304	0.025641	0.003663	0.032967	0.018315	0.029304
ESCO1KD_merge	0.123888	0.132154	0.151303	0.14628	0.116459	0.1106	0.0813017	0.0563985	0.0337972	0.0221827	0.0109867	0.00575494	0.00292979	0.00136026	0.000837083	0.000104635	0.00125562	0.00104635	0.00136026
Mau2KD	0.212723	0.174046	0.20458	0.154198	0.092112	0.0778626	0.0366412	0.0198473	0.00814249	0.00661578	0.00305344	0.000508906	0.00203562	0.00101781	0.000508906	0	0.00407125	0	0.00203562
WAPLKD	0.136348	0.138938	0.169905	0.149064	0.119039	0.103732	0.0724126	0.0449782	0.0284941	0.0189568	0.00800659	0.0040033	0.0018839	0.000941952	0.000353232	0	0.00200165	0.000353232	0.00058872
PDS5AKD_72h	0.177055	0.158085	0.198735	0.155977	0.0981632	0.0888287	0.0520927	0.0325203	0.0189702	0.00782897	0.00240891	0.00150557	0.00180668	0.000301114	0.000903342	0	0.00301114	0.000602228	0.00120446
PDS5BKD	0.127656	0.126948	0.166254	0.149965	0.114023	0.111721	0.0777266	0.0522309	0.0334632	0.0203612	0.00956091	0.00336402	0.00141643	0.00106232	0.000708215	0	0.0023017	0.000354108	0.000885269
PDS5ABKD	0.121203	0.109356	0.162515	0.155225	0.118469	0.116646	0.0850547	0.0607533	0.031288	0.0185298	0.00789793	0.00516403	0.0027339	0.0009113	0	0	0.00303767	0	0.00121507
JQ1_plus	0.1881	0.176325	0.207313	0.163929	0.102572	0.0824295	0.0387357	0.0192129	0.0083669	0.00402851	0.00185931	0.000929656	0.00123954	0.000309885	0	0	0.00340874	0.000309885	0.000929656
[truncated: 5,000 more columns]

## Sheet: Fig. 4
Fig. 4a
DEG number
Rad21_d3	4434
NIPBL7_d3	5715
Rad21_NIPBL	5872
Mau2	4106
WAPL	4700
PDS5A	1944
PDS5B	5937
ESCO1	6632
CTCF	2134
JQ1	6875
Fig. 4b
See Supplemental Table S4.xlsx
Fig. 4c
ChIP-seq peaks
Fold change									log(p)
	Rad21	Smc3ac	CTCF	Mau2	si7_Rad21	si628_Rad21	si621_Rad21			Rad21	Smc3ac	CTCF	Mau2	si7_Rad21	si628_Rad21	si621_Rad21
cluster0	-0.0471063	0.705189	-0.132522	0.334247	0.125516	0.313689	0.371363		cluster0	0.354578	1.29243	0.714443	1.20066	0.363512	1.65758	0.565431
cluster1	0.660299	1.16448	0.298184	1.10247	0.788799	0.880992	0.332308		cluster1	2.1549	1.34679	0.966576	3	0.931814	3	0.37059
cluster2	-0.238741	-0.289319	-0.15968	1.06432	0.0219671	0.227582	0.371563		cluster2	0.686133	0.378824	0.675718	3	0.269218	0.886057	0.490797
cluster3	-0.593916	-0.607905	0.0321026	-0.450528	-1.0132	-0.773973	-1.2262		cluster3	1.69897	0.58838	0.348722	1.05552	1.08619	3	0.818156
cluster4	0.653843	0.737395	0.434474	0.667647	0.684989	0.833065	0.301688		cluster4	3	1.42022	3	3	1.38722	3	0.481486
cluster5	0.697226	0.703435	0.205616	0.585915	1.39396	0.7255	1.63536		cluster5	3	0.88941	0.815309	1.69897	3	3	2.52288
cluster6	1.54129	1.31419	0.676383	1.4922	2.00894	1.44746	1.91597		cluster6	3	1.5376	2.39794	3	3	3	2.39794
cluster7	0.720563	0.719639	0.337301	0.851169	0.891173	1.01586	1.49055		cluster7	3	0.866461	1.3279	3	1.33724	3	2.22185
cluster8	0.407796	-0.536303	0.0591769	0.941975	-0.022482	0.588557	0.0562425		cluster8	1.95861	0.653647	0.441291	3	0.246417	3	0.298432
cluster9	-1.17617	-13.2877	-0.516738	-0.255268	-1.91268	-1.52465	-1.18617		cluster9	3	2.69897	2	0.616185	1.67778	3	0.756962
cluster10	0.736693	0.510203	0.154708	1.20745	1.24369	0.69787	1.3406		cluster10	2.52288	0.628932	0.609065	3	2.69897	3	1.85387
cluster11	0.989842	-0.236752	0.242246	0.998671	0.408905	0.970047	0.826318		cluster11	3	0.301899	0.974694	2.69897	0.578396	3	0.88941
cluster12	0.268938	-1.05045	-0.0755259	0.746645	-0.443075	0.472793	-1.25088		cluster12	0.950782	0.860121	0.432974	2.69897	0.537602	2.39794	0.818156
cluster13	0.85493	-1.38199	0.357335	1.58925	0.239255	1.18472	0.594439		cluster13	2.69897	0.59176	1.06048	3	0.360514	3	0.50307
cluster14	0.782137	0.187286	0.396038	1.43836	0.943491	1.15573	1.27794		cluster14	2.30103	0.303644	1.21467	3	1.16115	3	1.26761
cluster15	0.609156	-1.35176	-0.011593	1.03712	-1.16445	0.887408	-2.00635		cluster15	2.69897	0.946922	0.276544	3	1.03152	3	1.02228
cluster16	0.349043	-0.332123	-0.0281393	0.633513	0.750897	0.449877	0.646581		cluster16	1.11919	0.349692	0.323306	2.22185	1.11351	1.95861	0.725842
cluster17	0.691974	0.289945	0.343591	1.26961	0.460956	0.50338	0.144141		cluster17	3	0.423659	1.50864	3	0.681937	2.1549	0.299296
cluster18	0.13912	1.2163	-0.00659777	-0.0540049	1.33647	0.252229	1.37246		cluster18	0.41005	1.18046	0.254145	0.263603	1.72125	0.616185	1.11351
cluster19	0.961425	0.963043	0.980437	0.180368	0.502548	0.258413	0.40811		cluster19	3	1.56864	3	0.567031	0.812479	1.03152	0.5157
Loops
Fold change									log(p)
	simple	withRad21	withSmc3ac	withCTCF	less300kb.simple	300kb-2Mb.simple				simple	withRad21	withSmc3ac	withCTCF	less300kb.simple	300kb-2Mb.simple
cluster0	0.143941	0.188102	0.134765	0.0896013	0.204041	0.156186			cluster0	1.33724	1.14874	0.482804	0.524329	1.4437	0.939302
cluster1	0.314611	0.581932	0.925168	0.612891	0.465364	0.221413			cluster1	1.85387	2.52288	2	2.22185	2.39794	0.777284
cluster2	-0.328342	-0.337991	-0.95774	-0.385266	-0.387676	-0.378045			cluster2	2.39794	1.39794	1.60206	1.50864	1.95861	1.61979
cluster3	0.0921119	0.0332879	-0.14658	0.187351	0.169996	-0.135811			cluster3	0.69897	0.341035	0.419075	0.8041	0.931814	0.610834
cluster4	0.17246	0.594075	0.128925	0.408212	0.0969504	0.567711			cluster4	1.60206	3	0.463442	2.52288	0.669586	3
cluster5	0.253031	0.584975	0.537063	0.538881	0.267936	0.451562			cluster5	1.63827	3	1.09151	2.52288	1.3098	2
cluster6	0.591807	1.10078	1.00648	0.920556	0.80007	0.764751			cluster6	3	3	1.88606	3	3	3
cluster7	0.432064	0.721525	0.978948	0.766672	0.525377	0.45878			cluster7	3	3	2.52288	3	3	2.1549
cluster8	0.158245	0.36595	-0.134888	0.197704	0.241798	0.103645			cluster8	1.40894	2.39794	0.437707	1.07572	1.74473	0.627088
cluster9	-0.0625928	-0.301613	-0.80636	-0.12177	-0.252732	0.0189952			cluster9	0.539102	1.31876	1.4318	0.536107	1.23657	0.312471
cluster10	0.336249	0.530754	0.194892	0.27839	0.430615	0.486746			cluster10	2.39794	2.69897	0.484126	1.06048	2.52288	2.22185
cluster11	0.230414	0.474134	-0.173171	0.14556	0.488264	0.336348			cluster11	1.65758	2.09691	0.406714	0.598599	3	1.38722
cluster12	-0.0287621	-0.111533	-1.03954	-0.295921	-0.044548	-0.106888			cluster12	0.368556	0.549751	2.1549	1.16115	0.385103	0.534617
cluster13	0.429127	0.398233	-0.912003	-0.0314435	0.563016	0.145143			cluster13	2.69897	1.30103	0.90309	0.306273	2.39794	0.517126
cluster14	0.392156	0.778344	0.0326035	0.60381	0.481229	0.571475			cluster14	2.39794	3	0.277366	1.95861	2.04576	2.39794
cluster15	0.169936	0.11473	-0.333516	0.0387149	0.45298	-0.0762462			cluster15	1.18046	0.545155	0.590067	0.35164	2.69897	0.432974
cluster16	0.288182	0.569338	0.375894	0.482333	0.40566	0.333472			cluster16	2.39794	3	0.806875	2.39794	2.39794	1.56864
cluster17	0.397754	0.667133	0.700814	0.592211	0.523427	0.371021			cluster17	3	3	1.82391	3	3	1.85387
cluster18	0.343652	0.370784	0.56643	0.481222	0.255275	0.670463			cluster18	1.61979	1.05061	0.850781	1.45593	0.801343	2.52288
cluster19	0.020814	-0.0117846	-0.430214	0.0730337	-0.0350979	0.0401062			cluster19	0.341035	0.305395	0.829738	0.441291	0.364516	0.371611
Fig. 4e
Relative enrichment								p-value
	upstream	downstream	exon	intron	intergenic				upstream	downstream	exon	intron	intergenic
Control	1	1	1	1	1			Control	Be-compared	Be-compared	Be-compared	Be-compared	Be-compared
siRad21	0.831967	1.175	0.596774	0.904255	1.14286			siRad21	8.08491e-14	1.25625e-06	2.56968e-10	6.02878e-07	7.92873e-21
siNIPBL	0.877049	1.11875	0.572581	0.925532	1.12857			siNIPBL	1.65106e-09	0.000235113	3.54874e-14	1.39289e-05	1.20389e-18
siCTCF	1.29098	0.9375	1.43952	0.87234	0.928571			siCTCF	1.49562e-51	0.0134176	2.41694e-13	1.26936e-17	3.28096e-11
siESCO1	1.01639	1.13125	0.842742	0.946809	1			siESCO1	0.299603	7.27315e-07	0.00163346	0.000155632	0.680492
Smc3ac	0.893443	1.25	0.596774	0.882979	1.11429			SMC3ac	2.06355e-07	2.67952e-14	1.11669e-12	1.82022e-12	7.05378e-15

## Sheet: Fig. 5
Fig. 5d						Fig. 5e
	IS	status	sample			DEGs
0	0.509937	Robust	Control			Fold change										log(p)
1	0.674615	Robust	Control			0	Robust	All-dependent	Cohesin-dependent	CTCF-dependent	CTCF-separated	Cohesin-separated	randomintraTAD.A	randomintraTAD.B		0	Robust	All-dependent	Cohesin-dependent	CTCF-dependent	CTCF-separated	Cohesin-separated	randomintraTAD.A	randomintraTAD.B
2	0.536657	Robust	Control			CTCF_up	0.305364	0.387323	0.139268	-0.00943608	-0.561997	0.156876	0.209884	0.0797408		CTCF_up	2.69897	0.829738	0.742321	0.281498	0.536107	0.473661	3	0.441291
3	0.548698	Robust	Control			CTCF_down	-0.0270699	-0.818815	-0.121473	-0.415854	0.200187	-0.0505321	-0.0345553	-0.616836		CTCF_down	0.383	1.35655	0.669586	1.18046	0.390406	0.308035	0.508638	3
4	0.690699	Robust	Control			Rad21_d3_up	0.146826	-0.494696	-0.184272	0.255518	0.337062	0.456028	-0.0389261	0.550239		Rad21_d3_up	1.11919	0.730487	0.801343	0.821023	0.477556	1.03621	0.512862	2.69897
5	0.347899	Cohesin-loss	Control			Rad21_d3_down	-0.0895572	-0.488553	-0.351686	-0.409336	-0.293971	0.475205	0.149171	-1.07015		Rad21_d3_down	0.742321	0.882729	1.88606	1.25964	0.417937	1.4318	2.04576	3
6	0.264138	Robust	Control			NIPBL7_d3_up	0.102904	-0.376399	-0.464435	0.334399	0.831836	1.01033	0.239165	0.470898		NIPBL7_d3_up	0.66354	0.522879	1.69897	0.863279	0.966576	2.69897	3	1.65758
7	0.570638	Robust	Control			NIPBL7_d3_down	-0.136398	-0.174894	0.0898792	-0.0837456	0.0552427	0.395326	0.124876	-0.762227		NIPBL7_d3_down	1.16115	0.435334	0.61261	0.431798	0.298432	1.20761	1.92082	2.69897
8	0.465287	CTCF-loss	Control			Rad21_NIPBL_up	0.0598939	-0.961627	-0.673813	0.065862	0.669854	0.943863	0.156936	0.162169		Rad21_NIPBL_up	0.518557	1.31876	2.69897	0.363512	0.931814	2.69897	1.88606	0.642065
9	0.512391	Robust	Control			Rad21_NIPBL_down	0.0774518	-0.25014	-0.0913493	-0.155656	-0.635707	0.634472	0.201804	-0.663228		Rad21_NIPBL_down	0.705534	0.554396	0.563837	0.555955	0.675718	2.22185	3	2.52288
10	0.558546	Cohesin-loss	Control			Mau2_up	0.232404	0.00448477	0.16586	-0.0112866	1.09416	0.472134	-0.0580648	0.107604		Mau2_up	1.63827	0.271646	0.737549	0.275724	1.45593	0.995679	0.605548	0.484126
11	0.397518	CTCF-loss	Control			Mau2_down	0.0281349	-0.488432	-0.419418	0.0578916	-0.500192	0.730532	0.22401	-1.14722		Mau2_down	0.415669	0.9914	3	0.378824	0.580044	2.69897	3	3
12	0.948803	Robust	Control			ESCO1_up	0.120603	-0.598963	-0.0949405	0.022848	0.106694	0.905685	0.387369	-0.0257075		ESCO1_up	0.806875	0.782516	0.4698	0.298432	0.304518	2.52288	3	0.299296
13	0.612837	Robust	Control			ESCO1_down	0.121192	-0.00478775	-0.0488121	-0.043176	0.273463	0.353824	0.162447	-0.763635		ESCO1_down	1.0655	0.279841	0.424812	0.325139	0.484126	1.05552	2.52288	3
14	0.504652	Robust	Control			WAPL_up	0.0799332	-0.748205	-0.36658	0.0626504	0.234056	0.700294	0.0378373	-0.268606		WAPL_up	0.609065	1.04576	1.5376	0.374688	0.402305	2	0.492144	0.882729
15	0.437544	Robust	Control			WAPL_down	-0.0333374	0.525802	0.0602595	-0.0814489	-0.167063	-0.223112	-0.0291123	-0.506811		WAPL_down	0.440093	1.4437	0.463442	0.417937	0.326058	0.552842	0.489455	2.04576
16	0.446114	Robust	Control			PDS5A_up	-0.00566815	-0.101784	-0.115704	-0.0108043	-0.245312	0.497573	0.15625	-0.725899		PDS5A_up	0.304518	0.316053	0.521434	0.273273	0.295849	1.09691	1.65758	2.52288
17	0.673426	Cohesin-loss	Control			PDS5A_down	-0.0642441	-0.523372	-0.0347634	0.289945	-1.0768	-0.152124	-0.00787447	-0.254331		PDS5A_down	0.605548	1.00436	0.390406	1.20761	1.1549	0.455932	0.340084	1.0655
18	0.658295	CTCF-loss	Control			PDS5B_up	0.193141	-1.32491	-0.25033	0.587141	0.908853	0.676303	0.141851	0.146273		PDS5B_up	1.34679	1.65758	0.982967	2.30103	1.18046	1.67778	1.45593	0.573489
19	0.594871	Robust	Control			PDS5B_down	-0.0509386	0.0565548	-0.0201342	-0.0998103	-0.509875	-0.351445	-0.0318172	-0.592382		PDS5B_down	0.551294	0.322393	0.332547	0.467246	0.60206	0.841638	0.485452	3
20	0.755716	Cohesin-loss	Control			PDS5AB_up	0.193293	-0.577503	-0.185822	0.127954	1.01642	0.543073	0.294743	0.0944389		PDS5AB_up	1.29243	0.686133	0.68403	0.443697	1.37675	1.07058	3	0.436519
21	0.695431	Cohesin-loss	Control			PDS5AB_down	-0.021778	-0.0406572	0.0639429	-0.00728211	-0.594754	-0.421268	-0.0402615	-0.431098		PDS5AB_down	0.37059	0.286509	0.492144	0.274905	0.705534	1.00877	0.600326	2.1549
22	0.637898	Cohesin-loss	Control			JQ1_up	-0.112079	-0.30659	0.195975	0.0258602	0.634525	0.537328	0.117585	-0.528317		JQ1_up	0.910095	0.576754	1.10237	0.329754	1.02228	1.60206	1.49485	2.22185
23	0.571714	Robust	Control			JQ1_down	-0.0760965	-0.423869	-0.488917	0.0611071	-0.532141	0.838926	0.289668	-0.603849		JQ1_down	0.60206	0.675718	2.39794	0.371611	0.492144	3	3	2.1549
24	0.556008	Robust	Control
25	0.562579	Robust	Control			Loops
26	0.515399	Cohesin-loss	Control			Fold change										log(p)
27	0.493548	Robust	Control				Robust	All-dependent	Cohesin-dependent	CTCF-dependent	CTCF-separated	Cohesin-separated	randomintraTAD.A	randomintraTAD.B		0	Robust	All-dependent	Cohesin-dependent	CTCF-dependent	CTCF-separated	Cohesin-separated	randomintraTAD.A	randomintraTAD.B
28	0.44014	Robust	Control			simple	-0.0634123	0.0110268	0.033871	0.289978	-0.206779	-0.166684	0.043318	-1.26101		simple	2	0.308035	0.627088	3	0.739929	1.26761	1.20066	3
29	0.552571	Robust	Control			withRad21	-0.0848455	-0.105345	0.152898	0.284944	-0.237863	-0.348783	-0.125307	-1.63359		withRad21	2.30103	0.580044	2.1549	3	0.636388	2.30103	2.39794	3
30	0.610854	Cohesin-loss	Control			withCTCF	-0.118927	0.0839836	0.200691	0.336728	-0.118741	-0.583374	-0.26472	-1.56587		withCTCF	3	0.525784	3	3	0.429457	3	3	3
31	0.635826	Cohesin-loss	Control			withSmc3ac	-0.138674	-0.197813	0.344126	0.272406	-0.0155163	-0.787061	-0.33593	-1.39282		withSmc3ac	2.22185	0.640165	3	1.63827	0.286509	3	3	3
32	1.10777	Cohesin-gain	Control			2Mb-10Mb.simple	-0.108608	-0.117266	0.518516	0.0806438	-0.830754	-2.26526	-1.07462	-0.464439		2Mb-10Mb.simple	0.675718	0.29243	2.1549	0.360514	0.431798	2.69897	3	2.69897
33	0.540682	Robust	Control			300kb-2Mb.simple	-0.143484	0.236768	0.173551	0.289086	-0.16183	-0.309123	-0.536962	-1.44545		300kb-2Mb.simple	3	1.35655	2.39794	3	0.563837	2.1549	3	3
34	0.448744	Robust	Control			less300kb.simple	0.0580301	-0.393274	-0.282964	0.30981	-0.273736	0.103463	0.707051	-1.132		less300kb.simple	1.42022	2.09691	3	3	0.8041	0.723538	3	3
35	0.390417	Robust	Control			over10Mb.simple	0.637747	-13.2877	-1.20946	-13.2877	-13.2877	0.482071	1.3014	2.56462		over10Mb.simple	1.27572	0.210419	0.546682	0.536107	0.0655015	0.271646	3	3
36	0.436698	Robust	Control
37	0.507017	CTCF-loss	Control			ChIP-seq peaks
38	0.444444	Robust	Control			Fold change										log(p)
39	0.534	Cohesin-loss	Control				Robust	All-dependent	Cohesin-dependent	CTCF-dependent	CTCF-separated	Cohesin-separated	randomintraTAD.A	randomintraTAD.B			Robust	All-dependent	Cohesin-dependent	CTCF-dependent	CTCF-separated	Cohesin-separated	randomintraTAD.A	randomintraTAD.B
40	0.543786	Cohesin-loss	Control			Pol2_Cont	-0.0598441	-0.3375	0.321477	-0.312519	0.378096	-0.129157	0.321197	-2.76105		Pol2_Cont	1.04096	1.19382	3	2.1549	1	0.61261	3	3
41	0.687852	Robust	Control			Ser2_Cont	-0.103464	-0.690649	0.349591	-0.201287	1.10809	-0.246731	0.170601	-3.08558		Ser2_Cont	1.79588	2.30103	3	1.11919	3	1.02687	3	3
42	0.611369	CTCF-loss	Control			H3K27ac_Cont	0.0328012	-1.00224	-0.109654	-0.00941796	-0.224239	0.492978	1.05695	-2.74843		H3K27ac_Cont	0.610834	3	0.882729	0.324222	0.514279	3	3	3
43	0.57282	Robust	Control			2017_034B_Ct_CTCF	-0.11093	0.252593	0.189354	0.259277	-0.48426	-0.500086	-0.309873	-1.6755		2017_034B_Ct_CTCF	3	2.52288	3	3	2.39794	3	3	3
44	0.519372	Robust	Control			2017_034B_Ct_Mau2	-0.0031815	-0.941976	-0.561574	0.135606	-0.250558	1.13474	1.19435	-2.1717		2017_034B_Ct_Mau2	0.307153	3	3	0.667562	0.429457	3	3	3
45	0.431597	Robust	Control			2017_034B_Ct_Rad21	-0.0628461	0.208859	0.0137314	0.269442	-0.428958	-0.141767	0.00242078	-1.65639		2017_034B_Ct_Rad21	2.69897	1.92082	0.429457	3	1.95861	1.37675	0.335358	3
46	0.756794	Robust	Control			2021_010_H3K27ac_IP_Control	-0.0115671	-0.551814	-0.038799	0.0899802	0.0566057	0.259083	0.919108	-2.11389		2021_010_H3K27ac_IP_Control	0.44855	2.69897	0.568636	0.866461	0.379864	1.85387	3	3
47	0.64789	CTCF-loss	Control
48	0.781847	Robust	Control
49	0.694145	Robust	Control
50	0.658718	Robust	Control
51	0.694531	Robust	Control
52	0.668901	Cohesin-gain	Control
53	0.902747	Robust	Control
54	0.670448	CTCF-loss	Control
55	0.609474	CTCF-loss	Control
56	0.805141	Robust	Control
57	0.615968	Cohesin-loss	Control
58	0.640118	Robust	Control
59	0.654117	Robust	Control
60	0.746798	Cohesin-loss	Control
61	0.710656	CTCF-loss	Control
62	0.629696	Cohesin-loss	Control
63	0.717927	Cohesin-loss	Control
64	0.662718	Robust	Control
65	0.678749	Robust	Control
66	0.573263	Cohesin-loss	Control
67	0.513001	Cohesin-loss	Control
68	0.562424	All-loss	Control
69	0.527502	Cohesin-loss	Control
70	0.574343	Cohesin-loss	Control
71	0.855439	CTCF-loss	Control
72	0.837878	CTCF-loss	Control
73	0.684597	Robust	Control
74	0.588039	Cohesin-loss	Control
75	0.565514	Cohesin-loss	Control
76	0.695104	Robust	Control
77	0.590846	Cohesin-loss	Control
78	0.585476	Robust	Control
79	0.598978	Robust	Control
80	0.480743	Cohesin-gain	Control
81	0.398379	Robust	Control
82	0.916479	Robust	Control
83	0.417567	Cohesin-loss	Control
84	0.495506	CTCF-loss	Control
85	0.600311	Cohesin-loss	Control
86	0.658617	Robust	Control
87	0.663156	Robust	Control
88	0.627181	Robust	Control
89	0.628132	Cohesin-loss	Control
90	0.602462	Cohesin-loss	Control
91	0.587515	CTCF-loss	Control
92	0.497152	CTCF-loss	Control
93	0.377435	Cohesin-gain	Control
94	0.356163	Robust	Control
95	0.437373	Cohesin-loss	Control
96	0.406275	Robust	Control
97	0.692628	CTCF-loss	Control
98	0.54057	Cohesin-loss	Control
99	0.583608	Cohesin-loss	Control
100	0.30202	Robust	Control
101	0.529102	Robust	Control
102	0.618805	Cohesin-loss	Control
103	0.575602	Cohesin-loss	Control
104	0.489701	Robust	Control
105	0.459375	Cohesin-gain	Control
106	0.613131	Cohesin-loss	Control
107	0.495943	Cohesin-loss	Control
108	0.792047	Robust	Control
109	0.699384	Robust	Control
110	0.660151	CTCF-loss	Control
111	0.630918	Robust	Control
112	0.660176	Robust	Control
113	0.662844	Robust	Control
114	0.891773	Cohesin-gain	Control
115	0.752355	Robust	Control
116	0.704323	CTCF-loss	Control
117	0.751645	CTCF-loss	Control
118	0.656872	Robust	Control
119	0.621574	Robust	Control
120	0.65986	Robust	Control
121	0.652314	Robust	Control
122	0.489664	Robust	Control
123	0.4646	Robust	Control
124	0.698113	Robust	Control
125	0.553057	Robust	Control
126	0.388548	Cohesin-loss	Control
127	0.283051	Cohesin-loss	Control
128	0.428687	Cohesin-gain	Control
129	0.39457	Robust	Control
130	0.613528	Robust	Control
131	0.6414	Robust	Control
132	0.697989	Robust	Control
133	0.674845	Robust	Control
134	0.386615	Robust	Control
135	0.611102	CTCF-loss	Control
136	0.609918	CTCF-loss	Control
137	0.65467	Robust	Control
138	0.597579	Robust	Control
139	0.613476	Robust	Control
140	0.601091	Cohesin-loss	Control
141	0.807125	CTCF-loss	Control
142	0.587656	Cohesin-loss	Control
143	0.541961	Cohesin-loss	Control
144	0.629987	CTCF-loss	Control
145	0.638199	CTCF-loss	Control
146	0.504885	Robust	Control
147	0.490068	Robust	Control
148	0.474469	Robust	Control
149	0.458735	Cohesin-loss	Control
150	0.644018	Robust	Control
151	0.999139	Cohesin-gain	Control
152	0.963861	Robust	Control
153	0.688205	Robust	Control
154	0.532998	Robust	Control
155	0.39624	Robust	Control
156	0.837865	Robust	Control
157	0.948012	Robust	Control
158	1.07216	Robust	Control
159	1.05551	Robust	Control
160	0.758096	Cohesin-loss	Control
161	0.640864	All-loss	Control
162	0.617427	All-loss	Control
163	0.469263	Robust	Control
164	0.429627	Cohesin-loss	Control
165	1.03385	Cohesin-gain	Control
166	1.03591	Cohesin-gain	Control
167	0.446345	Cohesin-loss	Control
168	0.376534	Cohesin-loss	Control
169	0.575714	Robust	Control
170	0.456134	CTCF-loss	Control
171	0.611306	Cohesin-loss	Control
172	0.571375	All-loss	Control
173	0.584896	Robust	Control
174	0.381385	Robust	Control
175	0.359877	Robust	Control
176	0.360332	Robust	Control
177	0.306315	Robust	Control
178	0.601926	Robust	Control
179	0.459087	Cohesin-loss	Control
180	0.696374	CTCF-loss	Control
181	0.61067	CTCF-loss	Control
182	0.710257	Robust	Control
183	0.784247	Robust	Control
184	0.728266	Robust	Control
185	0.642912	Robust	Control
186	0.571361	Robust	Control
187	0.666118	CTCF-loss	Control
188	0.583254	Robust	Control
189	0.446752	CTCF-loss	Control
190	0.404081	CTCF-loss	Control
191	0.565509	Robust	Control
192	0.675448	Robust	Control
193	0.548082	Cohesin-gain	Control
194	0.485425	Robust	Control
195	0.567417	Cohesin-loss	Control
196	0.481154	Cohesin-loss	Control
197	0.800239	Robust	Control
198	0.805887	Robust	Control
199	0.707943	Robust	Control
200	0.696827	All-loss	Control
201	0.600067	Robust	Control
202	0.561	Robust	Control
203	0.684225	Robust	Control
204	0.555995	Cohesin-loss	Control
205	0.504822	Cohesin-loss	Control
206	0.659436	Robust	Control
207	0.628693	CTCF-loss	Control
208	0.591351	Robust	Control
209	0.456192	CTCF-loss	Control
210	0.404668	CTCF-loss	Control
211	0.662776	Cohesin-loss	Control
212	0.694325	Robust	Control
213	0.664919	Robust	Control
214	0.61828	Robust	Control
215	0.78098	Robust	Control
216	0.601496	Cohesin-loss	Control
217	0.765379	Robust	Control
218	0.695238	Robust	Control
219	0.652774	Robust	Control
220	0.603283	All-loss	Control
221	0.87746	CTCF-gain	Control
222	0.878855	Robust	Control
223	0.750137	Robust	Control
224	0.704859	Robust	Control
225	0.641664	Robust	Control
226	0.714162	Robust	Control
227	0.783258	Cohesin-loss	Control
228	0.647196	Robust	Control
229	0.535001	Robust	Control
230	0.333691	CTCF-loss	Control
231	0.308392	CTCF-loss	Control
232	0.75233	CTCF-gain	Control
233	0.675471	CTCF-gain	Control
234	0.632183	Robust	Control
235	0.56304	CTCF-loss	Control
236	0.607047	Cohesin-gain	Control
237	0.651314	Cohesin-loss	Control
238	0.597971	Cohesin-loss	Control
239	0.664188	Cohesin-gain	Control
240	0.627548	CTCF-loss	Control
241	0.609992	Robust	Control
242	0.482593	Cohesin-loss	Control
243	1.02573	Cohesin-gain	Control
244	0.804604	Robust	Control
245	0.724121	Cohesin-loss	Control
246	0.510216	Robust	Control
247	0.430777	Robust	Control
248	0.582629	Robust	Control
249	0.669324	CTCF-loss	Control
250	0.593886	CTCF-loss	Control
251	0.497755	Robust	Control
252	0.434301	Robust	Control
253	0.465665	Robust	Control
254	0.843841	Robust	Control
255	0.783726	Robust	Control
256	0.700813	Robust	Control
257	0.526452	Robust	Control
258	0.425876	CTCF-loss	Control
259	0.68914	Robust	Control
260	0.818966	Robust	Control
261	0.737371	Robust	Control
262	0.619095	All-loss	Control
263	0.586538	All-loss	Control
264	0.648136	Cohesin-loss	Control
265	0.670123	Cohesin-loss	Control
266	0.63995	Cohesin-loss	Control
267	0.621984	Cohesin-loss	Control
268	0.749227	Cohesin-loss	Control
269	0.688579	All-loss	Control
270	0.888895	Robust	Control
271	0.55057	Cohesin-gain	Control
272	0.385525	Robust	Control
273	0.831518	Cohesin-loss	Control
274	0.604113	Robust	Control
275	0.573223	CTCF-loss	Control
276	0.757426	Robust	Control
277	0.629376	Robust	Control
278	0.692095	CTCF-loss	Control
279	0.889081	Robust	Control
280	0.890523	CTCF-gain	Control
281	0.630957	CTCF-loss	Control
282	0.426605	CTCF-loss	Control
283	0.532226	All-loss	Control
284	0.83966	Robust	Control
285	0.526659	Robust	Control
286	0.423062	Robust	Control
287	0.801813	Robust	Control
288	0.786147	Robust	Control
289	0.598967	All-loss	Control
290	0.488705	All-loss	Control
291	0.562406	Cohesin-gain	Control
292	0.36908	Robust	Control
293	0.382973	Robust	Control
294	0.760077	Robust	Control
295	0.4665	Robust	Control
296	0.367148	All-loss	Control
297	0.322684	Robust	Control
298	0.670859	Cohesin-loss	Control
299	0.688278	Cohesin-loss	Control
300	0.640572	Robust	Control
301	0.661905	Cohesin-loss	Control
302	0.68566	Cohesin-loss	Control
303	0.825036	Robust	Control
304	0.612306	Robust	Control
305	0.543354	Cohesin-loss	Control
306	0.57223	Cohesin-loss	Control
307	0.483208	Robust	Control
308	0.628338	Robust	Control
309	0.709824	Robust	Control
310	0.690532	Cohesin-loss	Control
311	0.59909	Cohesin-loss	Control
312	0.524213	Cohesin-loss	Control
313	0.517763	Cohesin-gain	Control
314	0.764232	Robust	Control
315	0.568601	CTCF-loss	Control
316	0.381789	Robust	Control
317	0.634357	Robust	Control
318	0.61271	Robust	Control
319	0.525495	Robust	Control
320	0.7345	CTCF-loss	Control
321	0.525094	Robust	Control
322	0.507713	Robust	Control
323	0.813712	CTCF-gain	Control
324	0.766452	CTCF-gain	Control
325	0.705145	Cohesin-loss	Control
326	0.65554	Cohesin-gain	Control
327	0.52466	Robust	Control
328	0.689127	Robust	Control
329	0.772204	Robust	Control
330	0.733667	CTCF-loss	Control
331	0.826909	Robust	Control
332	0.802708	CTCF-loss	Control
333	0.406548	Robust	Control
334	0.354506	Cohesin-loss	Control
335	0.429935	Cohesin-loss	Control
336	0.840499	Robust	Control
337	0.840495	Cohesin-gain	Control
338	0.650798	All-loss	Control
339	0.528283	All-loss	Control
340	0.415754	Robust	Control
341	0.840405	CTCF-loss	Control
342	0.590849	Robust	Control
343	0.502352	Cohesin-loss	Control
344	0.735905	Robust	Control
345	0.673015	Cohesin-loss	Control
346	0.590854	Cohesin-loss	Control
347	0.583116	Cohesin-loss	Control
348	0.588153	Cohesin-loss	Control
349	0.422305	CTCF-loss	Control
350	0.273268	CTCF-loss	Control
351	0.692226	Cohesin-loss	Control
352	0.689516	Cohesin-loss	Control
353	0.436329	Cohesin-loss	Control
354	0.587704	Cohesin-gain	Control
355	0.627352	Cohesin-loss	Control
356	0.5954	Cohesin-loss	Control
357	0.620124	Robust	Control
358	0.543487	Robust	Control
359	0.702962	Cohesin-loss	Control
360	0.75047	Cohesin-loss	Control
361	0.638702	Cohesin-loss	Control
362	0.599786	Cohesin-loss	Control
363	0.562347	Cohesin-loss	Control
364	0.745788	Robust	Control
365	0.601134	Cohesin-loss	Control
366	0.696739	All-loss	Control
367	0.461969	CTCF-loss	Control
368	0.424391	Cohesin-loss	Control
369	0.468784	Robust	Control
370	0.672061	Robust	Control
371	0.628196	Robust	Control
372	0.617732	Cohesin-loss	Control
373	0.366847	CTCF-loss	Control
374	0.480832	Cohesin-loss	Control
375	0.874094	Cohesin-gain	Control
376	0.888371	Cohesin-gain	Control
377	0.691469	Robust	Control
378	0.482022	Cohesin-loss	Control
379	0.497122	Cohesin-loss	Control
380	0.565169	Cohesin-loss	Control
381	0.699205	Robust	Control
382	0.686078	Robust	Control
383	0.644817	CTCF-loss	Control
384	0.577709	CTCF-loss	Control
385	0.795808	Robust	Control
386	0.624254	Robust	Control
387	0.745805	Robust	Control
388	0.529394	Robust	Control
389	0.537015	Cohesin-gain	Control
390	0.453004	Robust	Control
391	0.627796	Cohesin-loss	Control
392	0.495566	Cohesin-loss	Control
393	0.473629	Cohesin-loss	Control
394	0.658456	CTCF-loss	Control
395	0.605696	All-loss	Control
396	0.565409	Robust	Control
397	0.552649	Robust	Control
398	0.616482	Robust	Control
399	0.715929	CTCF-loss	Control
400	0.67798	CTCF-loss	Control
401	0.711772	Robust	Control
402	0.684948	Robust	Control
403	0.623009	Cohesin-loss	Control
404	0.90785	Robust	Control
405	0.686308	Robust	Control
406	0.804781	CTCF-gain	Control
407	0.71117	CTCF-gain	Control
408	0.537447	CTCF-loss	Control
409	0.513842	CTCF-loss	Control
410	0.738179	Robust	Control
411	0.5409	Robust	Control
412	0.483033	Cohesin-loss	Control
413	0.709616	Robust	Control
414	0.607589	Robust	Control
415	0.704537	Cohesin-loss	Control
416	0.661094	Cohesin-loss	Control
417	0.38788	Cohesin-gain	Control
418	0.7317	Robust	Control
419	0.655136	Robust	Control
420	0.548573	Cohesin-gain	Control
421	0.482077	Robust	Control
422	0.479869	Robust	Control
423	0.370792	Robust	Control
424	0.747357	Robust	Control
425	0.623122	Cohesin-loss	Control
426	0.564013	Cohesin-loss	Control
427	0.846123	Robust	Control
428	0.62039	CTCF-gain	Control
429	0.439125	Robust	Control
430	0.635271	Robust	Control
431	0.819052	Robust	Control
432	0.748003	Robust	Control
433	0.738994	Robust	Control
434	0.668518	Cohesin-loss	Control
435	0.340416	Robust	Control
436	0.816276	Cohesin-gain	Control
437	0.793185	CTCF-loss	Control
438	0.680929	CTCF-loss	Control
439	0.654223	CTCF-loss	Control
440	0.712122	Robust	Control
441	0.723698	CTCF-loss	Control
442	0.679624	Cohesin-loss	Control
443	0.54633	Cohesin-loss	Control
444	0.74911	Robust	Control
445	0.763651	Robust	Control
446	0.730173	CTCF-loss	Control
447	0.639851	All-loss	Control
448	0.471454	Cohesin-loss	Control
449	0.385026	Cohesin-loss	Control
450	0.355171	Cohesin-loss	Control
451	0.526603	Robust	Control
452	0.750129	Robust	Control
453	0.939705	Robust	Control
454	0.799741	Robust	Control
455	0.796329	Robust	Control
456	0.813276	Robust	Control
457	0.788852	Robust	Control
458	0.761278	Robust	Control
459	0.489525	All-loss	Control
460	0.442618	All-loss	Control
461	0.445735	All-loss	Control
462	0.618178	Cohesin-loss	Control
463	0.884996	Robust	Control
464	0.888835	Robust	Control
465	0.85448	Robust	Control
466	0.870831	Robust	Control
467	0.603661	Robust	Control
468	0.509538	Cohesin-loss	Control
469	0.513221	All-loss	Control
470	0.434511	All-loss	Control
471	0.702296	Robust	Control
472	0.947644	Cohesin-gain	Control
473	0.783537	Robust	Control
474	0.798531	Robust	Control
475	0.946852	CTCF-gain	Control
476	0.694424	All-loss	Control
477	0.622545	All-loss	Control
478	0.68654	Robust	Control
479	0.791551	Robust	Control
480	0.629209	Cohesin-loss	Control
481	0.605768	Cohesin-loss	Control
482	0.628774	Robust	Control
483	0.541497	Cohesin-loss	Control
484	0.509216	All-loss	Control
485	0.589279	All-loss	Control
486	0.749305	CTCF-loss	Control
487	0.810163	Robust	Control
488	0.562316	All-loss	Control
489	0.506292	All-loss	Control
490	0.619961	Cohesin-loss	Control
491	0.562546	Cohesin-loss	Control
492	1.06627	Cohesin-gain	Control
493	0.551367	Cohesin-loss	Control
494	0.484633	Cohesin-loss	Control
495	0.591931	CTCF-loss	Control
496	0.697835	Cohesin-loss	Control
497	0.675326	Cohesin-loss	Control
498	0.497014	Cohesin-loss	Control
499	0.668325	Robust	Control
500	0.596505	Cohesin-loss	Control
501	0.678372	Robust	Control
502	0.594121	Cohesin-loss	Control
503	0.55055	CTCF-loss	Control
504	0.455821	CTCF-loss	Control
505	0.676964	Robust	Control
506	0.628623	Robust	Control
507	0.678365	Robust	Control
508	0.562343	Cohesin-loss	Control
509	0.738896	Cohesin-gain	Control
510	0.754721	Cohesin-gain	Control
511	0.737818	Robust	Control
512	0.406109	CTCF-loss	Control
513	0.516654	Robust	Control
514	0.566605	Cohesin-gain	Control
515	0.790405	Robust	Control
516	0.516071	Robust	Control
517	0.472245	Cohesin-loss	Control
518	0.596392	Robust	Control
519	0.53756	Robust	Control
520	0.518595	All-loss	Control
521	0.441119	Robust	Control
522	0.664973	Robust	Control
523	0.640794	Robust	Control
524	0.80021	Robust	Control
525	0.738532	CTCF-loss	Control
526	0.724535	Robust	Control
527	0.637768	Robust	Control
528	0.498855	Robust	Control
529	0.373054	CTCF-loss	Control
530	1.03043	Robust	Control
531	0.498935	Robust	Control
532	0.455088	Robust	Control
533	0.553412	Robust	Control
534	1.10976	Cohesin-gain	Control
535	1.0306	Robust	Control
536	0.501396	Cohesin-loss	Control
537	0.429405	Cohesin-loss	Control
538	0.618998	Cohesin-loss	Control
539	0.917051	Robust	Control
540	0.910677	Robust	Control
541	0.703039	Robust	Control
542	0.62866	Cohesin-loss	Control
543	0.741036	Cohesin-loss	Control
544	0.343231	Robust	Control
545	0.953748	Cohesin-gain	Control
546	0.907318	Robust	Control
547	0.514968	Robust	Control
548	0.464616	Cohesin-loss	Control
549	0.52519	Cohesin-loss	Control
550	0.518523	Cohesin-loss	Control
551	0.569552	Cohesin-loss	Control
552	0.476489	Cohesin-loss	Control
553	0.699212	Robust	Control
554	0.60599	Cohesin-loss	Control
555	0.630924	Robust	Control
556	0.468691	Cohesin-loss	Control
557	0.751403	Robust	Control
558	0.640807	Robust	Control
559	0.865301	Cohesin-gain	Control
560	0.620904	Robust	Control
561	0.688203	CTCF-loss	Control
562	0.638404	CTCF-loss	Control
563	0.42558	Robust	Control
564	0.345248	Robust	Control
565	0.485382	Robust	Control
566	0.426261	Robust	Control
567	0.510719	All-loss	Control
568	0.517286	All-loss	Control
569	0.666899	Robust	Control
570	0.798755	CTCF-gain	Control
571	0.828569	CTCF-gain	Control
572	0.613806	CTCF-loss	Control
573	0.802344	Robust	Control
574	0.697384	Robust	Control
575	0.440239	Robust	Control
576	0.328752	Robust	Control
577	0.764991	Robust	Control
578	0.634683	Robust	Control
579	0.5398	Cohesin-loss	Control
580	0.524266	Cohesin-loss	Control
581	0.745117	Robust	Control
582	0.590479	Cohesin-loss	Control
583	0.712017	Robust	Control
584	0.635458	Robust	Control
585	0.567533	All-loss	Control
586	0.584073	All-loss	Control
587	0.814495	Robust	Control
588	0.754456	Robust	Control
589	0.956434	Cohesin-gain	Control
590	0.53262	All-loss	Control
591	0.449785	All-loss	Control
592	0.606897	Robust	Control
593	0.541512	Robust	Control
594	0.458816	Robust	Control
595	0.426028	Robust	Control
596	0.711884	Robust	Control
597	0.470772	Cohesin-loss	Control
598	0.592337	Cohesin-loss	Control
599	0.612663	Cohesin-loss	Control
600	0.496356	CTCF-loss	Control
601	0.431688	Robust	Control
602	0.753201	Robust	Control
603	0.666258	Cohesin-loss	Control
604	0.718382	Robust	Control
605	0.645398	Cohesin-loss	Control
606	0.609953	Cohesin-loss	Control
607	0.564528	Cohesin-loss	Control
608	0.784776	Robust	Control
609	0.71555	Cohesin-loss	Control
610	0.832342	Robust	Control
611	0.456967	Robust	Control
612	0.367554	Cohesin-loss	Control
613	0.342753	Cohesin-loss	Control
614	0.650569	Robust	Control
615	0.532633	All-loss	Control
616	0.689492	Robust	Control
617	0.573777	Cohesin-loss	Control
618	0.598277	CTCF-loss	Control
619	0.537667	CTCF-loss	Control
620	0.776946	Robust	Control
621	0.426264	Robust	Control
622	0.326181	Robust	Control
623	0.330543	CTCF-loss	Control
624	1.01073	Robust	Control
625	0.558287	Robust	Control
626	0.511839	Robust	Control
627	0.666892	Robust	Control
628	0.555427	Robust	Control
629	0.463907	Robust	Control
630	0.49694	Robust	Control
631	1.09567	Robust	Control
632	1.08708	Cohesin-gain	Control
633	0.920523	Robust	Control
634	0.865984	Robust	Control
635	0.654482	CTCF-loss	Control
636	0.512423	Robust	Control
637	0.506957	Robust	Control
638	0.785902	Robust	Control
639	0.779547	Robust	Control
640	0.67186	Robust	Control
641	0.719016	Robust	Control
642	0.543726	Robust	Control
643	0.487658	Robust	Control
644	0.369171	Cohesin-loss	Control
645	0.881033	Cohesin-gain	Control
646	0.800183	Cohesin-gain	Control
647	1.02674	Robust	Control
648	0.511641	Cohesin-loss	Control
649	0.362637	Cohesin-loss	Control
650	0.631239	Cohesin-gain	Control
651	0.473311	Cohesin-gain	Control
652	0.584554	Cohesin-loss	Control
653	0.496138	Cohesin-loss	Control
654	0.562398	Robust	Control
655	0.45353	Robust	Control
656	0.517809	Robust	Control
657	0.56351	Robust	Control
658	0.55775	Cohesin-loss	Control
659	0.499714	Cohesin-loss	Control
660	0.473332	All-loss	Control
661	0.868729	Cohesin-gain	Control
662	0.794151	Robust	Control
663	0.461086	CTCF-loss	Control
664	0.488693	Robust	Control
665	0.371084	Cohesin-loss	Control
666	1.0723	Cohesin-gain	Control
667	1.00326	Cohesin-gain	Control
668	0.558462	Cohesin-loss	Control
669	0.473792	Cohesin-loss	Control
670	0.553905	Robust	Control
671	0.669984	Robust	Control
672	1.03298	Robust	Control
673	0.969128	Robust	Control
674	0.794346	Robust	Control
675	0.691679	Robust	Control
676	0.604943	Cohesin-loss	Control
677	0.529453	Cohesin-loss	Control
678	0.544197	Robust	Control
679	0.443619	Robust	Control
680	0.603314	Cohesin-loss	Control
681	0.594824	Cohesin-loss	Control
682	0.476654	Robust	Control
683	0.368075	Robust	Control
684	0.735458	Cohesin-loss	Control
685	0.725921	Robust	Control
686	0.739277	Robust	Control
687	0.66331	Robust	Control
688	0.532173	All-loss	Control
689	0.556052	CTCF-loss	Control
690	0.854945	Robust	Control
691	0.781858	Robust	Control
692	0.725072	Cohesin-loss	Control
693	0.808745	Robust	Control
694	0.682096	Robust	Control
695	0.502527	Robust	Control
696	0.439009	Cohesin-gain	Control
697	0.56093	CTCF-loss	Control
698	0.464918	CTCF-loss	Control
699	0.823625	Robust	Control
700	0.862183	Robust	Control
701	0.585696	Robust	Control
702	0.334244	Cohesin-loss	Control
703	0.341382	Cohesin-loss	Control
704	0.466279	Cohesin-loss	Control
705	0.659496	Robust	Control
706	0.680684	Robust	Control
707	0.616764	Robust	Control
708	0.542395	Robust	Control
709	0.557412	Cohesin-gain	Control
710	0.444033	Robust	Control
711	0.409303	Robust	Control
712	0.737949	Robust	Control
713	0.580295	Robust	Control
714	0.477185	Robust	Control
715	0.676655	Robust	Control
716	0.609541	Cohesin-loss	Control
717	0.522277	Cohesin-loss	Control
718	0.977955	Robust	Control
719	0.658666	Robust	Control
720	0.410985	Cohesin-loss	Control
721	0.581694	Cohesin-loss	Control
722	0.526944	Cohesin-loss	Control
723	0.753618	Cohesin-gain	Control
724	0.645925	Cohesin-loss	Control
725	0.528863	Cohesin-loss	Control
726	0.440619	Cohesin-loss	Control
727	0.641675	CTCF-loss	Control
728	0.57403	CTCF-loss	Control
729	0.664304	Cohesin-gain	Control
730	0.617143	Cohesin-gain	Control
731	0.855321	Robust	Control
732	0.682453	Robust	Control
733	0.614171	Robust	Control
734	0.651533	Robust	Control
735	1.0686	Cohesin-gain	Control
736	0.907425	Cohesin-gain	Control
737	0.645412	Robust	Control
738	0.555311	Cohesin-loss	Control
739	0.554569	All-loss	Control
740	0.54175	All-loss	Control
741	0.584877	Robust	Control
742	0.514941	Robust	Control
743	1.02123	Cohesin-gain	Control
744	1.02581	Robust	Control
745	0.389289	All-loss	Control
746	0.280558	All-loss	Control
747	0.229155	All-loss	Control
748	0.706083	Robust	Control
749	0.774629	Robust	Control
750	0.502111	Robust	Control
751	0.560296	Robust	Control
752	0.661254	CTCF-gain	Control
753	0.447178	Robust	Control
754	0.456007	Robust	Control
755	0.659527	Robust	Control
756	0.614424	Robust	Control
757	0.678273	Robust	Control
758	0.624843	Robust	Control
759	0.495337	Robust	Control
760	0.417903	Cohesin-loss	Control
761	0.98426	Robust	Control
762	0.925771	Cohesin-gain	Control
763	0.638076	Cohesin-loss	Control
764	0.458968	Cohesin-loss	Control
765	0.457476	Robust	Control
766	0.599983	Robust	Control
767	0.607681	Cohesin-gain	Control
768	0.599999	Robust	Control
769	0.549171	Robust	Control
770	0.586747	Robust	Control
771	0.445371	Robust	Control
772	0.519025	Robust	Control
773	0.423903	Cohesin-loss	Control
774	0.443289	All-loss	Control
775	0.839255	Robust	Control
776	0.838968	Robust	Control
777	0.672409	Cohesin-loss	Control
778	0.51808	Robust	Control
779	0.432518	CTCF-loss	Control
780	0.391272	CTCF-loss	Control
781	0.612634	Robust	Control
782	0.669561	Robust	Control
783	0.702649	Robust	Control
784	0.52024	Robust	Control
785	0.429459	CTCF-loss	Control
786	0.491552	Robust	Control
787	0.710303	Cohesin-gain	Control
788	0.719427	Cohesin-loss	Control
789	0.799421	Robust	Control
790	0.719381	Robust	Control
791	0.568164	Robust	Control
792	0.813252	Robust	Control
793	0.5436	Robust	Control
794	0.435704	Cohesin-loss	Control
795	0.899843	Robust	Control
796	0.924462	Robust	Control
797	0.841697	Cohesin-gain	Control
798	0.772265	Robust	Control
799	0.671669	Robust	Control
800	0.532302	Robust	Control
801	0.389691	Robust	Control
802	0.753679	Robust	Control
803	0.665995	Cohesin-loss	Control
804	0.644119	Cohesin-loss	Control
805	0.636415	Cohesin-loss	Control
806	0.644887	Cohesin-loss	Control
807	0.591709	Cohesin-loss	Control
808	0.563673	Cohesin-loss	Control
809	0.646939	Robust	Control
810	0.488627	Robust	Control
811	0.56825	Cohesin-loss	Control
812	0.484802	All-loss	Control
813	0.668144	Cohesin-loss	Control
814	0.541353	Cohesin-loss	Control
815	0.677799	Robust	Control
816	0.78569	Robust	Control
817	0.615966	Robust	Control
818	0.617014	CTCF-loss	Control
819	0.677525	Robust	Control
820	0.597102	Robust	Control
821	0.854791	Cohesin-loss	Control
822	0.836508	Cohesin-loss	Control
823	0.671707	Cohesinsep-CTCFlost	Control
824	0.61967	Cohesinsep-CTCFlost	Control
825	0.552849	CTCF-loss	Control
826	0.583978	Robust	Control
827	0.687052	Robust	Control
828	0.613786	Robust	Control
829	0.518436	CTCF-loss	Control
830	0.595959	All-loss	Control
831	0.54476	Cohesin-loss	Control
832	0.530029	Cohesin-loss	Control
833	0.674569	Robust	Control
834	0.536145	Cohesin-loss	Control
835	0.455517	Cohesin-loss	Control
836	0.473626	Robust	Control
837	0.42509	CTCF-loss	Control
838	1.11941	Cohesin-gain	Control
839	1.13203	Cohesin-gain	Control
840	0.597845	Robust	Control
841	0.392905	Robust	Control
842	0.291062	Robust	Control
843	0.340288	Robust	Control
844	0.799775	Robust	Control
845	0.815292	Robust	Control
846	0.488749	Robust	Control
847	0.398102	Robust	Control
848	0.777497	Cohesin-gain	Control
849	0.535591	Robust	Control
850	0.37478	Robust	Control
851	1.0592	Robust	Control
852	0.815038	Robust	Control
853	0.40186	Robust	Control
854	0.438946	Cohesin-loss	Control
855	0.510643	Robust	Control
856	0.484379	Robust	Control
857	0.723004	Cohesin-loss	Control
858	0.730516	Robust	Control
859	0.494448	Robust	Control
860	0.37897	Cohesin-loss	Control
861	0.342921	Cohesin-loss	Control
862	0.53005	Robust	Control
863	0.614369	Robust	Control
864	0.418206	Robust	Control
865	0.453206	CTCF-loss	Control
866	0.401696	Robust	Control
867	0.507866	CTCF-loss	Control
868	0.729109	CTCF-loss	Control
869	0.64391	All-loss	Control
870	0.700817	Robust	Control
871	0.575857	Robust	Control
872	0.450587	Cohesin-gain	Control
873	0.333614	CTCF-loss	Control
874	0.489592	Robust	Control
875	0.389148	Robust	Control
876	0.710982	Robust	Control
877	0.674722	Robust	Control
878	0.577928	Cohesin-loss	Control
879	0.525569	Cohesin-loss	Control
880	0.569781	Cohesin-loss	Control
881	0.621219	Cohesin-loss	Control
882	0.576293	Cohesin-loss	Control
883	0.679862	Robust	Control
884	0.687399	Robust	Control
885	0.774222	CTCF-gain	Control
886	0.65996	Robust	Control
887	0.638055	CTCF-loss	Control
888	0.651891	CTCF-loss	Control
889	0.307369	Robust	Control
890	0.669172	Robust	Control
891	0.625775	Robust	Control
892	0.616013	Robust	Control
893	0.55486	Cohesin-loss	Control
894	0.705632	Robust	Control
895	0.578255	Cohesin-loss	Control
896	0.530928	Cohesin-loss	Control
897	0.480144	Robust	Control
898	0.452107	Cohesin-loss	Control
899	0.389655	Robust	Control
900	0.374266	Robust	Control
901	0.497658	Robust	Control
902	0.625185	CTCF-loss	Control
903	0.596397	CTCF-loss	Control
904	0.519195	CTCF-loss	Control
905	0.603816	Robust	Control
906	0.524743	Robust	Control
907	0.490965	Robust	Control
908	0.451573	Robust	Control
909	0.428742	Robust	Control
910	0.582746	Cohesin-loss	Control
911	0.492572	Cohesin-loss	Control
912	0.704707	Robust	Control
913	0.671914	CTCF-loss	Control
914	0.535681	All-loss	Control
915	0.504407	Cohesin-loss	Control
916	0.637965	Robust	Control
917	0.552664	Cohesin-loss	Control
918	0.532706	Cohesin-loss	Control
919	0.50795	Cohesin-loss	Control
920	0.613451	All-loss	Control
921	0.539068	Cohesin-loss	Control
922	0.542114	Cohesin-loss	Control
923	0.524462	Robust	Control
924	0.624608	Cohesin-gain	Control
925	0.410333	CTCF-loss	Control
926	0.37745	CTCF-loss	Control
927	0.553791	CTCF-loss	Control
928	0.780886	Robust	Control
929	0.622684	Robust	Control
930	0.632162	Robust	Control
931	0.60924	Robust	Control
932	0.5518	Robust	Control
933	0.543211	Robust	Control
934	0.587343	Robust	Control
935	0.561624	CTCF-loss	Control
936	0.610497	Robust	Control
937	0.554308	Cohesin-loss	Control
938	0.689913	Robust	Control
939	0.667563	Robust	Control
940	0.761269	Robust	Control
941	0.473009	Robust	Control
942	0.640621	Robust	Control
943	0.589898	Cohesin-loss	Control
944	0.537021	Cohesin-gain	Control
945	0.51162	Cohesin-gain	Control
946	0.433296	Robust	Control
947	0.369375	Cohesin-loss	Control
948	0.330257	All-loss	Control
949	0.473687	Cohesin-loss	Control
950	0.377431	Cohesin-loss	Control
951	0.614705	CTCF-loss	Control
952	0.578087	CTCF-loss	Control
953	0.724242	Robust	Control
954	0.729047	Robust	Control
955	0.520401	Robust	Control
956	0.45688	CTCF-loss	Control
957	0.368213	Cohesin-loss	Control
958	0.417836	Cohesin-loss	Control
959	0.486915	Robust	Control
960	0.680269	Robust	Control
961	0.573466	Robust	Control
962	0.94359	Robust	Control
963	0.708557	Cohesin-loss	Control
964	0.465122	Cohesin-loss	Control
965	0.435667	Robust	Control
966	0.580616	Cohesin-gain	Control
967	0.594142	Cohesin-gain	Control
968	0.557764	Robust	Control
969	0.673091	Robust	Control
970	0.594661	Robust	Control
971	0.394911	Cohesin-gain	Control
972	0.310236	Robust	Control
973	0.435128	CTCF-loss	Control
974	0.39013	Cohesin-loss	Control
975	0.491742	Robust	Control
976	0.475116	CTCF-loss	Control
977	0.696092	Robust	Control
978	0.657628	Robust	Control
979	0.61634	Robust	Control
980	0.639669	Cohesin-loss	Control
981	0.77972	Robust	Control
982	0.691514	Cohesin-loss	Control
983	0.57667	Robust	Control
984	0.516938	Robust	Control
985	0.621295	Robust	Control
986	0.525847	Cohesin-loss	Control
987	0.630629	Robust	Control
988	0.622196	Cohesin-gain	Control
989	0.349562	Robust	Control
990	0.288484	Robust	Control
991	0.694036	CTCF-loss	Control
992	0.645592	Robust	Control
993	0.637118	Robust	Control
994	0.616055	Robust	Control
995	0.580562	CTCF-loss	Control
996	0.52412	Robust	Control
997	0.41829	Robust	Control
998	0.406379	Robust	Control
999	0.674553	Robust	Control
1000	0.588099	Cohesin-loss	Control
1001	0.481032	Robust	Control
1002	0.496851	Robust	Control
1003	0.531457	All-loss	Control
1004	0.516259	All-loss	Control
1005	0.855442	Robust	Control
1006	0.455334	Robust	Control
1007	0.662048	Cohesin-loss	Control
1008	0.622211	Cohesin-loss	Control
1009	0.687799	Cohesin-loss	Control
1010	0.548834	Cohesin-loss	Control
1011	0.814787	Robust	Control
1012	0.804945	Robust	Control
1013	0.719329	Robust	Control
1014	0.631281	Robust	Control
1015	0.585083	Robust	Control
1016	0.795135	Cohesin-loss	Control
1017	0.736427	Cohesin-loss	Control
1018	0.724619	Cohesin-loss	Control
1019	0.76374	Robust	Control
1020	0.671448	Cohesin-loss	Control
1021	0.581312	Cohesin-loss	Control
1022	0.641882	Robust	Control
1023	0.581457	Robust	Control
1024	0.545972	Robust	Control
1025	0.447132	Robust	Control
1026	0.631254	Robust	Control
1027	0.558994	Robust	Control
1028	0.521503	Robust	Control
1029	0.513095	Cohesin-loss	Control
1030	0.749527	Cohesin-gain	Control
1031	0.711188	Cohesin-gain	Control
1032	0.638931	CTCF-loss	Control
1033	0.629368	CTCF-loss	Control
1034	0.786692	Robust	Control
1035	0.667095	Robust	Control
1036	0.634191	Robust	Control
1037	0.748681	Robust	Control
1038	0.574343	Robust	Control
1039	0.348117	Robust	Control
1040	0.50913	Cohesin-gain	Control
1041	0.43159	Robust	Control
1042	0.372276	Cohesin-gain	Control
1043	0.586652	Cohesin-gain	Control
1044	0.607114	Cohesin-loss	Control
1045	0.713517	Robust	Control
1046	0.592063	Robust	Control
1047	0.596762	CTCF-loss	Control
1048	0.481124	CTCF-loss	Control
1049	0.416513	CTCF-loss	Control
1050	0.67551	Robust	Control
1051	0.587078	Cohesin-gain	Control
1052	0.469607	Robust	Control
1053	0.65689	Robust	Control
1054	0.636617	Robust	Control
1055	0.708605	Robust	Control
1056	1.0086	Cohesin-gain	Control
1057	0.595261	Robust	Control
1058	0.559999	Robust	Control
1059	0.625685	Robust	Control
1060	0.606002	CTCF-loss	Control
1061	0.556983	Cohesin-loss	Control
1062	0.501899	Robust	Control
1063	0.426934	Cohesin-loss	Control
1064	0.496293	Cohesin-loss	Control
1065	0.56767	Cohesin-loss	Control
1066	0.78279	CTCF-gain	Control
1067	0.668735	CTCF-gain	Control
1068	0.663819	Robust	Control
1069	0.456406	Cohesin-gain	Control
1070	0.440695	Robust	Control
1071	0.393383	Robust	Control
1072	0.355251	Cohesin-loss	Control
1073	0.678291	Robust	Control
1074	0.369924	Robust	Control
1075	0.2689	All-loss	Control
1076	0.493038	Cohesin-loss	Control
1077	0.874798	CTCF-gain	Control
1078	0.60949	All-loss	Control
1079	0.562815	All-loss	Control
1080	0.722477	Robust	Control
1081	0.674142	Cohesin-loss	Control
1082	0.6877	Cohesin-loss	Control
1083	0.618595	Cohesin-loss	Control
1084	0.577576	CTCF-loss	Control
1085	0.563619	CTCF-loss	Control
1086	0.756183	Robust	Control
1087	0.669816	Robust	Control
1088	0.437289	Cohesin-loss	Control
1089	0.455833	All-loss	Control
1090	0.937542	Robust	Control
1091	0.866444	Robust	Control
1092	0.877957	Robust	Control
1093	0.403094	Cohesin-loss	Control
1094	0.288069	All-loss	Control
1095	0.609305	Robust	Control
1096	0.562705	Robust	Control
1097	0.466954	Cohesin-loss	Control
1098	0.397291	All-loss	Control
1099	0.388931	Cohesin-loss	Control
1100	0.696934	Robust	Control
1101	0.914457	Cohesin-gain	Control
1102	0.526841	Cohesin-loss	Control
1103	0.500036	Cohesin-loss	Control
1104	0.529275	CTCF-loss	Control
1105	0.491381	Robust	Control
1106	0.518895	Robust	Control
1107	0.634551	Robust	Control
1108	0.588292	Robust	Control
1109	0.584165	Robust	Control
1110	0.748077	Robust	Control
1111	0.659358	Robust	Control
1112	0.569558	Robust	Control
1113	0.765722	Robust	Control
1114	0.69071	CTCF-loss	Control
1115	0.609878	Cohesin-loss	Control
1116	0.490477	Cohesin-loss	Control
1117	1.02792	Cohesin-gain	Control
1118	0.678088	CTCF-loss	Control
1119	0.467122	Robust	Control
1120	0.393944	Cohesin-loss	Control
1121	0.567831	Robust	Control
1122	0.49806	CTCF-loss	Control
1123	0.564149	Cohesin-loss	Control
1124	0.527678	Cohesin-loss	Control
1125	0.532522	Cohesin-loss	Control
1126	0.520879	Cohesin-loss	Control
1127	0.670509	Cohesin-loss	Control
1128	0.322115	Robust	Control
1129	0.336135	Cohesin-loss	Control
1130	0.575268	Robust	Control
1131	0.621154	Robust	Control
1132	0.538166	CTCF-loss	Control
1133	0.8248	Robust	Control
1134	0.749075	Robust	Control
1135	0.84986	Cohesin-loss	Control
1136	0.755269	Cohesin-loss	Control
1137	0.830788	Cohesin-loss	Control
1138	0.796574	Cohesin-loss	Control
1139	0.389009	Robust	Control
1140	0.362401	Robust	Control
1141	0.701352	Cohesin-gain	Control
1142	0.667658	Robust	Control
1143	0.596953	CTCF-loss	Control
1144	0.625749	Cohesin-loss	Control
1145	0.636409	Cohesin-loss	Control
1146	0.804265	Robust	Control
1147	0.609926	Cohesin-loss	Control
1148	0.563216	Cohesin-gain	Control
1149	0.326415	Robust	Control
1150	0.629561	Robust	Control
1151	0.752033	Cohesin-loss	Control
1152	0.731455	Robust	Control
1153	0.563877	Robust	Control
1154	0.53857	Robust	Control
1155	0.513275	Robust	Control
1156	0.471962	Cohesin-gain	Control
1157	0.374663	Robust	Control
1158	0.470642	Robust	Control
1159	0.433022	Cohesin-gain	Control
1160	1.09009	Cohesin-gain	Control
1161	0.635901	Cohesin-loss	Control
1162	0.603506	Cohesin-loss	Control
1163	0.769907	Robust	Control
1164	0.686403	Robust	Control
1165	0.633341	Robust	Control
1166	0.707169	Cohesin-loss	Control
1167	0.446406	Robust	Control
1168	0.386457	Robust	Control
1169	0.461553	CTCF-loss	Control
1170	0.443794	Cohesin-loss	Control
1171	0.529655	Robust	Control
1172	0.503734	Robust	Control
1173	0.657228	Robust	Control
1174	0.574711	Cohesin-loss	Control
1175	0.577387	Robust	Control
1176	0.511602	CTCF-loss	Control
1177	0.505112	Robust	Control
1178	0.544354	Robust	Control
1179	0.647966	Robust	Control
1180	0.546467	Robust	Control
1181	0.614688	Cohesin-loss	Control
1182	0.592188	Cohesin-loss	Control
1183	0.543551	Cohesin-loss	Control
1184	0.677086	Cohesin-loss	Control
1185	0.552276	Cohesin-loss	Control
1186	0.614553	Robust	Control
1187	0.663258	Robust	Control
1188	0.710846	Robust	Control
1189	0.69027	Robust	Control
1190	0.599131	Cohesin-loss	Control
1191	0.680114	Robust	Control
1192	0.538739	Cohesin-loss	Control
1193	0.741259	Cohesin-loss	Control
1194	0.622736	Robust	Control
1195	0.614831	Robust	Control
1196	0.883709	Robust	Control
1197	0.577233	Robust	Control
1198	0.543035	Cohesin-gain	Control
1199	0.661926	Cohesin-loss	Control
1200	0.73977	CTCF-loss	Control
1201	0.75591	Robust	Control
1202	0.607959	Robust	Control
1203	0.674375	Cohesin-loss	Control
1204	0.767047	Robust	Control
1205	0.736106	CTCF-loss	Control
1206	0.696762	Robust	Control
1207	0.692592	Robust	Control
1208	0.7127	CTCF-loss	Control
1209	0.864404	CTCF-gain	Control
1210	0.721223	Robust	Control
1211	0.602981	Cohesin-loss	Control
1212	0.686134	CTCF-loss	Control
1213	0.709635	CTCF-loss	Control
1214	0.684006	Robust	Control
1215	0.567291	All-loss	Control
1216	0.621053	Robust	Control
1217	0.606549	Robust	Control
1218	0.591456	Robust	Control
1219	0.469179	Robust	Control
1220	0.91094	CTCF-loss	Control
1221	0.857482	CTCF-loss	Control
1222	0.552854	Robust	Control
1223	0.51968	Robust	Control
1224	0.560841	Robust	Control
1225	0.689714	Robust	Control
1226	0.36242	Robust	Control
1227	0.294964	Robust	Control
1228	0.599487	Cohesin-gain	Control
1229	0.475923	Cohesin-gain	Control
1230	0.525682	Robust	Control
1231	0.474923	Robust	Control
1232	0.587284	Robust	Control
1233	0.533076	CTCF-loss	Control
1234	0.706491	CTCF-gain	Control
1235	0.627322	All-loss	Control
1236	0.589397	All-loss	Control
1237	0.699713	Robust	Control
1238	0.574977	Robust	Control
1239	0.485434	Robust	Control
1240	0.725641	Robust	Control
1241	0.713896	Robust	Control
1242	0.728261	Robust	Control
1243	0.595051	Robust	Control
1244	0.588244	Robust	Control
1245	0.559994	Robust	Control
1246	0.691774	Robust	Control
1247	0.666305	Robust	Control
1248	0.772106	Robust	Control
1249	0.600028	Robust	Control
1250	0.554901	Robust	Control
1251	0.640024	CTCF-loss	Control
1252	0.5102	Cohesin-loss	Control
1253	0.4461	Cohesin-loss	Control
1254	0.508781	Robust	Control
1255	0.469781	Robust	Control
1256	0.639618	Robust	Control
1257	0.572023	Robust	Control
1258	0.609118	Robust	Control
1259	0.590433	CTCF-loss	Control
1260	0.709941	Robust	Control
1261	0.654332	Robust	Control
1262	0.398847	Cohesin-loss	Control
1263	0.346474	Cohesin-loss	Control
1264	0.588089	All-loss	Control
1265	0.526453	CTCF-loss	Control
1266	0.638144	Robust	Control
1267	0.614263	Robust	Control
1268	0.458503	CTCF-loss	Control
1269	0.426007	CTCF-loss	Control
1270	0.611102	Cohesin-loss	Control
1271	0.630919	Robust	Control
1272	0.450502	Robust	Control
1273	0.512042	Robust	Control
1274	0.491742	Robust	Control
1275	0.412593	Robust	Control
1276	0.456385	All-loss	Control
1277	0.645779	Cohesin-gain	Control
1278	0.630114	Robust	Control
1279	0.72709	Robust	Control
1280	0.770989	Robust	Control
1281	0.829445	Robust	Control
1282	0.41771	All-loss	Control
1283	0.388587	Cohesin-loss	Control
1284	0.907044	Cohesin-gain	Control
1285	0.811703	Cohesin-gain	Control
1286	0.71274	Robust	Control
1287	0.616805	Robust	Control
1288	0.590173	Robust	Control
1289	0.508959	CTCF-loss	Control
1290	0.467214	Robust	Control
1291	0.496066	Cohesin-loss	Control
1292	0.634462	Robust	Control
1293	0.510169	All-loss	Control
1294	0.627527	Robust	Control
1295	0.588367	Robust	Control
1296	0.536773	Robust	Control
1297	0.390934	CTCF-loss	Control
1298	0.323524	CTCF-loss	Control
1299	0.53341	Robust	Control
1300	0.453424	Cohesin-gain	Control
1301	0.677935	Robust	Control
1302	0.484107	Cohesin-loss	Control
1303	0.433434	Robust	Control
1304	0.588886	Robust	Control
1305	0.546531	Robust	Control
1306	0.584344	All-loss	Control
1307	0.495341	All-loss	Control
1308	0.707825	Robust	Control
1309	0.629028	Robust	Control
1310	0.624023	Robust	Control
1311	0.576342	Robust	Control
1312	0.586732	Robust	Control
1313	0.62482	Robust	Control
1314	0.610268	Robust	Control
1315	0.332942	Robust	Control
1316	0.427227	Robust	Control
1317	0.328556	Robust	Control
1318	0.796324	Cohesin-loss	Control
1319	0.412809	CTCF-gain	Control
1320	0.361836	Robust	Control
1321	0.592992	Cohesin-loss	Control
1322	0.560353	Cohesin-loss	Control
1323	0.565518	Robust	Control
1324	0.521019	Robust	Control
1325	0.806027	Cohesin-gain	Control
1326	0.62628	Robust	Control
1327	0.59892	Robust	Control
1328	0.581219	Robust	Control
1329	0.649514	Cohesin-loss	Control
1330	0.61319	Cohesin-loss	Control
1331	0.603134	Cohesin-loss	Control
1332	0.554666	Cohesin-loss	Control
1333	0.959325	Cohesin-gain	Control
1334	0.832417	Robust	Control
1335	0.462895	Cohesin-loss	Control
1336	0.603514	CTCF-loss	Control
1337	0.590667	CTCF-loss	Control
1338	0.530286	Robust	Control
1339	0.509232	Robust	Control
1340	0.510677	Robust	Control
1341	0.427779	CTCF-loss	Control
1342	0.646692	CTCF-loss	Control
1343	0.702647	Robust	Control
1344	0.568953	Robust	Control
1345	0.511342	CTCF-loss	Control
1346	0.481146	Robust	Control
1347	0.550943	Robust	Control
1348	0.743481	Cohesin-gain	Control
1349	0.687272	Robust	Control
1350	0.641615	Robust	Control
1351	0.578953	Robust	Control
1352	0.586686	Robust	Control
1353	0.613919	Robust	Control
1354	0.532727	Robust	Control
1355	0.738616	Robust	Control
1356	0.719444	Robust	Control
1357	0.565436	Robust	Control
1358	0.430672	Robust	Control
1359	0.439909	CTCF-gain	Control
1360	0.486207	CTCF-gain	Control
1361	0.684744	Robust	Control
1362	0.367846	Robust	Control
1363	0.63634	Robust	Control
1364	0.458153	Cohesin-loss	Control
1365	0.385347	Cohesin-loss	Control
1366	0.740299	Robust	Control
1367	0.718778	Robust	Control
1368	0.56389	Robust	Control
1369	0.487459	Cohesin-loss	Control
1370	0.524453	Robust	Control
1371	0.657863	Robust	Control
1372	0.670818	Robust	Control
1373	0.643768	Robust	Control
1374	0.768639	Robust	Control
1375	0.730403	All-loss	Control
1376	0.680618	Robust	Control
1377	0.560634	Robust	Control
1378	0.500271	Robust	Control
1379	0.444908	Robust	Control
1380	0.560069	Robust	Control
1381	0.409494	Robust	Control
1382	0.733699	Robust	Control
1383	0.698103	All-loss	Control
1384	0.650004	Robust	Control
1385	0.60517	Cohesin-loss	Control
1386	0.688836	Robust	Control
1387	0.619861	Cohesin-loss	Control
1388	0.54297	Cohesin-loss	Control
1389	0.407269	Robust	Control
1390	0.556025	Cohesin-loss	Control
1391	0.435479	All-loss	Control
1392	0.547219	Robust	Control
1393	0.474447	Cohesin-loss	Control
1394	0.564538	Cohesin-loss	Control
1395	0.507345	Robust	Control
1396	0.659391	Cohesin-loss	Control
1397	0.649123	All-loss	Control
1398	0.627197	Robust	Control
1399	0.573792	Robust	Control
1400	0.86917	Cohesin-gain	Control
1401	0.425529	Robust	Control
1402	0.371235	Robust	Control
1403	0.794597	Robust	Control
1404	0.660129	Robust	Control
1405	0.73852	Robust	Control
1406	0.600794	Cohesin-loss	Control
1407	0.484644	Cohesin-loss	Control
1408	0.512981	All-loss	Control
1409	0.440854	Cohesin-gain	Control
1410	0.305016	CTCF-loss	Control
1411	0.549014	Robust	Control
1412	0.521549	Cohesin-loss	Control
1413	0.714265	Robust	Control
1414	0.733912	Robust	Control
1415	0.580177	Robust	Control
1416	0.451781	CTCF-loss	Control
1417	0.465365	CTCF-loss	Control
1418	0.718281	Robust	Control
1419	0.739999	Robust	Control
1420	0.726622	Cohesin-gain	Control
1421	0.675031	Robust	Control
1422	0.371213	Robust	Control
1423	0.321054	Robust	Control
1424	0.409974	Robust	Control
1425	0.605469	Robust	Control
1426	0.954461	Cohesin-gain	Control
1427	0.927477	Cohesin-gain	Control
1428	0.657307	Robust	Control
1429	0.594542	Robust	Control
1430	0.592981	Cohesin-loss	Control
1431	0.582345	CTCF-loss	Control
1432	0.531607	CTCF-loss	Control
1433	0.433907	CTCF-loss	Control
1434	0.509895	CTCF-loss	Control
1435	0.59982	Robust	Control
1436	0.600844	Robust	Control
1437	0.740401	Robust	Control
1438	0.701451	Robust	Control
1439	0.570172	Cohesin-loss	Control
1440	0.489714	All-loss	Control
1441	0.72857	Robust	Control
1442	0.705119	Robust	Control
1443	0.812182	Cohesin-loss	Control
1444	0.781464	Robust	Control
1445	0.415897	CTCF-loss	Control
1446	0.494087	CTCF-loss	Control
1447	0.810791	Robust	Control
1448	0.706993	Robust	Control
1449	0.641698	Robust	Control
1450	0.644457	Robust	Control
1451	0.55264	Cohesin-loss	Control
1452	0.561628	Cohesin-loss	Control
1453	0.74124	Robust	Control
1454	0.688995	Robust	Control
1455	0.710967	Robust	Control
1456	0.588836	Cohesin-loss	Control
1457	0.49455	Cohesin-loss	Control
1458	0.826244	Robust	Control
1459	0.595385	All-loss	Control
1460	0.516905	All-loss	Control
1461	0.593796	Robust	Control
1462	0.590607	Robust	Control
1463	0.528302	CTCF-gain	Control
1464	0.464775	Cohesin-loss	Control
1465	0.584415	Robust	Control
1466	0.498283	CTCF-loss	Control
1467	0.412874	CTCF-loss	Control
1468	0.688066	Robust	Control
1469	0.618409	Robust	Control
1470	0.900997	CTCF-gain	Control
1471	0.649514	CTCF-loss	Control
1472	0.583221	Cohesin-loss	Control
1473	0.50083	Robust	Control
1474	0.387211	Robust	Control
1475	0.480668	Cohesin-gain	Control
1476	0.849431	Robust	Control
1477	0.830359	Robust	Control
1478	0.423588	Robust	Control
1479	0.324078	Cohesin-loss	Control
1480	0.587718	Robust	Control
1481	0.514401	Cohesin-loss	Control
1482	0.532973	Cohesin-loss	Control
1483	0.704828	Robust	Control
1484	0.707193	Robust	Control
1485	0.701595	Robust	Control
1486	0.713166	Cohesin-loss	Control
1487	0.503237	Robust	Control
1488	0.463417	Cohesin-gain	Control
1489	0.539809	Robust	Control
1490	0.560331	Robust	Control
1491	0.541382	Robust	Control
1492	0.549429	Cohesin-loss	Control
1493	0.526794	Cohesin-loss	Control
1494	0.551915	CTCF-loss	Control
1495	0.522219	All-loss	Control
1496	0.882016	CTCF-gain	Control
1497	0.38825	Cohesin-loss	Control
1498	0.316627	Robust	Control
1499	0.528279	Robust	Control
1500	0.425761	Cohesin-loss	Control
1501	0.446652	Cohesin-loss	Control
1502	0.935954	CTCF-loss	Control
1503	0.64702	Robust	Control
1504	0.593239	Robust	Control
1505	0.573095	Robust	Control
1506	0.555474	Robust	Control
1507	0.582424	Cohesin-gain	Control
1508	0.488487	Robust	Control
1509	0.347857	Robust	Control
1510	0.409093	Robust	Control
1511	0.5407	Cohesin-loss	Control
1512	0.635549	All-loss	Control
1513	0.653537	Robust	Control
1514	0.651237	Robust	Control
1515	0.737681	Robust	Control
1516	0.652225	Cohesin-loss	Control
1517	0.674517	CTCF-loss	Control
1518	0.60384	CTCF-loss	Control
1519	0.538928	Robust	Control
1520	0.494606	Robust	Control
1521	0.399584	Robust	Control
1522	0.293933	Robust	Control
1523	0.440274	Cohesin-loss	Control
1524	0.416892	Robust	Control
1525	0.428034	Robust	Control
1526	0.370052	Cohesin-loss	Control
1527	0.738658	Robust	Control
1528	0.715662	Cohesin-loss	Control
1529	0.486145	All-loss	Control
1530	0.529615	Cohesin-loss	Control
1531	0.553546	Robust	Control
1532	0.482536	CTCF-loss	Control
1533	0.620875	Robust	Control
1534	0.348657	CTCF-loss	Control
1535	0.617453	CTCF-gain	Control
1536	0.464579	Cohesin-loss	Control
1537	0.540346	Cohesin-loss	Control
1538	0.788078	Robust	Control
1539	0.74594	Robust	Control
1540	0.526311	Robust	Control
1541	0.518048	Robust	Control
1542	0.824575	Cohesin-loss	Control
1543	0.677435	Robust	Control
1544	0.37348	Robust	Control
1545	0.450357	CTCF-loss	Control
1546	0.365991	CTCF-loss	Control
1547	0.507299	Robust	Control
1548	0.446991	CTCF-loss	Control
1549	0.551035	Robust	Control
1550	0.414318	Robust	Control
1551	0.385087	Robust	Control
1552	0.483108	CTCF-loss	Control
1553	0.421063	CTCF-loss	Control
1554	0.35505	Robust	Control
1555	0.336846	Robust	Control
1556	0.735157	Robust	Control
1557	0.659495	Robust	Control
1558	0.55569	Robust	Control
1559	0.514368	Robust	Control
1560	0.625508	Robust	Control
1561	0.523094	Robust	Control
1562	0.605229	Cohesin-gain	Control
1563	0.616338	Robust	Control
1564	0.500583	Robust	Control
1565	0.437908	Robust	Control
1566	0.616468	Robust	Control
1567	0.5408	Cohesin-loss	Control
1568	0.446246	CTCF-loss	Control
1569	0.461303	Robust	Control
1570	0.621539	Robust	Control
1571	0.630775	Robust	Control
1572	0.574399	Robust	Control
1573	0.516828	Robust	Control
1574	0.371901	Robust	Control
1575	0.402669	Robust	Control
1576	0.651928	Robust	Control
1577	0.763595	Cohesin-loss	Control
1578	0.475428	CTCF-loss	Control
1579	0.434156	Cohesin-loss	Control
1580	0.442835	All-loss	Control
1581	0.466977	CTCF-loss	Control
1582	0.360542	Robust	Control
1583	0.377346	CTCF-loss	Control
1584	0.829324	Cohesin-gain	Control
1585	0.699665	Robust	Control
1586	0.719116	Robust	Control
1587	0.636828	Robust	Control
1588	0.56023	Robust	Control
1589	0.4892	Robust	Control
1590	0.706034	CTCF-loss	Control
1591	0.492321	Robust	Control
1592	0.465689	CTCF-loss	Control
1593	0.379286	CTCF-loss	Control
1594	0.8089	Robust	Control
1595	0.672276	CTCF-loss	Control
1596	0.567667	Robust	Control
1597	0.541515	Cohesin-loss	Control
1598	0.774867	Robust	Control
1599	0.757713	Robust	Control
1600	0.662867	Robust	Control
1601	0.601284	CTCF-loss	Control
1602	0.626959	Robust	Control
1603	0.601413	Cohesin-loss	Control
1604	0.952435	Robust	Control
1605	0.5123	Cohesin-loss	Control
1606	0.492673	Cohesin-loss	Control
1607	0.769302	Robust	Control
1608	0.707505	Robust	Control
1609	0.678151	Robust	Control
1610	0.610158	CTCF-loss	Control
1611	0.586722	CTCF-loss	Control
1612	0.549576	Cohesin-loss	Control
1613	0.490827	Cohesin-loss	Control
1614	0.665347	Robust	Control
1615	0.67075	Robust	Control
1616	0.554408	Cohesin-loss	Control
1617	0.456573	Cohesin-loss	Control
1618	0.642909	Robust	Control
1619	0.626563	Cohesin-loss	Control
1620	0.372499	Cohesin-loss	Control
1621	0.279314	Cohesin-loss	Control
1622	0.254239	Cohesin-loss	Control
1623	1.00216	Cohesin-gain	Control
1624	0.937023	Cohesin-gain	Control
1625	0.628752	Cohesin-loss	Control
1626	0.525639	Cohesin-loss	Control
1627	0.587241	Cohesin-loss	Control
1628	0.496489	Cohesin-loss	Control
1629	0.793126	Robust	Control
1630	0.753746	Robust	Control
1631	0.530064	CTCF-loss	Control
1632	0.486058	All-loss	Control
1633	0.528829	Cohesin-loss	Control
1634	0.458299	Cohesin-loss	Control
1635	0.892042	Cohesin-gain	Control
1636	0.927879	Cohesin-gain	Control
1637	0.891464	Cohesin-gain	Control
1638	0.502422	Robust	Control
1639	0.438231	Cohesin-loss	Control
1640	0.537827	Cohesin-loss	Control
1641	0.458826	Cohesin-loss	Control
1642	0.634537	Robust	Control
1643	0.549968	Cohesin-loss	Control
1644	0.80119	Robust	Control
1645	0.76526	CTCF-loss	Control
1646	0.800581	Cohesin-gain	Control
1647	0.79085	Cohesin-gain	Control
1648	0.586855	Cohesin-loss	Control
1649	0.526312	All-loss	Control
1650	0.519442	All-loss	Control
1651	0.471673	Robust	Control
1652	0.384659	Robust	Control
1653	0.687415	Cohesin-gain	Control
1654	0.641147	Robust	Control
1655	0.619907	Robust	Control
1656	0.604882	Robust	Control
1657	0.434411	Robust	Control
1658	0.447121	Robust	Control
1659	0.530772	Robust	Control
1660	0.53129	Cohesin-loss	Control
1661	0.607172	CTCF-loss	Control
1662	0.56146	CTCF-loss	Control
1663	0.66612	Robust	Control
1664	0.622247	Robust	Control
1665	0.594552	Robust	Control
1666	0.578339	All-loss	Control
1667	0.547886	Cohesin-loss	Control
1668	0.485683	Cohesin-loss	Control
1669	0.623438	Robust	Control
1670	0.607042	Robust	Control
1671	0.718369	Robust	Control
1672	0.42706	CTCF-loss	Control
1673	0.371296	Robust	Control
1674	0.601064	CTCF-gain	Control
1675	0.399105	Cohesin-loss	Control
1676	0.529292	Cohesin-loss	Control
1677	0.465048	Cohesin-loss	Control
1678	0.510869	Cohesin-loss	Control
1679	0.480052	Cohesin-loss	Control
1680	0.648129	Robust	Control
1681	0.598804	Cohesin-loss	Control
1682	0.506626	Robust	Control
1683	0.40079	Cohesin-loss	Control
1684	0.642674	Robust	Control
1685	0.527435	Robust	Control
1686	0.480372	Robust	Control
1687	0.487012	Robust	Control
1688	0.551891	Cohesin-loss	Control
1689	0.458323	Cohesin-gain	Control
1690	0.646363	Robust	Control
1691	0.478939	Cohesin-gain	Control
1692	0.394371	Cohesin-gain	Control
1693	0.587636	Cohesin-loss	Control
1694	0.567459	Cohesin-loss	Control
1695	0.44398	Robust	Control
1696	0.312111	Robust	Control
1697	0.608837	Robust	Control
1698	0.58541	Robust	Control
1699	0.498989	Cohesin-loss	Control
1700	0.394703	Cohesin-loss	Control
1701	0.737702	Robust	Control
1702	0.88964	Cohesin-gain	Control
1703	0.666213	Robust	Control
1704	0.570965	Robust	Control
1705	0.433676	Robust	Control
1706	0.306635	Cohesin-loss	Control
1707	0.484443	Robust	Control
1708	0.369912	Robust	Control
1709	0.82833	Robust	Control
1710	0.457309	Robust	Control
1711	0.380268	Robust	Control
1712	0.323213	CTCF-loss	Control
1713	0.356301	Robust	Control
1714	0.383041	Robust	Control
1715	0.391621	Cohesin-loss	Control
1716	0.62391	Robust	Control
1717	0.641514	Robust	Control
1718	0.604591	Cohesin-loss	Control
1719	0.616517	Cohesin-loss	Control
1720	0.669913	Robust	Control
1721	0.677736	Robust	Control
1722	0.517348	Robust	Control
1723	0.481102	Robust	Control
1724	0.683155	Robust	Control
1725	0.780054	Cohesin-gain	Control
1726	0.763828	Cohesin-gain	Control
1727	0.304173	Robust	Control
1728	0.678223	Robust	Control
1729	0.594876	Robust	Control
1730	0.521436	Robust	Control
1731	0.70007	Robust	Control
1732	0.678956	Robust	Control
1733	0.770868	Cohesin-loss	Control
1734	0.732133	Robust	Control
1735	0.520476	Robust	Control
1736	0.523883	Cohesin-loss	Control
1737	0.674443	Robust	Control
1738	0.75073	Robust	Control
1739	0.55782	Robust	Control
1740	0.558745	Robust	Control
1741	0.543432	CTCF-gain	Control
1742	0.488276	CTCF-gain	Control
1743	0.475377	Cohesin-loss	Control
1744	0.465222	Cohesin-loss	Control
1745	0.403043	Robust	Control
1746	0.408404	Robust	Control
1747	0.679142	Robust	Control
1748	0.834747	Robust	Control
1749	0.490018	Cohesin-gain	Control
1750	0.613338	All-loss	Control
1751	0.71306	CTCF-loss	Control
1752	0.500605	Robust	Control
1753	0.413756	Robust	Control
1754	0.357247	Robust	Control
1755	0.740718	Robust	Control
1756	0.938295	Cohesin-loss	Control
1757	0.404388	CTCF-loss	Control
1758	0.35216	CTCF-loss	Control
1759	0.814458	Robust	Control
1760	0.639386	Cohesin-loss	Control
1761	0.601743	Robust	Control
1762	0.631325	Robust	Control
1763	0.685128	Cohesin-loss	Control
1764	0.651622	Cohesin-loss	Control
1765	0.672044	Cohesin-loss	Control
1766	0.540061	All-loss	Control
1767	0.670733	Cohesin-loss	Control
1768	0.509238	Robust	Control
1769	0.823727	Robust	Control
1770	0.756049	Robust	Control
1771	0.915993	Robust	Control
1772	0.623382	Cohesin-loss	Control
1773	0.831938	Robust	Control
1774	0.773093	Robust	Control
1775	0.667873	Robust	Control
1776	0.559204	CTCF-loss	Control
1777	0.522522	Robust	Control
1778	0.441279	CTCF-loss	Control
1779	0.692503	CTCF-loss	Control
1780	0.809161	CTCF-gain	Control
1781	0.681479	CTCF-gain	Control
1782	0.990297	Robust	Control
1783	0.986614	Robust	Control
1784	0.603132	Robust	Control
1785	0.490294	Robust	Control
1786	0.442501	Robust	Control
1787	0.618221	Robust	Control
1788	0.55402	Cohesin-loss	Control
1789	0.590373	Robust	Control
1790	0.579686	Robust	Control
1791	0.635261	Robust	Control
1792	0.757864	Robust	Control
1793	0.950746	Cohesin-gain	Control
1794	0.950942	Cohesin-gain	Control
1795	0.840756	Robust	Control
1796	0.662113	All-loss	Control
1797	0.582804	All-loss	Control
1798	0.57089	All-loss	Control
1799	0.582186	All-loss	Control
1800	0.505358	All-loss	Control
1801	0.838702	Cohesin-gain	Control
1802	0.648048	Robust	Control
1803	0.619257	CTCF-gain	Control
1804	0.559392	CTCF-gain	Control
1805	0.82651	Robust	Control
1806	0.918335	Robust	Control
1807	0.590967	CTCF-loss	Control
1808	0.35255	Cohesin-loss	Control
1809	0.367655	Cohesin-loss	Control
1810	0.773902	CTCF-loss	Control
1811	0.624702	Cohesin-loss	Control
1812	0.746764	Cohesin-loss	Control
1813	0.611356	Cohesin-loss	Control
1814	0.548723	Cohesin-loss	Control
1815	0.561238	Cohesin-loss	Control
1816	0.526373	Robust	Control
1817	0.486165	Robust	Control
1818	0.486989	All-loss	Control
1819	0.493372	All-loss	Control
1820	0.358855	Robust	Control
1821	0.937866	CTCF-loss	Control
1822	1.07334	Cohesin-gain	Control
1823	0.357503	Robust	Control
1824	0.311236	Robust	Control
1825	0.741037	Cohesin-gain	Control
1826	0.755247	Cohesin-loss	Control
1827	0.715855	Cohesin-loss	Control
1828	0.786238	Cohesin-loss	Control
1829	0.61572	Cohesin-loss	Control
1830	0.487382	Robust	Control
1831	0.431992	Robust	Control
1832	0.356748	CTCF-loss	Control
1833	0.654265	Robust	Control
1834	0.520681	Robust	Control
1835	0.685937	Robust	Control
1836	0.540732	Robust	Control
1837	0.829212	Robust	Control
1838	0.717874	Robust	Control
1839	0.797973	Robust	Control
1840	0.747287	Cohesin-loss	Control
1841	0.755421	All-loss	Control
1842	0.642344	All-loss	Control
1843	0.649635	Cohesin-loss	Control
1844	0.669125	Robust	Control
1845	0.713249	Robust	Control
1846	1.23506	Cohesin-gain	Control
1847	0.67097	Robust	Control
1848	0.512205	Cohesin-loss	Control
1849	0.743849	Robust	Control
1850	0.606145	CTCF-loss	Control
1851	0.634697	Robust	Control
1852	0.458829	Robust	Control
1853	0.712642	Robust	Control
1854	0.656687	Cohesin-loss	Control
1855	0.736944	Robust	Control
1856	0.646843	Robust	Control
1857	0.472081	Cohesin-gain	Control
1858	0.483892	Cohesin-loss	Control
1859	0.483139	CTCF-loss	Control
1860	0.523633	Cohesin-loss	Control
1861	0.519765	Robust	Control
1862	0.520675	Robust	Control
1863	0.705009	Robust	Control
1864	0.651973	CTCF-loss	Control
1865	0.775352	Robust	Control
1866	0.733052	Robust	Control
1867	0.704943	Robust	Control
1868	0.936294	CTCF-gain	Control
1869	0.937837	CTCF-gain	Control
1870	0.593361	Cohesin-loss	Control
1871	0.533288	Cohesin-loss	Control
1872	0.985588	Cohesin-gain	Control
1873	0.822	Robust	Control
1874	0.806483	Robust	Control
1875	0.567265	Cohesin-loss	Control
1876	0.482162	Cohesin-loss	Control
1877	0.528378	Cohesin-loss	Control
1878	0.579284	Robust	Control
1879	0.857266	Robust	Control
1880	0.760641	Robust	Control
1881	0.8756	Robust	Control
1882	0.840743	Robust	Control
1883	0.560127	CTCF-loss	Control
1884	0.510206	All-loss	Control
1885	0.52774	Cohesin-loss	Control
1886	0.797024	Robust	Control
1887	0.828215	CTCF-gain	Control
1888	0.518383	Cohesin-loss	Control
1889	0.425568	All-loss	Control
1890	0.813872	Robust	Control
1891	0.762937	Robust	Control
1892	0.845974	Robust	Control
1893	0.840787	Robust	Control
1894	0.989957	Cohesin-gain	Control
1895	0.426177	Cohesin-loss	Control
1896	0.33944	Cohesin-loss	Control
1897	0.54258	All-loss	Control
1898	0.454308	All-loss	Control
1899	0.945603	Cohesin-gain	Control
1900	0.841315	Cohesin-gain	Control
1901	0.536094	Robust	Control
1902	0.515873	Robust	Control
1903	0.590671	All-loss	Control
1904	0.462653	Robust	Control
1905	0.364275	Robust	Control
1906	0.869616	Robust	Control
1907	0.828934	Robust	Control
1908	0.531666	Robust	Control
1909	0.508033	Robust	Control
1910	0.552699	Robust	Control
1911	0.513933	Robust	Control
1912	0.729058	Cohesin-loss	Control
1913	0.698339	Cohesin-loss	Control
1914	0.416812	Robust	Control
1915	0.406329	Robust	Control
1916	0.581249	Cohesin-gain	Control
1917	0.508212	Cohesin-gain	Control
1918	0.593137	Cohesin-loss	Control
1919	0.559398	Cohesin-loss	Control
1920	0.661745	Robust	Control
1921	0.616696	Robust	Control
1922	0.702241	Robust	Control
1923	0.821625	Robust	Control
1924	0.832397	Robust	Control
1925	0.849417	Robust	Control
1926	0.827184	Robust	Control
1927	0.451111	All-loss	Control
1928	0.400714	All-loss	Control
1929	0.385487	Cohesin-loss	Control
1930	0.382611	Cohesin-loss	Control
1931	0.341102	All-loss	Control
1932	0.718486	Robust	Control
1933	0.782779	Robust	Control
1934	0.712002	Robust	Control
1935	0.713006	Robust	Control
1936	0.688914	Robust	Control
1937	0.672065	Cohesin-loss	Control
1938	0.651452	Cohesin-loss	Control
1939	0.732345	Robust	Control
1940	0.687972	Robust	Control
1941	0.432723	Cohesin-loss	Control
1942	0.340258	Cohesin-loss	Control
1943	0.55673	All-loss	Control
1944	0.751245	Cohesin-loss	Control
1945	0.702078	Cohesin-loss	Control
1946	0.742673	Robust	Control
1947	0.76124	Robust	Control
1948	0.758234	Robust	Control
1949	0.960701	Cohesin-gain	Control
1950	0.516832	Robust	Control
1951	0.385266	Cohesin-loss	Control
1952	0.532263	Robust	Control
1953	0.548055	Cohesin-loss	Control
1954	0.689626	Robust	Control
1955	0.618884	CTCF-loss	Control
1956	0.528495	Robust	Control
1957	0.447573	Robust	Control
1958	0.373642	Robust	Control
1959	0.486061	Robust	Control
1960	0.382723	Robust	Control
1961	0.785199	Cohesin-gain	Control
1962	0.748096	Cohesin-gain	Control
1963	0.502785	Cohesin-loss	Control
1964	0.42386	Cohesin-loss	Control
1965	0.635411	Robust	Control
1966	0.959697	Robust	Control
1967	0.72834	Cohesin-loss	Control
1968	0.687314	Cohesin-loss	Control
1969	0.777012	CTCF-loss	Control
1970	0.762524	Robust	Control
1971	0.57537	Robust	Control
1972	0.502965	Robust	Control
1973	0.582223	CTCF-loss	Control
1974	0.520973	Robust	Control
1975	0.680874	Robust	Control
1976	0.575272	Robust	Control
1977	0.914633	Robust	Control
1978	0.641867	CTCF-loss	Control
1979	0.596258	Robust	Control
1980	0.550832	Robust	Control
1981	0.409713	Robust	Control
1982	0.527202	Cohesin-loss	Control
1983	0.483807	Cohesin-loss	Control
1984	0.476411	Cohesin-loss	Control
1985	0.78709	Cohesin-loss	Control
1986	0.79876	Cohesin-loss	Control
1987	0.881328	Robust	Control
1988	0.85652	Robust	Control
1989	0.883094	Robust	Control
1990	0.927866	Robust	Control
1991	0.92429	Robust	Control
1992	0.377306	Cohesin-loss	Control
1993	0.252148	Cohesin-loss	Control
1994	0.370502	Robust	Control
1995	0.271795	Cohesin-loss	Control
1996	0.646505	CTCF-loss	Control
1997	0.503101	Cohesin-loss	Control
[truncated: 79,402 more rows]

## Sheet: Fig. 6
Fig. 6b									Fig. 6d
	-LOG10(p)	label	condition		Exact P-value	siNIPBL	siCTCF			-LOG10(p)	label	condition
0	7.07699	StrongA	siNIPBL		StrongA vs WeakA	7.60911e-102	6.59921e-27		0	3.255	1	siNIPBL
1	8.41853	StrongA	siNIPBL		WeakA vs WeakB	3.70553e-303	2.70458e-54		1	10.675	1	siNIPBL
2	9.23583	StrongA	siNIPBL		WeakB vs StrongB	2.15642e-162	5.3967e-19		2	10.5987	1	siNIPBL
3	6.75746	StrongA	siNIPBL						3	7.70633	1	siNIPBL
4	8.43559	StrongA	siNIPBL						4	4.635	1	siNIPBL
5	9.48534	StrongA	siNIPBL						5	4.813	1	siNIPBL
6	11.158	StrongA	siNIPBL						6	3.177	1	siNIPBL
7	7.61831	StrongA	siNIPBL						7	6.2624	1	siNIPBL
8	9.72937	StrongA	siNIPBL						8	4.772	1	siNIPBL
9	5.49759	StrongA	siNIPBL						9	7.5824	1	siNIPBL
10	7.59371	StrongA	siNIPBL						10	7.74867	1	siNIPBL
11	7.4214	StrongA	siNIPBL						11	6.49	1	siNIPBL
12	7.31196	StrongA	siNIPBL						12	5.3208	1	siNIPBL
13	7.00922	StrongA	siNIPBL						13	8.8986	1	siNIPBL
14	6.60397	StrongA	siNIPBL						14	8.28625	1	siNIPBL
15	7.30843	StrongA	siNIPBL						15	10.8036	1	siNIPBL
16	6.68238	StrongA	siNIPBL						16	5.836	1	siNIPBL
17	7.21572	StrongA	siNIPBL						17	10.0345	1	siNIPBL
18	8.05725	StrongA	siNIPBL						18	14.3542	1	siNIPBL
19	6.54047	StrongA	siNIPBL						19	4.4046	1	siNIPBL
20	9.68683	StrongA	siNIPBL						20	4.7602	1	siNIPBL
21	6.79449	StrongA	siNIPBL						21	5.486	1	siNIPBL
22	6.91271	StrongA	siNIPBL						22	4.45267	1	siNIPBL
23	6.74696	StrongA	siNIPBL						23	2.838	1	siNIPBL
24	7.55572	StrongA	siNIPBL						24	12.4153	1	siNIPBL
25	7.92068	StrongA	siNIPBL						25	6.1	1	siNIPBL
26	8.28914	StrongA	siNIPBL						26	3.0542	1	siNIPBL
27	7.9266	StrongA	siNIPBL						27	5.134	1	siNIPBL
28	8.9388	StrongA	siNIPBL						28	3.1585	1	siNIPBL
29	7.94778	StrongA	siNIPBL						29	13.0326	1	siNIPBL
30	6.314	StrongA	siNIPBL						30	9.6605	1	siNIPBL
31	6.40583	StrongA	siNIPBL						31	4.1976	1	siNIPBL
32	7.36399	StrongA	siNIPBL						32	4.295	1	siNIPBL
33	7.44669	StrongA	siNIPBL						33	11.1768	1	siNIPBL
34	7.60578	StrongA	siNIPBL						34	3.5822	1	siNIPBL
35	7.84288	StrongA	siNIPBL						35	11.8626	1	siNIPBL
36	5.1185	StrongA	siNIPBL						36	10.3	1	siNIPBL
37	5.70491	StrongA	siNIPBL						37	4.136	1	siNIPBL
38	5.62684	StrongA	siNIPBL						38	3.66433	1	siNIPBL
39	4.78865	StrongA	siNIPBL						39	2.766	1	siNIPBL
40	5.41488	StrongA	siNIPBL						40	3.4012	1	siNIPBL
41	6.8501	StrongA	siNIPBL						41	5.4472	1	siNIPBL
42	6.04509	StrongA	siNIPBL						42	2.951	1	siNIPBL
43	5.1201	StrongA	siNIPBL						43	3.727	1	siNIPBL
44	7.94779	StrongA	siNIPBL						44	4.41825	1	siNIPBL
45	5.88341	StrongA	siNIPBL						45	6.6872	1	siNIPBL
46	7.31895	StrongA	siNIPBL						46	5.67357	1	siNIPBL
47	8.08204	StrongA	siNIPBL						47	3.41875	1	siNIPBL
48	7.30885	StrongA	siNIPBL						48	9.3278	1	siNIPBL
49	8.83175	StrongA	siNIPBL						49	2.304	1	siNIPBL
50	7.97092	StrongA	siNIPBL						50	8.0405	1	siNIPBL
51	9.7547	StrongA	siNIPBL						51	4.1234	1	siNIPBL
52	10.8903	StrongA	siNIPBL						52	3.4344	1	siNIPBL
53	7.25347	StrongA	siNIPBL						53	2.849	1	siNIPBL
54	9.36849	StrongA	siNIPBL						54	7.31725	1	siNIPBL
55	6.9782	StrongA	siNIPBL						55	11.798	1	siNIPBL
56	5.90291	StrongA	siNIPBL						56	8.46533	1	siNIPBL
57	6.1978	StrongA	siNIPBL						57	5.5755	1	siNIPBL
58	6.04322	StrongA	siNIPBL						58	15.4018	1	siNIPBL
59	6.41024	StrongA	siNIPBL						59	7.4024	1	siNIPBL
60	7.61976	StrongA	siNIPBL						60	18.5903	1	siNIPBL
61	6.24001	StrongA	siNIPBL						61	17.5093	1	siNIPBL
62	7.15096	StrongA	siNIPBL						62	10.822	1	siNIPBL
63	5.19874	StrongA	siNIPBL						63	20.708	1	siNIPBL
64	6.1806	StrongA	siNIPBL						64	9.1164	1	siNIPBL
65	5.97727	StrongA	siNIPBL						65	10.2457	1	siNIPBL
66	6.72054	StrongA	siNIPBL						66	15.6478	1	siNIPBL
67	7.5517	StrongA	siNIPBL						67	2.69089	1	siNIPBL
68	5.76772	StrongA	siNIPBL						68	3.159	1	siNIPBL
69	6.99597	StrongA	siNIPBL						69	3.518	1	siNIPBL
70	6.29369	StrongA	siNIPBL						70	3.16075	1	siNIPBL
71	6.06946	StrongA	siNIPBL						71	14.9664	1	siNIPBL
72	4.22328	StrongA	siNIPBL						72	7.2526	1	siNIPBL
73	5.55972	StrongA	siNIPBL						73	2.847	1	siNIPBL
74	5.38464	StrongA	siNIPBL						74	9.4756	1	siNIPBL
75	6.40231	StrongA	siNIPBL						75	4.5322	1	siNIPBL
76	5.10251	StrongA	siNIPBL						76	10.9166	1	siNIPBL
77	11.7435	StrongA	siNIPBL						77	6.417	1	siNIPBL
78	13.4999	StrongA	siNIPBL						78	9.5094	1	siNIPBL
79	7.66268	StrongA	siNIPBL						79	8.3232	1	siNIPBL
80	8.42699	StrongA	siNIPBL						80	11.4638	1	siNIPBL
81	7.71166	StrongA	siNIPBL						81	4.03433	1	siNIPBL
82	10.3455	StrongA	siNIPBL						82	3.6238	1	siNIPBL
83	9.42046	StrongA	siNIPBL						83	3.5012	1	siNIPBL
84	5.93219	StrongA	siNIPBL						84	4.3408	1	siNIPBL
85	4.98472	StrongA	siNIPBL						85	5.251	1	siNIPBL
86	5.50912	StrongA	siNIPBL						86	5.1455	1	siNIPBL
87	4.65737	StrongA	siNIPBL						87	1.461	1	siNIPBL
88	5.17733	StrongA	siNIPBL						88	7.753	1	siNIPBL
89	5.57515	StrongA	siNIPBL						89	5.138	1	siNIPBL
90	7.26078	StrongA	siNIPBL						90	1.647	1	siNIPBL
91	8.64914	StrongA	siNIPBL						91	6.362	1	siNIPBL
92	3.69622	StrongA	siNIPBL						92	4.7774	1	siNIPBL
93	12.1434	StrongA	siNIPBL						93	6.3254	1	siNIPBL
94	4.9667	StrongA	siNIPBL						94	2.739	1	siNIPBL
95	7.94146	StrongA	siNIPBL						95	3.32	1	siNIPBL
96	6.68483	StrongA	siNIPBL						96	2.892	1	siNIPBL
97	3.71018	StrongA	siNIPBL						97	15.365	1	siNIPBL
98	8.27415	StrongA	siNIPBL						98	2.784	1	siNIPBL
99	10.8692	StrongA	siNIPBL						99	4.6598	1	siNIPBL
100	8.2471	StrongA	siNIPBL						100	3.09	1	siNIPBL
101	7.0218	StrongA	siNIPBL						101	5.758	1	siNIPBL
102	8.38767	StrongA	siNIPBL						102	10.9744	1	siNIPBL
103	7.05686	StrongA	siNIPBL						103	6.4632	1	siNIPBL
104	7.23243	StrongA	siNIPBL						104	4.7272	1	siNIPBL
105	8.0647	StrongA	siNIPBL						105	5.377	1	siNIPBL
106	8.25762	StrongA	siNIPBL						106	9.3242	1	siNIPBL
107	6.4908	StrongA	siNIPBL						107	5.5168	1	siNIPBL
108	6.80458	StrongA	siNIPBL						108	8.7164	1	siNIPBL
109	9.43519	StrongA	siNIPBL						109	4.8238	1	siNIPBL
110	7.44457	StrongA	siNIPBL						110	7.3032	1	siNIPBL
111	8.40151	StrongA	siNIPBL						111	1.7726	1	siNIPBL
112	6.07804	StrongA	siNIPBL						112	3.8374	1	siNIPBL
113	8.79257	StrongA	siNIPBL						113	5.7264	1	siNIPBL
114	8.60594	StrongA	siNIPBL						114	10.146	1	siNIPBL
115	11.8595	StrongA	siNIPBL						115	9.316	1	siNIPBL
116	13.058	StrongA	siNIPBL						116	3.7654	1	siNIPBL
117	8.89761	StrongA	siNIPBL						117	4.1988	1	siNIPBL
118	6.23263	StrongA	siNIPBL						118	9.5026	1	siNIPBL
119	6.2669	StrongA	siNIPBL						119	4.7646	1	siNIPBL
120	13.4021	StrongA	siNIPBL						120	9.6768	1	siNIPBL
121	7.48412	StrongA	siNIPBL						121	1.9352	1	siNIPBL
122	6.30795	StrongA	siNIPBL						122	16.3202	1	siNIPBL
123	7.53984	StrongA	siNIPBL						123	5.241	1	siNIPBL
124	15.595	StrongA	siNIPBL						124	16.4126	1	siNIPBL
125	12.491	StrongA	siNIPBL						125	3.941	1	siNIPBL
126	9.46673	StrongA	siNIPBL						126	12.324	1	siNIPBL
127	12.0013	StrongA	siNIPBL						127	2.7492	1	siNIPBL
128	8.53424	StrongA	siNIPBL						128	4.9594	1	siNIPBL
129	8.42864	StrongA	siNIPBL						129	6.67875	1	siNIPBL
130	6.93366	StrongA	siNIPBL						130	8.62725	1	siNIPBL
131	9.96932	StrongA	siNIPBL						131	1.872	1	siNIPBL
132	7.39287	StrongA	siNIPBL						132	8.877	1	siNIPBL
133	8.27855	StrongA	siNIPBL						133	2.8346	1	siNIPBL
134	5.43991	StrongA	siNIPBL						134	1.768	1	siNIPBL
135	6.58465	StrongA	siNIPBL						135	11.028	1	siNIPBL
136	8.29028	StrongA	siNIPBL						136	7.8058	1	siNIPBL
137	9.09938	StrongA	siNIPBL						137	5.544	1	siNIPBL
138	7.11209	StrongA	siNIPBL						138	11.3573	1	siNIPBL
139	10.4926	StrongA	siNIPBL						139	1.8936	1	siNIPBL
140	13.4027	StrongA	siNIPBL						140	2.6593	1	siNIPBL
141	9.33601	StrongA	siNIPBL						141	4.341	1	siNIPBL
142	6.96392	StrongA	siNIPBL						142	5.9382	1	siNIPBL
143	8.75263	StrongA	siNIPBL						143	31.6525	1	siNIPBL
144	12.2222	StrongA	siNIPBL						144	10.7388	1	siNIPBL
145	10.4648	StrongA	siNIPBL						145	12.269	1	siNIPBL
146	9.71207	StrongA	siNIPBL						146	2.6356	1	siNIPBL
147	8.71969	StrongA	siNIPBL						147	2.054	1	siNIPBL
148	10.725	StrongA	siNIPBL						148	2.4266	1	siNIPBL
149	13.0184	StrongA	siNIPBL						149	2.23175	1	siNIPBL
150	10.902	StrongA	siNIPBL						150	12.5512	1	siNIPBL
151	11.5068	StrongA	siNIPBL						151	2.6612	1	siNIPBL
152	13.2616	StrongA	siNIPBL						152	2.265	1	siNIPBL
153	9.59579	StrongA	siNIPBL						153	3.7888	1	siNIPBL
154	10.5774	StrongA	siNIPBL						154	17.8412	1	siNIPBL
155	9.01189	StrongA	siNIPBL						155	9.722	1	siNIPBL
156	6.12804	StrongA	siNIPBL						156	7.18	1	siNIPBL
157	7.09167	StrongA	siNIPBL						157	12.0425	1	siNIPBL
158	7.25427	StrongA	siNIPBL						158	10.4084	1	siNIPBL
159	7.23096	StrongA	siNIPBL						159	5.97	1	siNIPBL
160	6.25858	StrongA	siNIPBL						160	18.179	1	siNIPBL
161	6.72242	StrongA	siNIPBL						161	6.9274	1	siNIPBL
162	7.55003	StrongA	siNIPBL						162	6.73425	1	siNIPBL
163	8.61828	StrongA	siNIPBL						163	5.8576	1	siNIPBL
164	9.89324	StrongA	siNIPBL						164	7.92767	1	siNIPBL
165	7.13182	StrongA	siNIPBL						165	3.556	1	siNIPBL
166	7.08678	StrongA	siNIPBL						166	9.652	1	siNIPBL
167	6.45321	StrongA	siNIPBL						167	8.773	1	siNIPBL
168	6.75223	StrongA	siNIPBL						168	16.3088	1	siNIPBL
169	4.79521	StrongA	siNIPBL						169	5.726	1	siNIPBL
170	6.69943	StrongA	siNIPBL						170	4.65	1	siNIPBL
171	8.4826	StrongA	siNIPBL						171	4.1115	1	siNIPBL
172	7.6952	StrongA	siNIPBL						172	3.9016	1	siNIPBL
173	8.60417	StrongA	siNIPBL						173	7.7756	1	siNIPBL
174	7.45174	StrongA	siNIPBL						174	3.502	1	siNIPBL
175	6.25618	StrongA	siNIPBL						175	3.59425	1	siNIPBL
176	5.63416	StrongA	siNIPBL						176	6.524	1	siNIPBL
177	6.57702	StrongA	siNIPBL						177	7.6946	1	siNIPBL
178	7.35892	StrongA	siNIPBL						178	4.0875	1	siNIPBL
179	8.22316	StrongA	siNIPBL						179	10.5452	1	siNIPBL
180	8.41408	StrongA	siNIPBL						180	4.7345	1	siNIPBL
181	5.36772	StrongA	siNIPBL						181	3.0105	1	siNIPBL
182	10.6298	StrongA	siNIPBL						182	4.3898	1	siNIPBL
183	7.07198	StrongA	siNIPBL						183	2.7126	1	siNIPBL
184	5.87709	StrongA	siNIPBL						184	5.1465	1	siNIPBL
185	4.31177	StrongA	siNIPBL						185	1.679	1	siNIPBL
186	5.76596	StrongA	siNIPBL						186	6.8466	1	siNIPBL
187	5.76127	StrongA	siNIPBL						187	10.961	1	siNIPBL
188	6.12347	StrongA	siNIPBL						188	8.2886	1	siNIPBL
189	6.60434	StrongA	siNIPBL						189	5.0524	1	siNIPBL
190	7.47066	StrongA	siNIPBL						190	10.2486	1	siNIPBL
191	6.28872	StrongA	siNIPBL						191	10.429	1	siNIPBL
192	4.29744	StrongA	siNIPBL						192	1.5496	1	siNIPBL
193	4.38882	StrongA	siNIPBL						193	11.1436	1	siNIPBL
194	6.23121	StrongA	siNIPBL						194	11.765	1	siNIPBL
195	7.75543	StrongA	siNIPBL						195	5.1692	1	siNIPBL
196	7.1821	StrongA	siNIPBL						196	2.06375	1	siNIPBL
197	10.1799	StrongA	siNIPBL						197	7.7748	1	siNIPBL
198	8.61757	StrongA	siNIPBL						198	3.2814	1	siNIPBL
199	6.57205	StrongA	siNIPBL						199	6.43	1	siNIPBL
200	3.93719	StrongA	siNIPBL						200	21.0353	1	siNIPBL
201	6.16436	StrongA	siNIPBL						201	3.87	1	siNIPBL
202	7.23853	StrongA	siNIPBL						202	9.3552	1	siNIPBL
203	6.54172	StrongA	siNIPBL						203	4.068	1	siNIPBL
204	5.61474	StrongA	siNIPBL						204	4.82867	1	siNIPBL
205	8.55723	StrongA	siNIPBL						205	5.3852	1	siNIPBL
206	7.28824	StrongA	siNIPBL						206	9.905	1	siNIPBL
207	6.52077	StrongA	siNIPBL						207	13.769	1	siNIPBL
208	8.1554	StrongA	siNIPBL						208	7.4314	1	siNIPBL
209	6.1402	StrongA	siNIPBL						209	2.8545	1	siNIPBL
210	7.71673	StrongA	siNIPBL						210	3.4268	1	siNIPBL
211	6.48964	StrongA	siNIPBL						211	11.3684	1	siNIPBL
212	6.08546	StrongA	siNIPBL						212	6.8782	1	siNIPBL
213	5.94221	StrongA	siNIPBL						213	3.2644	1	siNIPBL
214	7.09041	StrongA	siNIPBL						214	3.756	1	siNIPBL
215	5.52407	StrongA	siNIPBL						215	6.6464	1	siNIPBL
216	6.42913	StrongA	siNIPBL						216	5.8614	1	siNIPBL
217	7.56368	StrongA	siNIPBL						217	3.4048	1	siNIPBL
218	7.81384	StrongA	siNIPBL						218	5.6236	1	siNIPBL
219	8.35921	StrongA	siNIPBL						219	3.2582	1	siNIPBL
220	7.32438	StrongA	siNIPBL						220	9.4792	1	siNIPBL
221	7.36895	StrongA	siNIPBL						221	13.465	1	siNIPBL
222	7.28086	StrongA	siNIPBL						222	2.5374	1	siNIPBL
223	7.78802	StrongA	siNIPBL						223	2.7118	1	siNIPBL
224	5.5125	StrongA	siNIPBL						224	4.579	1	siNIPBL
225	5.33935	StrongA	siNIPBL						225	9.5312	1	siNIPBL
226	8.44596	StrongA	siNIPBL						226	6.423	1	siNIPBL
227	6.7601	StrongA	siNIPBL						227	10.9508	1	siNIPBL
228	6.21576	StrongA	siNIPBL						228	4.8372	1	siNIPBL
229	5.84518	StrongA	siNIPBL						229	2.8308	1	siNIPBL
230	5.18756	StrongA	siNIPBL						230	10.108	1	siNIPBL
231	9.18101	StrongA	siNIPBL						231	3.6906	1	siNIPBL
232	5.8923	StrongA	siNIPBL						232	3.55475	1	siNIPBL
233	5.85141	StrongA	siNIPBL						233	7.877	1	siNIPBL
234	9.32388	StrongA	siNIPBL						234	15.3715	1	siNIPBL
235	9.94337	StrongA	siNIPBL						235	6.88375	1	siNIPBL
236	7.84909	StrongA	siNIPBL						236	17.928	1	siNIPBL
237	5.07285	StrongA	siNIPBL						237	9.3368	1	siNIPBL
238	6.59289	StrongA	siNIPBL						238	5.26033	1	siNIPBL
239	4.87994	StrongA	siNIPBL						239	10.3418	1	siNIPBL
240	8.56459	StrongA	siNIPBL						240	11.082	1	siNIPBL
241	6.5051	StrongA	siNIPBL						241	21.4365	1	siNIPBL
242	5.46524	StrongA	siNIPBL						242	5.4922	1	siNIPBL
243	7.21237	StrongA	siNIPBL						243	3.307	1	siNIPBL
244	7.89724	StrongA	siNIPBL						244	16.3172	1	siNIPBL
245	7.0038	StrongA	siNIPBL						245	2.8616	1	siNIPBL
246	6.69918	StrongA	siNIPBL						246	6.5132	1	siNIPBL
247	6.45979	StrongA	siNIPBL						247	10.9485	1	siNIPBL
248	4.13965	StrongA	siNIPBL						248	12.0524	1	siNIPBL
249	6.72997	StrongA	siNIPBL						249	1.6265	1	siNIPBL
250	5.70341	StrongA	siNIPBL						250	1.966	1	siNIPBL
251	8.08057	StrongA	siNIPBL						251	17.6038	1	siNIPBL
252	6.70627	StrongA	siNIPBL						252	2.5665	1	siNIPBL
253	7.15148	StrongA	siNIPBL						253	5.4826	1	siNIPBL
254	5.43936	StrongA	siNIPBL						254	6.4968	1	siNIPBL
255	9.26776	StrongA	siNIPBL						255	4.96233	1	siNIPBL
256	6.7172	StrongA	siNIPBL						256	13.355	1	siNIPBL
257	8.261	StrongA	siNIPBL						257	14.064	1	siNIPBL
258	11.775	StrongA	siNIPBL						258	10.4874	1	siNIPBL
259	6.3483	StrongA	siNIPBL						259	5.0625	1	siNIPBL
260	5.99306	StrongA	siNIPBL						260	4.648	1	siNIPBL
261	6.85644	StrongA	siNIPBL						261	5.9642	1	siNIPBL
262	6.93698	StrongA	siNIPBL						262	6.8834	1	siNIPBL
263	6.95761	StrongA	siNIPBL						263	3.6306	1	siNIPBL
264	7.38441	StrongA	siNIPBL						264	12.1146	1	siNIPBL
265	5.27251	StrongA	siNIPBL						265	6.1548	1	siNIPBL
266	5.83613	StrongA	siNIPBL						266	4.326	1	siNIPBL
267	4.9525	StrongA	siNIPBL						267	4.0742	1	siNIPBL
268	5.87539	StrongA	siNIPBL						268	1.2064	1	siNIPBL
269	7.97894	StrongA	siNIPBL						269	1.5492	1	siNIPBL
270	7.65642	StrongA	siNIPBL						270	7.9108	1	siNIPBL
271	8.77261	StrongA	siNIPBL						271	2.4386	1	siNIPBL
272	7.98424	StrongA	siNIPBL						272	3.01225	1	siNIPBL
273	6.65252	StrongA	siNIPBL						273	1.625	1	siNIPBL
274	4.6491	StrongA	siNIPBL						274	6.708	1	siNIPBL
275	4.41451	StrongA	siNIPBL						275	4.6284	1	siNIPBL
276	4.8135	StrongA	siNIPBL						276	4.9534	1	siNIPBL
277	5.10469	StrongA	siNIPBL						277	14.185	1	siNIPBL
278	5.3096	StrongA	siNIPBL						278	3.38	1	siNIPBL
279	6.38618	StrongA	siNIPBL						279	4.373	1	siNIPBL
280	6.10416	StrongA	siNIPBL						280	6.18	1	siNIPBL
281	6.88183	StrongA	siNIPBL						281	1.61525	1	siNIPBL
282	5.84388	StrongA	siNIPBL						282	9.2934	1	siNIPBL
283	5.54624	StrongA	siNIPBL						283	16.7834	1	siNIPBL
284	7.92201	StrongA	siNIPBL						284	10.0855	1	siNIPBL
285	5.03158	StrongA	siNIPBL						285	12.4348	1	siNIPBL
286	4.52626	StrongA	siNIPBL						286	5.2094	1	siNIPBL
287	5.86492	StrongA	siNIPBL						287	3.9406	1	siNIPBL
288	5.18778	StrongA	siNIPBL						288	8.2	1	siNIPBL
289	4.50316	StrongA	siNIPBL						289	3.702	1	siNIPBL
290	6.172	StrongA	siNIPBL						290	14.02	1	siNIPBL
291	6.11255	StrongA	siNIPBL						291	10.415	1	siNIPBL
292	6.17665	StrongA	siNIPBL						292	8.7684	1	siNIPBL
293	5.59909	StrongA	siNIPBL						293	3.3444	1	siNIPBL
294	5.48124	StrongA	siNIPBL						294	7.0854	1	siNIPBL
295	5.34997	StrongA	siNIPBL						295	9.0232	1	siNIPBL
296	4.67527	StrongA	siNIPBL						296	16.3555	1	siNIPBL
297	5.96642	StrongA	siNIPBL						297	3.786	1	siNIPBL
298	6.78419	StrongA	siNIPBL						298	5.9874	1	siNIPBL
299	8.2568	StrongA	siNIPBL						299	4.139	1	siNIPBL
300	8.02696	StrongA	siNIPBL						300	7.2278	1	siNIPBL
301	8.91135	StrongA	siNIPBL						301	2.6118	1	siNIPBL
302	9.14727	StrongA	siNIPBL						302	15.7595	1	siNIPBL
303	5.60026	StrongA	siNIPBL						303	8.7578	1	siNIPBL
304	5.11344	StrongA	siNIPBL						304	4.0156	1	siNIPBL
305	5.40637	StrongA	siNIPBL						305	10.3332	1	siNIPBL
306	7.27684	StrongA	siNIPBL						306	9.7555	1	siNIPBL
307	5.92319	StrongA	siNIPBL						307	5.6578	1	siNIPBL
308	6.94218	StrongA	siNIPBL						308	10.2392	1	siNIPBL
309	9.08212	StrongA	siNIPBL						309	7.9694	1	siNIPBL
310	6.06953	StrongA	siNIPBL						310	5.353	1	siNIPBL
311	6.26119	StrongA	siNIPBL						311	4.266	1	siNIPBL
312	6.7097	StrongA	siNIPBL						312	2.2825	1	siNIPBL
313	7.26086	StrongA	siNIPBL						313	1.9196	1	siNIPBL
314	8.49255	StrongA	siNIPBL						314	8.7486	1	siNIPBL
315	5.94495	StrongA	siNIPBL						315	14.309	1	siNIPBL
316	6.59318	StrongA	siNIPBL						316	17.273	1	siNIPBL
317	5.92674	StrongA	siNIPBL						317	9.9624	1	siNIPBL
318	7.97985	StrongA	siNIPBL						318	2.3925	1	siNIPBL
319	5.74098	StrongA	siNIPBL						319	3.8306	1	siNIPBL
320	4.86895	StrongA	siNIPBL						320	5.7674	1	siNIPBL
321	9.55564	StrongA	siNIPBL						321	14.1404	1	siNIPBL
322	7.98202	StrongA	siNIPBL						322	8.6582	1	siNIPBL
323	4.24796	StrongA	siNIPBL						323	9.14567	1	siNIPBL
324	4.9031	StrongA	siNIPBL						324	10.92	1	siNIPBL
325	6.66393	StrongA	siNIPBL						325	6.74025	1	siNIPBL
326	5.73184	StrongA	siNIPBL						326	7.42158	1	siNIPBL
327	8.81216	StrongA	siNIPBL						327	2.044	1	siNIPBL
328	6.76746	StrongA	siNIPBL						328	9.469	1	siNIPBL
329	9.96895	StrongA	siNIPBL						329	9.3732	1	siNIPBL
330	6.336	StrongA	siNIPBL						330	13.0522	1	siNIPBL
331	6.13345	StrongA	siNIPBL						331	5.7348	1	siNIPBL
332	7.71711	StrongA	siNIPBL						332	9.1932	1	siNIPBL
333	6.28356	StrongA	siNIPBL						333	7.2582	1	siNIPBL
334	6.02428	StrongA	siNIPBL						334	5.653	1	siNIPBL
335	7.12184	StrongA	siNIPBL						335	3.6464	1	siNIPBL
336	7.61625	StrongA	siNIPBL						336	4.7226	1	siNIPBL
337	6.41116	StrongA	siNIPBL						337	2.866	1	siNIPBL
338	7.85331	StrongA	siNIPBL						338	9.3614	1	siNIPBL
339	7.81279	StrongA	siNIPBL						339	8.8026	1	siNIPBL
340	5.81546	StrongA	siNIPBL						340	6.1048	1	siNIPBL
341	5.17888	StrongA	siNIPBL						341	8.2148	1	siNIPBL
342	7.22053	StrongA	siNIPBL						342	3.8746	1	siNIPBL
343	10.1515	StrongA	siNIPBL						343	2.9904	1	siNIPBL
344	5.61938	StrongA	siNIPBL						344	3.695	1	siNIPBL
345	6.06473	StrongA	siNIPBL						345	23.8737	1	siNIPBL
346	6.08502	StrongA	siNIPBL						346	6.5848	1	siNIPBL
347	7.50922	StrongA	siNIPBL						347	5.8604	1	siNIPBL
348	7.00143	StrongA	siNIPBL						348	4.0494	1	siNIPBL
349	5.98957	StrongA	siNIPBL						349	16.0698	1	siNIPBL
350	3.58621	StrongA	siNIPBL						350	5.57044	1	siNIPBL
351	6.02223	StrongA	siNIPBL						351	5.11333	1	siNIPBL
352	5.85938	StrongA	siNIPBL						352	10.89	1	siNIPBL
353	6.18576	StrongA	siNIPBL						353	24.485	1	siNIPBL
354	6.15944	StrongA	siNIPBL						354	4.3998	1	siNIPBL
355	12.6792	StrongA	siNIPBL						355	6.5254	1	siNIPBL
356	8.27895	StrongA	siNIPBL						356	6.433	1	siNIPBL
357	5.36035	StrongA	siNIPBL						357	1.877	1	siNIPBL
358	6.39727	StrongA	siNIPBL						358	2.1884	1	siNIPBL
359	6.88672	StrongA	siNIPBL						359	6.0234	1	siNIPBL
360	10.2286	StrongA	siNIPBL						360	5.6006	1	siNIPBL
361	11.3584	StrongA	siNIPBL						361	7.5478	1	siNIPBL
362	5.1304	StrongA	siNIPBL						362	5.0315	1	siNIPBL
363	10.392	StrongA	siNIPBL						363	6.4586	1	siNIPBL
364	8.67781	StrongA	siNIPBL						364	8.4296	1	siNIPBL
365	8.16989	StrongA	siNIPBL						365	6.5766	1	siNIPBL
366	6.22851	StrongA	siNIPBL						366	4.53367	1	siNIPBL
367	6.69579	StrongA	siNIPBL						367	5.55973	1	siNIPBL
368	6.38474	StrongA	siNIPBL						368	7.6146	1	siNIPBL
369	6.22904	StrongA	siNIPBL						369	2.6598	1	siNIPBL
370	7.14165	StrongA	siNIPBL						370	4.884	1	siNIPBL
371	7.14524	StrongA	siNIPBL						371	14.7677	1	siNIPBL
372	7.38361	StrongA	siNIPBL						372	2.8336	1	siNIPBL
373	6.69861	StrongA	siNIPBL						373	12.9384	1	siNIPBL
374	6.81851	StrongA	siNIPBL						374	5.4612	1	siNIPBL
375	5.58232	StrongA	siNIPBL						375	3.6126	1	siNIPBL
376	7.38564	StrongA	siNIPBL						376	10.5202	1	siNIPBL
377	8.21974	StrongA	siNIPBL						377	9.6004	1	siNIPBL
378	6.62792	StrongA	siNIPBL						378	3.619	1	siNIPBL
379	5.78321	StrongA	siNIPBL						379	8.6596	1	siNIPBL
380	6.75298	StrongA	siNIPBL						380	9.8096	1	siNIPBL
381	7.28535	StrongA	siNIPBL						381	30.014	1	siNIPBL
382	7.48037	StrongA	siNIPBL						382	8.9436	1	siNIPBL
383	8.61856	StrongA	siNIPBL						383	2.9946	1	siNIPBL
384	6.77742	StrongA	siNIPBL						384	13.8496	1	siNIPBL
385	7.07625	StrongA	siNIPBL						385	13.9328	1	siNIPBL
386	8.4876	StrongA	siNIPBL						386	2.5182	1	siNIPBL
387	8.90911	StrongA	siNIPBL						387	12.8508	1	siNIPBL
388	7.16129	StrongA	siNIPBL						388	18.614	1	siNIPBL
389	7.06462	StrongA	siNIPBL						389	8.34367	1	siNIPBL
390	6.32776	StrongA	siNIPBL						390	10.1877	1	siNIPBL
391	6.38783	StrongA	siNIPBL						391	10.1392	1	siNIPBL
392	6.71264	StrongA	siNIPBL						392	19.3678	1	siNIPBL
393	6.33239	StrongA	siNIPBL						393	8.7835	1	siNIPBL
394	9.0969	StrongA	siNIPBL						394	20.4185	1	siNIPBL
395	6.27809	StrongA	siNIPBL						395	13.959	1	siNIPBL
396	5.39416	StrongA	siNIPBL						396	4.2359	1	siNIPBL
397	10.8001	StrongA	siNIPBL						397	12.3088	1	siNIPBL
398	7.9387	StrongA	siNIPBL						398	2.128	1	siNIPBL
399	9.97039	StrongA	siNIPBL						399	7.2716	1	siNIPBL
400	7.86641	StrongA	siNIPBL						400	19.8955	1	siNIPBL
401	8.09786	StrongA	siNIPBL						401	3.7792	1	siNIPBL
402	7.41975	StrongA	siNIPBL						402	9.268	1	siNIPBL
403	9.75627	StrongA	siNIPBL						403	4.649	1	siNIPBL
404	10.9042	StrongA	siNIPBL						404	4.933	1	siNIPBL
405	9.38372	StrongA	siNIPBL						405	5.997	1	siNIPBL
406	6.28815	StrongA	siNIPBL						406	3.904	1	siNIPBL
407	8.08721	StrongA	siNIPBL						407	4.6702	1	siNIPBL
408	7.9642	StrongA	siNIPBL						408	2.277	1	siNIPBL
409	8.46299	StrongA	siNIPBL						409	10.181	1	siNIPBL
410	7.36809	StrongA	siNIPBL						410	24.8494	1	siNIPBL
411	7.20315	StrongA	siNIPBL						411	9.6752	1	siNIPBL
412	8.39929	StrongA	siNIPBL						412	17.3548	1	siNIPBL
413	7.97529	StrongA	siNIPBL						413	8.167	1	siNIPBL
414	7.73659	StrongA	siNIPBL						414	4.3216	1	siNIPBL
415	9.985	StrongA	siNIPBL						415	5.2558	1	siNIPBL
416	8.53548	StrongA	siNIPBL						416	2.6462	1	siNIPBL
417	8.58514	StrongA	siNIPBL						417	14.9958	1	siNIPBL
418	7.08237	StrongA	siNIPBL						418	5.5975	1	siNIPBL
419	7.51678	StrongA	siNIPBL						419	20.6128	1	siNIPBL
420	7.20025	StrongA	siNIPBL						420	10.7457	1	siNIPBL
421	7.19491	StrongA	siNIPBL						421	8.5472	1	siNIPBL
422	7.30159	StrongA	siNIPBL						422	8.8256	1	siNIPBL
423	6.00268	StrongA	siNIPBL						423	5.7692	1	siNIPBL
424	10.0854	StrongA	siNIPBL						424	2.225	1	siNIPBL
425	8.28445	StrongA	siNIPBL						425	4.643	1	siNIPBL
426	8.17854	StrongA	siNIPBL						426	5.1916	1	siNIPBL
427	6.39029	StrongA	siNIPBL						427	4.2712	1	siNIPBL
428	4.82834	StrongA	siNIPBL						428	3.3894	1	siNIPBL
429	8.66046	StrongA	siNIPBL						429	4.0305	1	siNIPBL
430	6.18839	StrongA	siNIPBL						430	26.612	1	siNIPBL
431	5.98543	StrongA	siNIPBL						431	8.77325	1	siNIPBL
432	4.25071	StrongA	siNIPBL						432	22.0935	1	siNIPBL
433	7.05042	StrongA	siNIPBL						433	7.493	1	siNIPBL
434	7.35144	StrongA	siNIPBL						434	8.0192	1	siNIPBL
435	7.97814	StrongA	siNIPBL						435	9.3816	1	siNIPBL
436	6.76759	StrongA	siNIPBL						436	6.91	1	siNIPBL
437	4.54687	StrongA	siNIPBL						437	3.8488	1	siNIPBL
438	5.58955	StrongA	siNIPBL						438	4.77433	1	siNIPBL
439	5.35468	StrongA	siNIPBL						439	7.9166	1	siNIPBL
440	7.38918	StrongA	siNIPBL						440	8.038	1	siNIPBL
441	5.04194	StrongA	siNIPBL						441	16.5297	1	siNIPBL
442	8.96528	StrongA	siNIPBL						442	8.1396	1	siNIPBL
443	8.59406	StrongA	siNIPBL						443	4.172	1	siNIPBL
444	9.38629	StrongA	siNIPBL						444	6.6604	1	siNIPBL
445	5.19047	StrongA	siNIPBL						445	9.943	1	siNIPBL
446	5.52831	StrongA	siNIPBL						446	20.1074	1	siNIPBL
447	5.8094	StrongA	siNIPBL						447	10.9092	1	siNIPBL
448	6.36931	StrongA	siNIPBL						448	9.092	1	siNIPBL
449	5.16791	StrongA	siNIPBL						449	2.7535	1	siNIPBL
450	8.22317	StrongA	siNIPBL						450	18.9237	1	siNIPBL
451	8.27214	StrongA	siNIPBL						451	3.5145	1	siNIPBL
452	8.14232	StrongA	siNIPBL						452	18.495	1	siNIPBL
453	7.44806	StrongA	siNIPBL						453	6.69833	1	siNIPBL
454	6.18976	StrongA	siNIPBL						454	4.7436	1	siNIPBL
455	5.8352	StrongA	siNIPBL						455	5.4155	1	siNIPBL
456	6.4855	StrongA	siNIPBL						456	6.3818	1	siNIPBL
457	4.67994	StrongA	siNIPBL						457	6.0534	1	siNIPBL
458	10.369	StrongA	siNIPBL						458	13.9078	1	siNIPBL
459	6.63245	StrongA	siNIPBL						459	15.3998	1	siNIPBL
460	6.18162	StrongA	siNIPBL						460	5.58733	1	siNIPBL
461	7.53296	StrongA	siNIPBL						461	3.805	1	siNIPBL
462	6.83975	StrongA	siNIPBL						462	4.80775	1	siNIPBL
463	6.6663	StrongA	siNIPBL						463	5.02575	1	siNIPBL
464	8.37057	StrongA	siNIPBL						464	4.954	1	siNIPBL
465	5.94685	StrongA	siNIPBL						465	4.301	1	siNIPBL
466	8.98234	StrongA	siNIPBL						466	12.5395	1	siNIPBL
467	6.56246	StrongA	siNIPBL						467	21.443	1	siNIPBL
468	8.5427	StrongA	siNIPBL						468	2.5606	1	siNIPBL
469	7.1882	StrongA	siNIPBL						469	5.2885	1	siNIPBL
470	8.40731	StrongA	siNIPBL						470	14.9793	1	siNIPBL
471	7.60769	StrongA	siNIPBL						471	2.9925	1	siNIPBL
472	8.6614	StrongA	siNIPBL						472	7.2798	1	siNIPBL
473	8.35408	StrongA	siNIPBL						473	7.455	1	siNIPBL
474	9.79466	StrongA	siNIPBL						474	15.5842	1	siNIPBL
475	9.10003	StrongA	siNIPBL						475	3.5026	1	siNIPBL
476	6.9855	StrongA	siNIPBL						476	14.495	1	siNIPBL
477	6.59708	StrongA	siNIPBL						477	18.955	1	siNIPBL
478	5.34562	StrongA	siNIPBL						478	2.6478	1	siNIPBL
479	6.57468	StrongA	siNIPBL						479	11.6398	1	siNIPBL
480	6.26581	StrongA	siNIPBL						480	17.299	1	siNIPBL
481	8.00495	StrongA	siNIPBL						481	1.2874	1	siNIPBL
482	4.71938	StrongA	siNIPBL						482	18.5188	1	siNIPBL
483	4.82188	StrongA	siNIPBL						483	14.9856	1	siNIPBL
484	5.95561	StrongA	siNIPBL						484	11.0056	1	siNIPBL
485	6.062	StrongA	siNIPBL						485	5.4724	1	siNIPBL
486	6.81751	StrongA	siNIPBL						486	10.5988	1	siNIPBL
487	8.95425	StrongA	siNIPBL						487	9.96	1	siNIPBL
488	9.79737	StrongA	siNIPBL						488	5.07325	1	siNIPBL
489	6.80271	StrongA	siNIPBL						489	8.0974	1	siNIPBL
490	7.49288	StrongA	siNIPBL						490	2.696	1	siNIPBL
491	11.4447	StrongA	siNIPBL						491	6.959	1	siNIPBL
492	5.9722	StrongA	siNIPBL						492	11.3032	1	siNIPBL
493	7.07194	StrongA	siNIPBL						493	3.6362	1	siNIPBL
494	4.00167	StrongA	siNIPBL						494	3.646	1	siNIPBL
495	5.6735	StrongA	siNIPBL						495	9.886	1	siNIPBL
496	3.38309	StrongA	siNIPBL						496	3.2722	1	siNIPBL
497	9.50313	StrongA	siNIPBL						497	4.85214	1	siNIPBL
498	11.777	StrongA	siNIPBL						498	15.5148	1	siNIPBL
499	4.09511	StrongA	siNIPBL						499	3.134	1	siNIPBL
500	6.91707	StrongA	siNIPBL						500	7.837	1	siNIPBL
501	7.51827	StrongA	siNIPBL						501	4.6898	1	siNIPBL
502	4.90297	StrongA	siNIPBL						502	8.4134	1	siNIPBL
503	7.85845	StrongA	siNIPBL						503	30.9596	1	siNIPBL
504	5.22697	StrongA	siNIPBL						504	8.25575	1	siNIPBL
505	7.54373	StrongA	siNIPBL						505	9.4847	1	siNIPBL
506	9.28481	StrongA	siNIPBL						506	2.4256	1	siNIPBL
507	11.2269	StrongA	siNIPBL						507	3.339	1	siNIPBL
508	6.50921	StrongA	siNIPBL						508	12.8296	1	siNIPBL
509	7.16021	StrongA	siNIPBL						509	20.713	1	siNIPBL
510	7.86465	StrongA	siNIPBL						510	21.024	1	siNIPBL
511	4.18404	StrongA	siNIPBL						511	7.6418	1	siNIPBL
512	4.34938	StrongA	siNIPBL						512	15.574	1	siNIPBL
513	4.71095	StrongA	siNIPBL						513	4.844	1	siNIPBL
514	5.43793	StrongA	siNIPBL						514	13.2303	1	siNIPBL
515	6.90803	StrongA	siNIPBL						515	2.699	1	siNIPBL
516	7.92648	StrongA	siNIPBL						516	3.7458	1	siNIPBL
517	5.79332	StrongA	siNIPBL						517	10.3762	1	siNIPBL
518	5.62808	StrongA	siNIPBL						518	9.12	1	siNIPBL
519	5.64881	StrongA	siNIPBL						519	8.1726	1	siNIPBL
520	8.34193	StrongA	siNIPBL						520	4.515	1	siNIPBL
521	8.56161	StrongA	siNIPBL						521	4.4485	1	siNIPBL
522	5.4003	StrongA	siNIPBL						522	14.2022	1	siNIPBL
523	8.63385	StrongA	siNIPBL						523	6.6394	1	siNIPBL
524	8.48256	StrongA	siNIPBL						524	14.404	1	siNIPBL
525	9.29024	StrongA	siNIPBL						525	3.9242	1	siNIPBL
526	7.90269	StrongA	siNIPBL						526	3.204	1	siNIPBL
527	6.80591	StrongA	siNIPBL						527	2.4014	1	siNIPBL
528	6.39273	StrongA	siNIPBL						528	4.6112	1	siNIPBL
529	7.24035	StrongA	siNIPBL						529	16.675	1	siNIPBL
530	5.53018	StrongA	siNIPBL						530	13.8238	1	siNIPBL
531	8.79871	StrongA	siNIPBL						531	16.7302	1	siNIPBL
532	6.14249	StrongA	siNIPBL						532	4.67245	1	siNIPBL
533	12.0323	StrongA	siNIPBL						533	1.8625	1	siNIPBL
534	8.9583	StrongA	siNIPBL						534	4.02	1	siNIPBL
535	4.9131	StrongA	siNIPBL						535	6.05575	1	siNIPBL
536	5.36857	StrongA	siNIPBL						536	4.254	1	siNIPBL
537	5.4516	StrongA	siNIPBL						537	4.649	1	siNIPBL
538	4.97831	StrongA	siNIPBL						538	4.5668	1	siNIPBL
539	6.87506	StrongA	siNIPBL						539	12.589	1	siNIPBL
540	6.06847	StrongA	siNIPBL						540	11.8606	1	siNIPBL
541	6.33523	StrongA	siNIPBL						541	8.8966	1	siNIPBL
542	4.03895	StrongA	siNIPBL						542	7.7902	1	siNIPBL
543	4.84172	StrongA	siNIPBL						543	10.5495	1	siNIPBL
544	3.3074	StrongA	siNIPBL						544	4.0225	1	siNIPBL
545	6.03606	StrongA	siNIPBL						545	12.7195	1	siNIPBL
546	7.19445	StrongA	siNIPBL						546	5.6352	1	siNIPBL
547	6.35945	StrongA	siNIPBL						547	5.89325	1	siNIPBL
548	6.14286	StrongA	siNIPBL						548	5.296	1	siNIPBL
549	5.94177	StrongA	siNIPBL						549	2.8985	1	siNIPBL
550	6.77939	StrongA	siNIPBL						550	3.4526	1	siNIPBL
551	5.43045	StrongA	siNIPBL						551	11.52	1	siNIPBL
552	4.11785	StrongA	siNIPBL						552	3.8222	1	siNIPBL
553	6.94013	StrongA	siNIPBL						553	9.4078	1	siNIPBL
554	6.67564	StrongA	siNIPBL						554	7.5698	1	siNIPBL
555	10.0089	StrongA	siNIPBL						555	23.5854	1	siNIPBL
556	5.83091	StrongA	siNIPBL						556	10.5015	1	siNIPBL
557	7.28407	StrongA	siNIPBL						557	14.948	1	siNIPBL
558	7.61818	StrongA	siNIPBL						558	10.6198	1	siNIPBL
559	7.95324	StrongA	siNIPBL						559	6.2875	1	siNIPBL
560	6.51661	StrongA	siNIPBL						560	17.7493	1	siNIPBL
561	5.79596	StrongA	siNIPBL						561	7.0368	1	siNIPBL
562	7.278	StrongA	siNIPBL						562	3.8332	1	siNIPBL
563	6.15919	StrongA	siNIPBL						563	10.442	1	siNIPBL
564	4.83918	StrongA	siNIPBL						564	6.783	1	siNIPBL
565	6.37443	StrongA	siNIPBL						565	4.9466	1	siNIPBL
566	8.25936	StrongA	siNIPBL						566	2.68333	1	siNIPBL
567	8.97811	StrongA	siNIPBL						567	3.0654	1	siNIPBL
568	8.8153	StrongA	siNIPBL						568	5.8012	1	siNIPBL
569	8.44208	StrongA	siNIPBL						569	1.971	1	siNIPBL
570	6.14214	StrongA	siNIPBL						570	8.7108	1	siNIPBL
571	5.75859	StrongA	siNIPBL						571	8.1771	1	siNIPBL
572	4.67596	StrongA	siNIPBL						572	4.0424	1	siNIPBL
573	6.90698	StrongA	siNIPBL						573	6.6966	1	siNIPBL
574	6.113	StrongA	siNIPBL						574	6.5374	1	siNIPBL
575	5.60233	StrongA	siNIPBL						575	5.96875	1	siNIPBL
576	6.2082	StrongA	siNIPBL						576	5.2634	1	siNIPBL
577	6.32626	StrongA	siNIPBL						577	3.4435	1	siNIPBL
578	6.56869	StrongA	siNIPBL						578	7.2052	1	siNIPBL
579	6.30373	StrongA	siNIPBL						579	1.634	1	siNIPBL
580	6.55232	StrongA	siNIPBL						580	2.1348	1	siNIPBL
581	5.49324	StrongA	siNIPBL						581	9.3168	1	siNIPBL
582	7.26102	StrongA	siNIPBL						582	2.4192	1	siNIPBL
583	4.98961	StrongA	siNIPBL						583	8.5844	1	siNIPBL
584	10.9978	StrongA	siNIPBL						584	3.75867	1	siNIPBL
585	6.563	StrongA	siNIPBL						585	4.0995	1	siNIPBL
586	7.31997	StrongA	siNIPBL						586	3.2358	1	siNIPBL
587	7.25706	StrongA	siNIPBL						587	15.3705	1	siNIPBL
588	8.93936	StrongA	siNIPBL						588	8.4026	1	siNIPBL
589	8.62401	StrongA	siNIPBL						589	4.87333	1	siNIPBL
590	10.4697	StrongA	siNIPBL						590	10.1023	1	siNIPBL
591	11.8907	StrongA	siNIPBL						591	3.9854	1	siNIPBL
592	7.40281	StrongA	siNIPBL						592	2.7066	1	siNIPBL
593	5.08288	StrongA	siNIPBL						593	4.3765	1	siNIPBL
594	4.64424	StrongA	siNIPBL						594	13.4835	1	siNIPBL
595	7.38461	StrongA	siNIPBL						595	6.0228	1	siNIPBL
596	5.69953	StrongA	siNIPBL						596	7.44	1	siNIPBL
597	5.62362	StrongA	siNIPBL						597	11.412	1	siNIPBL
598	5.87173	StrongA	siNIPBL						598	10.8104	1	siNIPBL
599	5.74232	StrongA	siNIPBL						599	7.9002	1	siNIPBL
600	8.77371	StrongA	siNIPBL						600	3.9226	1	siNIPBL
601	6.42906	StrongA	siNIPBL						601	6.1708	1	siNIPBL
602	7.06639	StrongA	siNIPBL						602	3.94	1	siNIPBL
603	5.53669	StrongA	siNIPBL						603	4.554	1	siNIPBL
604	7.14556	StrongA	siNIPBL						604	3.5976	1	siNIPBL
605	8.87038	StrongA	siNIPBL						605	2.398	1	siNIPBL
606	9.33576	StrongA	siNIPBL						606	1.5194	1	siNIPBL
607	8.9107	StrongA	siNIPBL						607	11.6862	1	siNIPBL
608	7.00865	StrongA	siNIPBL						608	3.4826	1	siNIPBL
609	6.11397	StrongA	siNIPBL						609	15.2666	1	siNIPBL
610	6.2239	StrongA	siNIPBL						610	11.3962	1	siNIPBL
611	6.84036	StrongA	siNIPBL						611	1.8194	1	siNIPBL
612	7.69427	StrongA	siNIPBL						612	3.7665	1	siNIPBL
613	6.61491	StrongA	siNIPBL						613	25.7647	1	siNIPBL
614	10.5123	StrongA	siNIPBL						614	14.2438	1	siNIPBL
615	7.72789	StrongA	siNIPBL						615	3.942	1	siNIPBL
616	7.42801	StrongA	siNIPBL						616	1.89467	1	siNIPBL
617	7.87175	StrongA	siNIPBL						617	11.6338	1	siNIPBL
618	8.26883	StrongA	siNIPBL						618	7.77	1	siNIPBL
619	7.07228	StrongA	siNIPBL						619	8.758	1	siNIPBL
620	7.78367	StrongA	siNIPBL						620	3.5915	1	siNIPBL
621	6.98389	StrongA	siNIPBL						621	23.0896	1	siNIPBL
622	5.89062	StrongA	siNIPBL						622	8.2258	1	siNIPBL
623	7.0173	StrongA	siNIPBL						623	1.5068	1	siNIPBL
624	7.72265	StrongA	siNIPBL						624	2.3946	1	siNIPBL
625	7.81902	StrongA	siNIPBL						625	3.786	1	siNIPBL
626	6.93704	StrongA	siNIPBL						626	3.35325	1	siNIPBL
627	6.17137	StrongA	siNIPBL						627	7.62767	1	siNIPBL
628	5.17861	StrongA	siNIPBL						628	6.574	1	siNIPBL
629	6.8492	StrongA	siNIPBL						629	2.6882	1	siNIPBL
630	3.94343	StrongA	siNIPBL						630	3.1994	1	siNIPBL
631	5.17863	StrongA	siNIPBL						631	9.8324	1	siNIPBL
632	4.54847	StrongA	siNIPBL						632	8.2965	1	siNIPBL
633	5.05113	StrongA	siNIPBL						633	8.802	1	siNIPBL
634	7.16384	StrongA	siNIPBL						634	4.5622	1	siNIPBL
635	7.49956	StrongA	siNIPBL						635	10.1532	1	siNIPBL
636	6.47022	StrongA	siNIPBL						636	4.188	1	siNIPBL
637	5.54747	StrongA	siNIPBL						637	1.506	1	siNIPBL
638	3.35193	StrongA	siNIPBL						638	3.8244	1	siNIPBL
639	5.24393	StrongA	siNIPBL						639	1.7484	1	siNIPBL
640	6.57611	StrongA	siNIPBL						640	4.5056	1	siNIPBL
641	6.99734	StrongA	siNIPBL						641	12.7432	1	siNIPBL
642	5.84517	StrongA	siNIPBL						642	14.806	1	siNIPBL
643	4.0381	StrongA	siNIPBL						643	16.4524	1	siNIPBL
644	5.5853	StrongA	siNIPBL						644	8.2624	1	siNIPBL
645	8.17538	StrongA	siNIPBL						645	2.1516	1	siNIPBL
646	8.80396	StrongA	siNIPBL						646	3.65167	1	siNIPBL
647	6.88743	StrongA	siNIPBL						647	4.37	1	siNIPBL
648	5.16353	StrongA	siNIPBL						648	1.67567	1	siNIPBL
649	5.86264	StrongA	siNIPBL						649	2.05	1	siNIPBL
650	6.36531	StrongA	siNIPBL						650	7.0814	1	siNIPBL
651	6.15478	StrongA	siNIPBL						651	13.5024	1	siNIPBL
652	5.74624	StrongA	siNIPBL						652	11.0252	1	siNIPBL
653	6.95458	StrongA	siNIPBL						653	7.384	1	siNIPBL
654	4.90363	StrongA	siNIPBL						654	5.7592	1	siNIPBL
655	4.41038	StrongA	siNIPBL						655	2.2718	1	siNIPBL
656	4.19308	StrongA	siNIPBL						656	3.6252	1	siNIPBL
657	5.02901	StrongA	siNIPBL						657	10.6768	1	siNIPBL
658	2.51989	StrongA	siNIPBL						658	1.9884	1	siNIPBL
659	6.3118	StrongA	siNIPBL						659	3.4866	1	siNIPBL
660	9.24993	StrongA	siNIPBL						660	4.0182	1	siNIPBL
661	6.46678	StrongA	siNIPBL						661	7.2428	1	siNIPBL
662	8.01707	StrongA	siNIPBL						662	18.775	1	siNIPBL
663	7.93122	StrongA	siNIPBL						663	11.3336	1	siNIPBL
664	8.26043	StrongA	siNIPBL						664	5.2092	1	siNIPBL
665	8.06444	StrongA	siNIPBL						665	6.3472	1	siNIPBL
666	6.73866	StrongA	siNIPBL						666	3.34	1	siNIPBL
667	6.11919	StrongA	siNIPBL						667	10.2095	1	siNIPBL
668	6.83324	StrongA	siNIPBL						668	7.865	1	siNIPBL
669	5.4368	StrongA	siNIPBL						669	7.2054	1	siNIPBL
670	5.47325	StrongA	siNIPBL						670	6.6938	1	siNIPBL
671	5.0589	StrongA	siNIPBL						671	2.614	1	siNIPBL
672	4.65759	StrongA	siNIPBL						672	2.594	1	siNIPBL
673	6.45678	StrongA	siNIPBL						673	2.2912	1	siNIPBL
674	9.24612	StrongA	siNIPBL						674	5.593	1	siNIPBL
675	6.6267	StrongA	siNIPBL						675	7.5142	1	siNIPBL
676	7.97433	StrongA	siNIPBL						676	2.8293	1	siNIPBL
677	7.18133	StrongA	siNIPBL						677	3.06	1	siNIPBL
678	4.75594	StrongA	siNIPBL						678	6.9788	1	siNIPBL
679	3.67249	StrongA	siNIPBL						679	11.02	1	siNIPBL
680	7.25932	StrongA	siNIPBL						680	11.8102	1	siNIPBL
681	8.70735	StrongA	siNIPBL						681	12.9575	1	siNIPBL
682	7.15634	StrongA	siNIPBL						682	9.099	1	siNIPBL
683	7.51498	StrongA	siNIPBL						683	4.2354	1	siNIPBL
684	7.1229	StrongA	siNIPBL						684	6.3684	1	siNIPBL
685	7.51008	StrongA	siNIPBL						685	13.3242	1	siNIPBL
686	5.97171	StrongA	siNIPBL						686	9.5118	1	siNIPBL
687	8.10245	StrongA	siNIPBL						687	13.7948	1	siNIPBL
688	8.51785	StrongA	siNIPBL						688	5.7322	1	siNIPBL
689	10.3423	StrongA	siNIPBL						689	4.7304	1	siNIPBL
690	6.32929	StrongA	siNIPBL						690	8.90767	1	siNIPBL
691	4.50786	StrongA	siNIPBL						691	14.0405	1	siNIPBL
692	5.243	StrongA	siNIPBL						692	7.6488	1	siNIPBL
693	4.2748	StrongA	siNIPBL						693	4.4088	1	siNIPBL
694	7.36284	StrongA	siNIPBL						694	6.666	1	siNIPBL
695	7.30527	StrongA	siNIPBL						695	6.5018	1	siNIPBL
696	6.7344	StrongA	siNIPBL						696	9.5958	1	siNIPBL
697	7.85165	StrongA	siNIPBL						697	12.997	1	siNIPBL
698	8.1152	StrongA	siNIPBL						698	9.4114	1	siNIPBL
699	6.9987	StrongA	siNIPBL						699	2.8042	1	siNIPBL
700	3.72373	StrongA	siNIPBL						700	10.2302	1	siNIPBL
701	6.20924	StrongA	siNIPBL						701	7.441	1	siNIPBL
702	5.98097	StrongA	siNIPBL						702	8.3066	1	siNIPBL
703	6.40735	StrongA	siNIPBL						703	15.3604	1	siNIPBL
704	6.00558	StrongA	siNIPBL						704	7.0685	1	siNIPBL
705	9.24426	StrongA	siNIPBL						705	5.6144	1	siNIPBL
706	5.72404	StrongA	siNIPBL						706	14.7025	1	siNIPBL
707	5.75502	StrongA	siNIPBL						707	3.59267	1	siNIPBL
708	6.93662	StrongA	siNIPBL						708	1.69067	1	siNIPBL
709	7.20649	StrongA	siNIPBL						709	1.9656	1	siNIPBL
710	7.74814	StrongA	siNIPBL						710	23.025	1	siNIPBL
711	6.25922	StrongA	siNIPBL						711	4.7876	1	siNIPBL
712	6.07054	StrongA	siNIPBL						712	6.93867	1	siNIPBL
713	6.60125	StrongA	siNIPBL						713	6.129	1	siNIPBL
714	4.91149	StrongA	siNIPBL						714	8.97111	1	siNIPBL
715	4.92812	StrongA	siNIPBL						715	2.779	1	siNIPBL
716	6.73251	StrongA	siNIPBL						716	1.6012	1	siNIPBL
717	6.84723	StrongA	siNIPBL						717	2.4384	1	siNIPBL
718	7.87845	StrongA	siNIPBL						718	2.8304	1	siNIPBL
719	3.91292	StrongA	siNIPBL						719	2.0506	1	siNIPBL
720	5.24555	StrongA	siNIPBL						720	3.2706	1	siNIPBL
721	4.48362	StrongA	siNIPBL						721	6.875	1	siNIPBL
722	3.89036	StrongA	siNIPBL						722	2.7044	1	siNIPBL
723	7.67896	StrongA	siNIPBL						723	6.229	1	siNIPBL
724	5.36854	StrongA	siNIPBL						724	2.699	1	siNIPBL
725	5.01639	StrongA	siNIPBL						725	2.67	1	siNIPBL
726	5.7458	StrongA	siNIPBL						726	4.3277	1	siNIPBL
727	5.3628	StrongA	siNIPBL						727	5.5562	1	siNIPBL
728	4.79586	StrongA	siNIPBL						728	3.9342	1	siNIPBL
729	4.91972	StrongA	siNIPBL						729	5.09837	1	siNIPBL
730	5.22885	StrongA	siNIPBL						730	10.4	1	siNIPBL
731	7.69417	StrongA	siNIPBL						731	9.6338	1	siNIPBL
732	5.96612	StrongA	siNIPBL						732	8.422	1	siNIPBL
733	4.42797	StrongA	siNIPBL						733	3.4216	1	siNIPBL
734	5.80936	StrongA	siNIPBL						734	7.0908	1	siNIPBL
735	4.91513	StrongA	siNIPBL						735	2.3042	1	siNIPBL
736	5.42184	StrongA	siNIPBL						736	3.2606	1	siNIPBL
737	7.24911	StrongA	siNIPBL						737	6.6924	1	siNIPBL
738	4.53797	StrongA	siNIPBL						738	8.1274	1	siNIPBL
739	3.53187	StrongA	siNIPBL						739	17.4712	1	siNIPBL
740	5.0675	StrongA	siNIPBL						740	3.1548	1	siNIPBL
741	3.59394	StrongA	siNIPBL						741	3.3154	1	siNIPBL
742	7.5962	StrongA	siNIPBL						742	4.0278	1	siNIPBL
743	5.13305	StrongA	siNIPBL						743	6.133	1	siNIPBL
744	5.27519	StrongA	siNIPBL						744	2.4552	1	siNIPBL
745	4.56547	StrongA	siNIPBL						745	4.269	1	siNIPBL
746	7.67141	StrongA	siNIPBL						746	5.2914	1	siNIPBL
747	5.41089	StrongA	siNIPBL						747	4.1718	1	siNIPBL
748	5.56963	StrongA	siNIPBL						748	6.097	1	siNIPBL
749	5.76278	StrongA	siNIPBL						749	6.542	1	siNIPBL
750	6.24571	StrongA	siNIPBL						750	20.6736	1	siNIPBL
751	6.99416	StrongA	siNIPBL						751	3.2514	1	siNIPBL
752	4.91592	StrongA	siNIPBL						752	2.9474	1	siNIPBL
753	5.67417	StrongA	siNIPBL						753	8.0612	1	siNIPBL
754	5.87847	StrongA	siNIPBL						754	8.5818	1	siNIPBL
755	5.76061	StrongA	siNIPBL						755	7.0546	1	siNIPBL
756	6.17387	StrongA	siNIPBL						756	8.965	1	siNIPBL
757	4.8447	StrongA	siNIPBL						757	4.6082	1	siNIPBL
758	5.60062	StrongA	siNIPBL						758	6.0998	1	siNIPBL
759	6.4835	StrongA	siNIPBL						759	6.6832	1	siNIPBL
760	5.16572	StrongA	siNIPBL						760	6.1122	1	siNIPBL
761	4.98496	StrongA	siNIPBL						761	4.0235	1	siNIPBL
762	4.28889	StrongA	siNIPBL						762	3.397	1	siNIPBL
763	6.09653	StrongA	siNIPBL						763	12.6186	1	siNIPBL
764	5.7257	StrongA	siNIPBL						764	15.6862	1	siNIPBL
765	6.43304	StrongA	siNIPBL						765	2.2784	1	siNIPBL
766	4.51671	StrongA	siNIPBL						766	12.9883	1	siNIPBL
767	8.35732	StrongA	siNIPBL						767	7.31064	1	siNIPBL
768	6.74459	StrongA	siNIPBL						768	2.2236	1	siNIPBL
769	5.891	StrongA	siNIPBL						769	12.8718	1	siNIPBL
770	7.49368	StrongA	siNIPBL						770	3.7098	1	siNIPBL
771	5.03163	StrongA	siNIPBL						771	10.297	1	siNIPBL
772	8.16179	StrongA	siNIPBL						772	3.0286	1	siNIPBL
773	8.63183	StrongA	siNIPBL						773	20.5265	1	siNIPBL
774	10.2204	StrongA	siNIPBL						774	6.494	1	siNIPBL
775	9.00226	StrongA	siNIPBL						775	5.6748	1	siNIPBL
776	6.42314	StrongA	siNIPBL						776	7.86133	1	siNIPBL
777	6.64028	StrongA	siNIPBL						777	8.63657	1	siNIPBL
778	7.77855	StrongA	siNIPBL						778	3.786	1	siNIPBL
779	7.19923	StrongA	siNIPBL						779	2.76775	1	siNIPBL
780	5.50354	StrongA	siNIPBL						780	2.9648	1	siNIPBL
781	7.62556	StrongA	siNIPBL						781	11.4852	1	siNIPBL
782	8.20131	StrongA	siNIPBL						782	2.764	1	siNIPBL
783	6.52306	StrongA	siNIPBL						783	4.273	1	siNIPBL
784	6.31158	StrongA	siNIPBL						784	1.22933	1	siNIPBL
785	9.52834	StrongA	siNIPBL						785	10.1168	1	siNIPBL
786	6.91955	StrongA	siNIPBL						786	3.61667	1	siNIPBL
787	6.31778	StrongA	siNIPBL						787	2.077	1	siNIPBL
788	7.66417	StrongA	siNIPBL						788	2.319	1	siNIPBL
789	6.79931	StrongA	siNIPBL						789	7.83	1	siNIPBL
790	4.86625	StrongA	siNIPBL						790	3.776	1	siNIPBL
791	5.62521	StrongA	siNIPBL						791	23.5505	1	siNIPBL
792	7.45522	StrongA	siNIPBL						792	3.825	1	siNIPBL
793	7.54076	StrongA	siNIPBL						793	3.4222	1	siNIPBL
794	6.81018	StrongA	siNIPBL						794	10.088	1	siNIPBL
795	4.93217	StrongA	siNIPBL						795	2.254	1	siNIPBL
796	5.51446	StrongA	siNIPBL						796	6.9836	1	siNIPBL
797	5.91912	StrongA	siNIPBL						797	4.69	1	siNIPBL
798	7.43751	StrongA	siNIPBL						798	3.0098	1	siNIPBL
799	6.79205	StrongA	siNIPBL						799	23.019	1	siNIPBL
800	8.20289	StrongA	siNIPBL						800	16.4348	1	siNIPBL
801	7.52192	StrongA	siNIPBL						801	8.19467	1	siNIPBL
802	8.29238	StrongA	siNIPBL						802	8.951	1	siNIPBL
803	8.79677	StrongA	siNIPBL						803	2.1938	1	siNIPBL
804	7.2584	StrongA	siNIPBL						804	4.8706	1	siNIPBL
805	4.75023	StrongA	siNIPBL						805	4.26	1	siNIPBL
806	6.33205	StrongA	siNIPBL						806	6.266	1	siNIPBL
807	5.53803	StrongA	siNIPBL						807	4.2336	1	siNIPBL
808	4.89516	StrongA	siNIPBL						808	7.342	1	siNIPBL
809	4.91563	StrongA	siNIPBL						809	4.76033	1	siNIPBL
810	7.19243	StrongA	siNIPBL						810	4.5692	1	siNIPBL
811	7.1838	StrongA	siNIPBL						811	15.746	1	siNIPBL
812	4.2196	StrongA	siNIPBL						812	3.586	1	siNIPBL
813	7.62649	StrongA	siNIPBL						813	5.32533	1	siNIPBL
814	8.28349	StrongA	siNIPBL						814	10.3672	1	siNIPBL
815	5.97733	StrongA	siNIPBL						815	3.4362	1	siNIPBL
816	5.22122	StrongA	siNIPBL						816	4.8602	1	siNIPBL
817	4.82549	StrongA	siNIPBL						817	3.9422	1	siNIPBL
818	5.3423	StrongA	siNIPBL						818	2.0105	1	siNIPBL
819	6.32866	StrongA	siNIPBL						819	10.194	1	siNIPBL
820	5.67809	StrongA	siNIPBL						820	2.15725	1	siNIPBL
821	6.12776	StrongA	siNIPBL						821	4.526	1	siNIPBL
822	7.21095	StrongA	siNIPBL						822	4.1246	1	siNIPBL
823	7.92916	StrongA	siNIPBL						823	5.8722	1	siNIPBL
824	5.33726	StrongA	siNIPBL						824	3.3212	1	siNIPBL
825	8.388	StrongA	siNIPBL						825	5.50775	1	siNIPBL
826	6.39224	StrongA	siNIPBL						826	2.392	1	siNIPBL
827	8.93335	StrongA	siNIPBL						827	1.9742	1	siNIPBL
828	6.45357	StrongA	siNIPBL						828	4.48975	1	siNIPBL
829	7.39196	StrongA	siNIPBL						829	6.7304	1	siNIPBL
830	3.58616	StrongA	siNIPBL						830	1.8898	1	siNIPBL
831	4.15329	StrongA	siNIPBL						831	7.3016	1	siNIPBL
832	6.36801	StrongA	siNIPBL						832	2.6794	1	siNIPBL
833	6.45299	StrongA	siNIPBL						833	6.96667	1	siNIPBL
834	7.73244	StrongA	siNIPBL						834	7.29	1	siNIPBL
835	8.79494	StrongA	siNIPBL						835	10.1348	1	siNIPBL
836	7.67846	StrongA	siNIPBL						836	3.241	1	siNIPBL
837	7.50336	StrongA	siNIPBL						837	6.4336	1	siNIPBL
838	9.38122	StrongA	siNIPBL						838	10.7582	1	siNIPBL
839	9.66764	StrongA	siNIPBL						839	10.3428	1	siNIPBL
840	8.13525	StrongA	siNIPBL						840	10.175	1	siNIPBL
841	9.44091	StrongA	siNIPBL						841	2.584	1	siNIPBL
842	5.87488	StrongA	siNIPBL						842	2.696	1	siNIPBL
843	8.2813	StrongA	siNIPBL						843	3.507	1	siNIPBL
844	6.56872	StrongA	siNIPBL						844	2.8504	1	siNIPBL
845	6.94349	StrongA	siNIPBL						845	6.4058	1	siNIPBL
846	6.88892	StrongA	siNIPBL						846	3.032	1	siNIPBL
847	6.64109	StrongA	siNIPBL						847	6.1178	1	siNIPBL
848	6.33879	StrongA	siNIPBL						848	4.54667	1	siNIPBL
849	7.52803	StrongA	siNIPBL						849	4.7638	1	siNIPBL
850	7.78067	StrongA	siNIPBL						850	5.59633	1	siNIPBL
851	7.64002	StrongA	siNIPBL						851	8.49767	1	siNIPBL
852	7.88427	StrongA	siNIPBL						852	6.291	1	siNIPBL
853	8.21889	StrongA	siNIPBL						853	8.017	1	siNIPBL
854	5.13555	StrongA	siNIPBL						854	3.7422	1	siNIPBL
855	5.15707	StrongA	siNIPBL						855	12.106	1	siNIPBL
856	8.15297	StrongA	siNIPBL						856	9.212	1	siNIPBL
857	5.07046	StrongA	siNIPBL						857	8.7275	1	siNIPBL
858	7.31381	StrongA	siNIPBL						858	6.01	1	siNIPBL
859	7.26908	StrongA	siNIPBL						859	2.56767	1	siNIPBL
860	7.09963	StrongA	siNIPBL						860	5.09593	1	siNIPBL
861	5.82266	StrongA	siNIPBL						861	3.0042	1	siNIPBL
862	7.46809	StrongA	siNIPBL						862	3.8842	1	siNIPBL
863	7.72975	StrongA	siNIPBL						863	8.3176	1	siNIPBL
864	8.06617	StrongA	siNIPBL						864	3.3822	1	siNIPBL
865	4.99124	StrongA	siNIPBL						865	3.9146	1	siNIPBL
866	7.36747	StrongA	siNIPBL						866	9.1672	1	siNIPBL
867	7.59191	StrongA	siNIPBL						867	6.327	1	siNIPBL
868	6.45397	StrongA	siNIPBL						868	2.678	1	siNIPBL
869	7.11184	StrongA	siNIPBL						869	2.354	1	siNIPBL
870	6.28748	StrongA	siNIPBL						870	6.992	1	siNIPBL
871	5.62795	StrongA	siNIPBL						871	2.5272	1	siNIPBL
872	5.73381	StrongA	siNIPBL						872	6.442	1	siNIPBL
873	9.80834	StrongA	siNIPBL						873	7.0422	1	siNIPBL
874	8.03099	StrongA	siNIPBL						874	5.7165	1	siNIPBL
875	6.7263	StrongA	siNIPBL						875	3.644	1	siNIPBL
876	7.48219	StrongA	siNIPBL						876	6.4488	1	siNIPBL
877	7.76711	StrongA	siNIPBL						877	4.6204	1	siNIPBL
878	7.98792	StrongA	siNIPBL						878	6.5161	1	siNIPBL
879	8.09615	StrongA	siNIPBL						879	3.486	1	siNIPBL
880	5.45401	StrongA	siNIPBL						880	9.127	1	siNIPBL
881	10.5953	StrongA	siNIPBL						881	14.21	1	siNIPBL
882	7.02574	StrongA	siNIPBL						882	3.6192	1	siNIPBL
883	6.06378	StrongA	siNIPBL						883	3.7692	1	siNIPBL
884	6.31989	StrongA	siNIPBL						884	2.5834	1	siNIPBL
885	6.12531	StrongA	siNIPBL						885	4.037	1	siNIPBL
886	6.56269	StrongA	siNIPBL						886	4.1788	1	siNIPBL
887	6.18777	StrongA	siNIPBL						887	2.5548	1	siNIPBL
888	6.49473	StrongA	siNIPBL						888	3.5858	1	siNIPBL
889	5.92046	StrongA	siNIPBL						889	12.9354	1	siNIPBL
890	4.09868	StrongA	siNIPBL						890	5.8498	1	siNIPBL
891	7.92633	StrongA	siNIPBL						891	8.5672	1	siNIPBL
892	6.7349	StrongA	siNIPBL						892	2.89033	1	siNIPBL
893	6.26277	StrongA	siNIPBL						893	10.8022	1	siNIPBL
894	8.22389	StrongA	siNIPBL						894	9.185	1	siNIPBL
895	6.90378	StrongA	siNIPBL						895	5.064	1	siNIPBL
896	4.81513	StrongA	siNIPBL						896	2.6588	1	siNIPBL
897	5.59507	StrongA	siNIPBL						897	11.3944	1	siNIPBL
898	5.45797	StrongA	siNIPBL						898	7.08	1	siNIPBL
899	6.39407	StrongA	siNIPBL						899	4.22537	1	siNIPBL
900	6.59905	StrongA	siNIPBL						900	6.977	1	siNIPBL
901	7.01968	StrongA	siNIPBL						901	12.1408	1	siNIPBL
902	6.91301	StrongA	siNIPBL						902	14.166	1	siNIPBL
903	4.68537	StrongA	siNIPBL						903	6.312	1	siNIPBL
904	3.95637	StrongA	siNIPBL						904	3.7456	1	siNIPBL
905	8.86472	StrongA	siNIPBL						905	4.1084	1	siNIPBL
906	5.77284	StrongA	siNIPBL						906	6.3826	1	siNIPBL
907	5.95266	StrongA	siNIPBL						907	14.9682	1	siNIPBL
908	5.9195	StrongA	siNIPBL						908	17.3155	1	siNIPBL
909	6.63463	StrongA	siNIPBL						909	18.6292	1	siNIPBL
910	6.54512	StrongA	siNIPBL						910	4.8078	1	siNIPBL
911	7.55697	StrongA	siNIPBL						911	6.1342	1	siNIPBL
912	4.9717	StrongA	siNIPBL						912	8.7574	1	siNIPBL
913	7.41336	StrongA	siNIPBL						913	8.991	1	siNIPBL
914	5.50053	StrongA	siNIPBL						914	6.2506	1	siNIPBL
915	7.39928	StrongA	siNIPBL						915	4.6685	1	siNIPBL
916	9.27324	StrongA	siNIPBL						916	4.34275	1	siNIPBL
917	7.59202	StrongA	siNIPBL						917	6.3096	1	siNIPBL
918	6.89744	StrongA	siNIPBL						918	8.3852	1	siNIPBL
919	8.45703	StrongA	siNIPBL						919	4.7646	1	siNIPBL
920	6.07093	StrongA	siNIPBL						920	3.1364	1	siNIPBL
921	5.4835	StrongA	siNIPBL						921	5.7584	1	siNIPBL
922	5.87132	StrongA	siNIPBL						922	4.149	1	siNIPBL
923	9.58535	StrongA	siNIPBL						923	4.2726	1	siNIPBL
924	8.96556	StrongA	siNIPBL						924	2.2536	1	siNIPBL
925	6.87677	StrongA	siNIPBL						925	2.3758	1	siNIPBL
926	7.77509	StrongA	siNIPBL						926	4.37767	1	siNIPBL
927	6.94309	StrongA	siNIPBL						927	2.55944	1	siNIPBL
928	8.23274	StrongA	siNIPBL						928	5.9898	1	siNIPBL
929	4.79396	StrongA	siNIPBL						929	16.9554	1	siNIPBL
930	7.58957	StrongA	siNIPBL						930	3.9944	1	siNIPBL
931	7.60034	StrongA	siNIPBL						931	3.7212	1	siNIPBL
932	7.49904	StrongA	siNIPBL						932	13.2095	1	siNIPBL
933	5.85014	StrongA	siNIPBL						933	4.57367	1	siNIPBL
934	7.08956	StrongA	siNIPBL						934	7.0372	1	siNIPBL
935	8.60185	StrongA	siNIPBL						935	3.2255	1	siNIPBL
936	7.97477	StrongA	siNIPBL						936	2.1798	1	siNIPBL
937	7.15615	StrongA	siNIPBL						937	5.8986	1	siNIPBL
938	7.61746	StrongA	siNIPBL						938	5.4837	1	siNIPBL
939	6.38072	StrongA	siNIPBL						939	2.9438	1	siNIPBL
940	6.76872	StrongA	siNIPBL						940	7.5629	1	siNIPBL
941	10.8929	StrongA	siNIPBL						941	7.8808	1	siNIPBL
942	9.73193	StrongA	siNIPBL						942	5.3024	1	siNIPBL
943	5.9438	StrongA	siNIPBL						943	3.3936	1	siNIPBL
944	6.95711	StrongA	siNIPBL						944	5.693	1	siNIPBL
945	5.14599	StrongA	siNIPBL						945	4.6194	1	siNIPBL
946	5.98385	StrongA	siNIPBL						946	5.7684	1	siNIPBL
947	5.7012	StrongA	siNIPBL						947	1.54	1	siNIPBL
948	5.23489	StrongA	siNIPBL						948	5.3932	1	siNIPBL
949	5.26779	StrongA	siNIPBL						949	3.624	1	siNIPBL
950	6.48127	StrongA	siNIPBL						950	4.07233	1	siNIPBL
951	3.84035	StrongA	siNIPBL						951	3.7882	1	siNIPBL
952	8.06555	StrongA	siNIPBL						952	3.19267	1	siNIPBL
953	7.36109	StrongA	siNIPBL						953	6.9908	1	siNIPBL
954	6.78022	StrongA	siNIPBL						954	6.5616	1	siNIPBL
955	6.51658	StrongA	siNIPBL						955	5.9842	1	siNIPBL
956	6.11392	StrongA	siNIPBL						956	11.9436	1	siNIPBL
957	6.05255	StrongA	siNIPBL						957	5.697	1	siNIPBL
958	6.33613	StrongA	siNIPBL						958	11.392	1	siNIPBL
959	4.42813	StrongA	siNIPBL						959	14.6969	1	siNIPBL
960	5.70517	StrongA	siNIPBL						960	2.85217	1	siNIPBL
961	8.58168	StrongA	siNIPBL						961	2.8204	1	siNIPBL
962	9.85637	StrongA	siNIPBL						962	7.1732	1	siNIPBL
963	5.23162	StrongA	siNIPBL						963	13.3824	1	siNIPBL
964	6.12155	StrongA	siNIPBL						964	5.826	1	siNIPBL
965	6.82695	StrongA	siNIPBL						965	8.2762	1	siNIPBL
966	6.58888	StrongA	siNIPBL						966	3.1618	1	siNIPBL
967	6.86942	StrongA	siNIPBL						967	1.5645	1	siNIPBL
968	6.88403	StrongA	siNIPBL						968	3.257	1	siNIPBL
969	6.99001	StrongA	siNIPBL						969	10.1926	1	siNIPBL
970	6.81712	StrongA	siNIPBL						970	7.75186	1	siNIPBL
971	3.59524	StrongA	siNIPBL						971	3.2562	1	siNIPBL
972	8.17643	StrongA	siNIPBL						972	6.5998	1	siNIPBL
973	5.18524	StrongA	siNIPBL						973	4.5778	1	siNIPBL
974	6.4729	StrongA	siNIPBL						974	2.4822	1	siNIPBL
975	4.06255	StrongA	siNIPBL						975	5.3022	1	siNIPBL
976	9.92397	StrongA	siNIPBL						976	10.3092	1	siNIPBL
977	6.89279	StrongA	siNIPBL						977	4.603	1	siNIPBL
978	8.46723	StrongA	siNIPBL						978	3.3064	1	siNIPBL
979	8.89846	StrongA	siNIPBL						979	4.5082	1	siNIPBL
980	8.13381	StrongA	siNIPBL						980	7.4084	1	siNIPBL
981	8.1939	StrongA	siNIPBL						981	8.4272	1	siNIPBL
982	8.86804	StrongA	siNIPBL						982	15.569	1	siNIPBL
983	8.52742	StrongA	siNIPBL						983	10.6156	1	siNIPBL
984	6.9925	StrongA	siNIPBL						984	3.94	1	siNIPBL
985	4.89791	StrongA	siNIPBL						985	4.8308	1	siNIPBL
986	6.76406	StrongA	siNIPBL						986	6.3104	1	siNIPBL
987	8.54385	StrongA	siNIPBL						987	7.6738	1	siNIPBL
988	8.29486	StrongA	siNIPBL						988	14.4266	1	siNIPBL
989	7.86444	StrongA	siNIPBL						989	20.713	1	siNIPBL
990	7.27135	StrongA	siNIPBL						990	12.7	1	siNIPBL
991	6.62586	StrongA	siNIPBL						991	5.0334	1	siNIPBL
992	6.5356	StrongA	siNIPBL						992	8.647	1	siNIPBL
993	7.30596	StrongA	siNIPBL						993	2.8722	1	siNIPBL
994	6.3844	StrongA	siNIPBL						994	2.918	1	siNIPBL
995	6.83104	StrongA	siNIPBL						995	13.952	1	siNIPBL
996	6.96017	StrongA	siNIPBL						996	2.095	1	siNIPBL
997	6.08597	StrongA	siNIPBL						997	2.096	1	siNIPBL
998	7.56092	StrongA	siNIPBL						998	3.325	1	siNIPBL
999	6.86553	StrongA	siNIPBL						999	6.2726	1	siNIPBL
1000	5.96931	StrongA	siNIPBL						1000	3.3832	1	siNIPBL
1001	6.07361	StrongA	siNIPBL						1001	3.03825	1	siNIPBL
1002	6.13547	StrongA	siNIPBL						1002	9.5374	1	siNIPBL
1003	5.67272	StrongA	siNIPBL						1003	12.6164	1	siNIPBL
1004	6.45316	StrongA	siNIPBL						1004	5.0122	1	siNIPBL
1005	6.38566	StrongA	siNIPBL						1005	9.7758	1	siNIPBL
1006	6.24761	StrongA	siNIPBL						1006	1.8202	1	siNIPBL
1007	5.89002	StrongA	siNIPBL						1007	3.833	1	siNIPBL
1008	7.09419	StrongA	siNIPBL						1008	20.1453	1	siNIPBL
1009	8.67666	StrongA	siNIPBL						1009	5.0126	1	siNIPBL
1010	5.84138	StrongA	siNIPBL						1010	3.2124	1	siNIPBL
1011	6.40663	StrongA	siNIPBL						1011	3.99833	1	siNIPBL
1012	5.21901	StrongA	siNIPBL						1012	3.2402	1	siNIPBL
1013	6.04558	StrongA	siNIPBL						1013	2.398	1	siNIPBL
1014	4.58685	StrongA	siNIPBL						1014	2.8624	1	siNIPBL
1015	8.09523	StrongA	siNIPBL						1015	8.405	1	siNIPBL
1016	9.07444	StrongA	siNIPBL						1016	5.4206	1	siNIPBL
1017	5.2864	StrongA	siNIPBL						1017	1.822	1	siNIPBL
1018	6.58019	StrongA	siNIPBL						1018	3.8968	1	siNIPBL
1019	7.34624	StrongA	siNIPBL						1019	5.943	1	siNIPBL
1020	9.88191	StrongA	siNIPBL						1020	3.8896	1	siNIPBL
1021	6.72986	StrongA	siNIPBL						1021	4.3772	1	siNIPBL
1022	8.24137	StrongA	siNIPBL						1022	9.1145	1	siNIPBL
1023	12.1221	StrongA	siNIPBL						1023	6.50036	1	siNIPBL
1024	7.65292	StrongA	siNIPBL						1024	1.8654	1	siNIPBL
1025	8.21556	StrongA	siNIPBL						1025	3.3166	1	siNIPBL
1026	8.52202	StrongA	siNIPBL						1026	11.4624	1	siNIPBL
1027	8.32687	StrongA	siNIPBL						1027	2.472	1	siNIPBL
1028	5.90894	StrongA	siNIPBL						1028	3.11567	1	siNIPBL
1029	6.51108	StrongA	siNIPBL						1029	2.5286	1	siNIPBL
1030	7.53202	StrongA	siNIPBL						1030	6.5108	1	siNIPBL
1031	7.5083	StrongA	siNIPBL						1031	2.5492	1	siNIPBL
1032	6.13166	StrongA	siNIPBL						1032	3.67067	1	siNIPBL
1033	5.20435	StrongA	siNIPBL						1033	2.474	1	siNIPBL
1034	6.74859	StrongA	siNIPBL						1034	3.9793	1	siNIPBL
1035	7.31442	StrongA	siNIPBL						1035	2.413	1	siNIPBL
1036	5.74025	StrongA	siNIPBL						1036	2.04167	1	siNIPBL
1037	9.85836	StrongA	siNIPBL						1037	4.443	1	siNIPBL
1038	6.24781	StrongA	siNIPBL						1038	2.994	1	siNIPBL
1039	8.79849	StrongA	siNIPBL						1039	4.5486	1	siNIPBL
1040	8.75906	StrongA	siNIPBL						1040	5.0875	1	siNIPBL
1041	7.50286	StrongA	siNIPBL						1041	1.322	1	siNIPBL
1042	6.23404	StrongA	siNIPBL						1042	4.663	1	siNIPBL
1043	9.15379	StrongA	siNIPBL						1043	14.349	1	siNIPBL
1044	4.46163	StrongA	siNIPBL						1044	2.357	1	siNIPBL
1045	7.34117	StrongA	siNIPBL						1045	4.3728	1	siNIPBL
1046	10.7729	StrongA	siNIPBL						1046	6.089	1	siNIPBL
1047	7.48947	StrongA	siNIPBL						1047	3.0672	1	siNIPBL
1048	7.7847	StrongA	siNIPBL						1048	10.841	1	siNIPBL
1049	6.99373	StrongA	siNIPBL						1049	10.8058	1	siNIPBL
1050	7.5391	StrongA	siNIPBL						1050	16.466	1	siNIPBL
1051	7.76489	StrongA	siNIPBL						1051	5.9434	1	siNIPBL
1052	7.41844	StrongA	siNIPBL						1052	4.6606	1	siNIPBL
1053	6.98549	StrongA	siNIPBL						1053	4.254	1	siNIPBL
1054	6.56964	StrongA	siNIPBL						1054	6.388	1	siNIPBL
1055	7.9126	StrongA	siNIPBL						1055	3.4252	1	siNIPBL
1056	7.17607	StrongA	siNIPBL						1056	13.0795	1	siNIPBL
1057	5.97081	StrongA	siNIPBL						1057	2.254	1	siNIPBL
1058	6.23643	StrongA	siNIPBL						1058	2.0216	1	siNIPBL
1059	6.23461	StrongA	siNIPBL						1059	10.357	1	siNIPBL
1060	9.27686	StrongA	siNIPBL						1060	9.0892	1	siNIPBL
1061	9.33813	StrongA	siNIPBL						1061	4.24	1	siNIPBL
1062	6.61837	StrongA	siNIPBL						1062	6.4814	1	siNIPBL
1063	5.03356	StrongA	siNIPBL						1063	8.518	1	siNIPBL
1064	7.39795	StrongA	siNIPBL						1064	3.4104	1	siNIPBL
1065	6.48197	StrongA	siNIPBL						1065	9.42333	1	siNIPBL
1066	8.41201	StrongA	siNIPBL						1066	13.5848	1	siNIPBL
1067	10.1325	StrongA	siNIPBL						1067	7.2834	1	siNIPBL
1068	10.027	StrongA	siNIPBL						1068	13.5716	1	siNIPBL
1069	10.7339	StrongA	siNIPBL						1069	6.38275	1	siNIPBL
1070	8.27862	StrongA	siNIPBL						1070	14.4034	1	siNIPBL
1071	7.73706	StrongA	siNIPBL						1071	2.8656	1	siNIPBL
1072	7.26664	StrongA	siNIPBL						1072	3.2802	1	siNIPBL
1073	9.35257	StrongA	siNIPBL						1073	2.6498	1	siNIPBL
1074	6.61634	StrongA	siNIPBL						1074	2.6364	1	siNIPBL
1075	7.07995	StrongA	siNIPBL						1075	3.089	1	siNIPBL
1076	8.31329	StrongA	siNIPBL						1076	10.6096	1	siNIPBL
1077	3.33016	StrongA	siNIPBL						1077	3.0528	1	siNIPBL
1078	2.8757	StrongA	siNIPBL						1078	3.887	1	siNIPBL
1079	4.69341	StrongA	siNIPBL						1079	2.05	1	siNIPBL
1080	4.32711	StrongA	siNIPBL						1080	3.709	1	siNIPBL
1081	4.79023	StrongA	siNIPBL						1081	4.158	1	siNIPBL
1082	4.3895	StrongA	siNIPBL						1082	2.3955	1	siNIPBL
1083	4.45171	StrongA	siNIPBL						1083	8.6464	1	siNIPBL
1084	4.57162	StrongA	siNIPBL						1084	8.3038	1	siNIPBL
1085	2.70579	StrongA	siNIPBL						1085	6.513	1	siNIPBL
1086	5.94341	StrongA	siNIPBL						1086	6.5872	1	siNIPBL
1087	4.93129	StrongA	siNIPBL						1087	3.94733	1	siNIPBL
1088	5.06682	StrongA	siNIPBL						1088	3.313	1	siNIPBL
1089	5.39632	StrongA	siNIPBL						1089	6.19657	1	siNIPBL
1090	3.38571	StrongA	siNIPBL						1090	5.649	1	siNIPBL
1091	3.51625	StrongA	siNIPBL						1091	2.6722	1	siNIPBL
1092	3.5538	StrongA	siNIPBL						1092	6.5084	1	siNIPBL
1093	3.55666	StrongA	siNIPBL						1093	8.94867	1	siNIPBL
1094	4.06885	StrongA	siNIPBL						1094	3.1808	1	siNIPBL
1095	3.45112	StrongA	siNIPBL						1095	5.987	1	siNIPBL
1096	3.80596	StrongA	siNIPBL						1096	11.7257	1	siNIPBL
1097	4.35521	StrongA	siNIPBL						1097	4.162	1	siNIPBL
1098	2.79069	StrongA	siNIPBL						1098	3.1796	1	siNIPBL
1099	2.76909	StrongA	siNIPBL						1099	4.5896	1	siNIPBL
1100	2.86622	StrongA	siNIPBL						1100	7.0454	1	siNIPBL
1101	2.68732	StrongA	siNIPBL						1101	11.3526	1	siNIPBL
1102	4.28622	StrongA	siNIPBL						1102	5.2946	1	siNIPBL
1103	2.99962	StrongA	siNIPBL						1103	2.6026	1	siNIPBL
1104	3.62117	StrongA	siNIPBL						1104	3.9806	1	siNIPBL
1105	3.20806	StrongA	siNIPBL						1105	4.9536	1	siNIPBL
1106	2.10954	StrongA	siNIPBL						1106	4.5098	1	siNIPBL
1107	2.15388	StrongA	siNIPBL						1107	2.0696	1	siNIPBL
1108	4.14341	StrongA	siNIPBL						1108	11.83	1	siNIPBL
1109	4.06132	StrongA	siNIPBL						1109	8.94625	1	siNIPBL
1110	2.97748	StrongA	siNIPBL						1110	9.6136	1	siNIPBL
1111	4.3335	StrongA	siNIPBL						1111	14.301	1	siNIPBL
1112	2.32854	StrongA	siNIPBL						1112	11.973	1	siNIPBL
1113	2.75211	StrongA	siNIPBL						1113	12.9403	1	siNIPBL
1114	3.69416	StrongA	siNIPBL						1114	6.1946	1	siNIPBL
1115	2.95528	StrongA	siNIPBL						1115	2.4236	1	siNIPBL
1116	4.53985	StrongA	siNIPBL						1116	3.9534	1	siNIPBL
1117	3.55877	StrongA	siNIPBL						1117	5.7484	1	siNIPBL
1118	3.60401	StrongA	siNIPBL						1118	2.8645	1	siNIPBL
1119	3.29074	StrongA	siNIPBL						1119	7.83387	1	siNIPBL
1120	2.66171	StrongA	siNIPBL						1120	10.1372	1	siNIPBL
1121	2.51319	StrongA	siNIPBL						1121	4.575	1	siNIPBL
1122	2.2147	StrongA	siNIPBL						1122	4.7462	1	siNIPBL
1123	2.60478	StrongA	siNIPBL						1123	14.3042	1	siNIPBL
0	8.09017	WeakA	siNIPBL						1124	7.8534	1	siNIPBL
1	6.51808	WeakA	siNIPBL						1125	5.2826	1	siNIPBL
2	6.25144	WeakA	siNIPBL						1126	4.1178	1	siNIPBL
3	5.59249	WeakA	siNIPBL						1127	8.4382	1	siNIPBL
4	5.17791	WeakA	siNIPBL						1128	14.34	1	siNIPBL
5	8.50046	WeakA	siNIPBL						1129	4.2628	1	siNIPBL
6	5.78937	WeakA	siNIPBL						1130	11.1322	1	siNIPBL
7	6.81992	WeakA	siNIPBL						1131	5.1066	1	siNIPBL
8	7.59348	WeakA	siNIPBL						1132	6.1885	1	siNIPBL
9	9.21882	WeakA	siNIPBL						1133	3.9512	1	siNIPBL
10	6.78805	WeakA	siNIPBL						1134	4.636	1	siNIPBL
11	4.74498	WeakA	siNIPBL						1135	5.015	1	siNIPBL
12	6.44898	WeakA	siNIPBL						1136	3.516	1	siNIPBL
13	7.23881	WeakA	siNIPBL						1137	13.414	1	siNIPBL
14	5.37029	WeakA	siNIPBL						1138	3.527	1	siNIPBL
15	5.01632	WeakA	siNIPBL						1139	13.785	1	siNIPBL
16	9.16403	WeakA	siNIPBL						1140	6.85175	1	siNIPBL
17	5.11584	WeakA	siNIPBL						1141	4.4366	1	siNIPBL
18	5.66645	WeakA	siNIPBL						1142	3.863	1	siNIPBL
19	5.8037	WeakA	siNIPBL						1143	3.686	1	siNIPBL
20	6.33886	WeakA	siNIPBL						1144	12.448	1	siNIPBL
21	8.36721	WeakA	siNIPBL						1145	10.1686	1	siNIPBL
22	4.83978	WeakA	siNIPBL						1146	7.206	1	siNIPBL
23	5.3965	WeakA	siNIPBL						1147	3.238	1	siNIPBL
24	5.82039	WeakA	siNIPBL						1148	3.327	1	siNIPBL
25	4.91418	WeakA	siNIPBL						1149	10.067	1	siNIPBL
26	5.80645	WeakA	siNIPBL						1150	14.6508	1	siNIPBL
27	7.03865	WeakA	siNIPBL						1151	7.6795	1	siNIPBL
28	4.35465	WeakA	siNIPBL						1152	2.3735	1	siNIPBL
29	7.95362	WeakA	siNIPBL						1153	14.2483	1	siNIPBL
30	10.7345	WeakA	siNIPBL						1154	4.9272	1	siNIPBL
31	6.18094	WeakA	siNIPBL						1155	4.775	1	siNIPBL
32	3.75723	WeakA	siNIPBL						1156	4.73633	1	siNIPBL
33	6.46246	WeakA	siNIPBL						1157	7.3165	1	siNIPBL
34	4.88686	WeakA	siNIPBL						1158	5.2	1	siNIPBL
35	4.85554	WeakA	siNIPBL						1159	7.812	1	siNIPBL
36	5.55861	WeakA	siNIPBL						1160	2.917	1	siNIPBL
37	4.90031	WeakA	siNIPBL						1161	7.4102	1	siNIPBL
38	8.27238	WeakA	siNIPBL						1162	13.8178	1	siNIPBL
39	6.25668	WeakA	siNIPBL						1163	16.8592	1	siNIPBL
40	5.95112	WeakA	siNIPBL						1164	5.2234	1	siNIPBL
41	4.28987	WeakA	siNIPBL						1165	6.6725	1	siNIPBL
42	5.5659	WeakA	siNIPBL						1166	10.316	1	siNIPBL
43	6.60052	WeakA	siNIPBL						1167	2.553	1	siNIPBL
44	4.3863	WeakA	siNIPBL						1168	22.988	1	siNIPBL
45	9.71157	WeakA	siNIPBL						1169	3.2256	1	siNIPBL
46	4.75903	WeakA	siNIPBL						1170	3.633	1	siNIPBL
47	5.78643	WeakA	siNIPBL						1171	3.6814	1	siNIPBL
48	3.52572	WeakA	siNIPBL						1172	10.9878	1	siNIPBL
49	4.75067	WeakA	siNIPBL						1173	4.8726	1	siNIPBL
50	5.5156	WeakA	siNIPBL						1174	4.0738	1	siNIPBL
51	4.99206	WeakA	siNIPBL						1175	3.34333	1	siNIPBL
52	5.35889	WeakA	siNIPBL						1176	5.7788	1	siNIPBL
53	5.55627	WeakA	siNIPBL						1177	13.935	1	siNIPBL
54	5.01097	WeakA	siNIPBL						1178	9.4355	1	siNIPBL
55	6.07056	WeakA	siNIPBL						1179	3.8295	1	siNIPBL
56	3.9779	WeakA	siNIPBL						1180	3.79767	1	siNIPBL
57	2.86568	WeakA	siNIPBL						1181	8.41633	1	siNIPBL
58	3.9117	WeakA	siNIPBL						1182	16.3502	1	siNIPBL
59	4.98768	WeakA	siNIPBL						1183	2.2938	1	siNIPBL
60	5.57131	WeakA	siNIPBL						1184	3.0272	1	siNIPBL
61	7.15827	WeakA	siNIPBL						1185	9.78667	1	siNIPBL
62	4.89231	WeakA	siNIPBL						1186	4.938	1	siNIPBL
63	3.74805	WeakA	siNIPBL						1187	14.94	1	siNIPBL
64	8.90641	WeakA	siNIPBL						1188	8.4492	1	siNIPBL
65	6.89537	WeakA	siNIPBL						1189	6.054	1	siNIPBL
66	6.3319	WeakA	siNIPBL						1190	10.9386	1	siNIPBL
67	4.90823	WeakA	siNIPBL						1191	8.1745	1	siNIPBL
68	5.61521	WeakA	siNIPBL						1192	2.45	1	siNIPBL
69	3.38165	WeakA	siNIPBL						1193	3.634	1	siNIPBL
70	6.15484	WeakA	siNIPBL						1194	5.991	1	siNIPBL
71	7.16514	WeakA	siNIPBL						1195	8.038	1	siNIPBL
72	5.40038	WeakA	siNIPBL						1196	8.10625	1	siNIPBL
73	7.1138	WeakA	siNIPBL						1197	3.9998	1	siNIPBL
74	4.06261	WeakA	siNIPBL						1198	6.3204	1	siNIPBL
75	3.80679	WeakA	siNIPBL						1199	4.43575	1	siNIPBL
76	6.43111	WeakA	siNIPBL						1200	13.375	1	siNIPBL
77	6.23356	WeakA	siNIPBL						1201	9.40625	1	siNIPBL
78	7.32848	WeakA	siNIPBL						1202	3.574	1	siNIPBL
79	6.20386	WeakA	siNIPBL						1203	4.197	1	siNIPBL
80	4.89373	WeakA	siNIPBL						1204	4.93625	1	siNIPBL
81	6.02805	WeakA	siNIPBL						1205	13.4258	1	siNIPBL
82	4.6568	WeakA	siNIPBL						1206	3.083	1	siNIPBL
83	6.43371	WeakA	siNIPBL						1207	7.7126	1	siNIPBL
84	4.22239	WeakA	siNIPBL						1208	3.42467	1	siNIPBL
85	4.65614	WeakA	siNIPBL						1209	2.3734	1	siNIPBL
86	5.07638	WeakA	siNIPBL						1210	2.864	1	siNIPBL
87	5.37304	WeakA	siNIPBL						1211	10.585	1	siNIPBL
88	4.85863	WeakA	siNIPBL						1212	5.078	1	siNIPBL
89	5.81355	WeakA	siNIPBL						1213	8.1328	1	siNIPBL
90	5.09639	WeakA	siNIPBL						1214	12.951	1	siNIPBL
91	4.55288	WeakA	siNIPBL						1215	10.0315	1	siNIPBL
92	6.20657	WeakA	siNIPBL						1216	3.907	1	siNIPBL
93	6.77835	WeakA	siNIPBL						1217	14.99	1	siNIPBL
94	7.62012	WeakA	siNIPBL						1218	3.127	1	siNIPBL
95	6.78229	WeakA	siNIPBL						1219	3.92725	1	siNIPBL
96	5.79114	WeakA	siNIPBL						1220	7.05	1	siNIPBL
97	5.38925	WeakA	siNIPBL						1221	14.636	1	siNIPBL
98	6.30937	WeakA	siNIPBL						1222	16.6115	1	siNIPBL
99	10.6263	WeakA	siNIPBL						1223	3.647	1	siNIPBL
100	5.40137	WeakA	siNIPBL						1224	11.077	1	siNIPBL
101	6.22432	WeakA	siNIPBL						1225	9.02567	1	siNIPBL
102	7.86193	WeakA	siNIPBL						1226	13.4074	1	siNIPBL
103	11.1707	WeakA	siNIPBL						1227	12.4966	1	siNIPBL
104	9.24198	WeakA	siNIPBL						1228	5.1305	1	siNIPBL
105	4.83567	WeakA	siNIPBL						1229	2.7414	1	siNIPBL
106	6.82452	WeakA	siNIPBL						1230	2.9302	1	siNIPBL
107	5.51426	WeakA	siNIPBL						1231	15.512	1	siNIPBL
108	5.0698	WeakA	siNIPBL						1232	9.4628	1	siNIPBL
109	6.71878	WeakA	siNIPBL						1233	6.3405	1	siNIPBL
110	3.46958	WeakA	siNIPBL						1234	21.401	1	siNIPBL
111	5.49329	WeakA	siNIPBL						1235	4.342	1	siNIPBL
112	5.98337	WeakA	siNIPBL						1236	3.38133	1	siNIPBL
113	5.45184	WeakA	siNIPBL						1237	9.976	1	siNIPBL
114	6.20589	WeakA	siNIPBL						1238	12.0435	1	siNIPBL
115	6.97264	WeakA	siNIPBL						1239	4.1436	1	siNIPBL
116	4.58396	WeakA	siNIPBL						1240	6.28433	1	siNIPBL
117	4.34418	WeakA	siNIPBL						1241	4.0862	1	siNIPBL
118	6.46485	WeakA	siNIPBL						1242	15.0415	1	siNIPBL
119	5.14128	WeakA	siNIPBL						1243	22.289	1	siNIPBL
120	7.07125	WeakA	siNIPBL						1244	2.4455	1	siNIPBL
121	7.77768	WeakA	siNIPBL						1245	3.89244	1	siNIPBL
122	6.86007	WeakA	siNIPBL						1246	11.1512	1	siNIPBL
123	5.30414	WeakA	siNIPBL						1247	4.565	1	siNIPBL
124	5.2116	WeakA	siNIPBL						1248	7.0235	1	siNIPBL
125	5.2589	WeakA	siNIPBL						1249	2.9332	1	siNIPBL
126	4.87163	WeakA	siNIPBL						1250	7.864	1	siNIPBL
127	5.71179	WeakA	siNIPBL						1251	4.546	1	siNIPBL
128	6.02722	WeakA	siNIPBL						1252	10.322	1	siNIPBL
129	6.32654	WeakA	siNIPBL						1253	4.7838	1	siNIPBL
130	5.75634	WeakA	siNIPBL						1254	3.3955	1	siNIPBL
131	5.85992	WeakA	siNIPBL						1255	7.6976	1	siNIPBL
132	6.28717	WeakA	siNIPBL						1256	3.6632	1	siNIPBL
133	5.93323	WeakA	siNIPBL						1257	10.3924	1	siNIPBL
134	6.0839	WeakA	siNIPBL						1258	21.7535	1	siNIPBL
135	6.60359	WeakA	siNIPBL						1259	2.49967	1	siNIPBL
136	6.52434	WeakA	siNIPBL						1260	6.5156	1	siNIPBL
137	4.60005	WeakA	siNIPBL						1261	3.1128	1	siNIPBL
138	2.442	WeakA	siNIPBL						1262	2.9266	1	siNIPBL
139	6.91031	WeakA	siNIPBL						1263	7.0162	1	siNIPBL
140	8.1012	WeakA	siNIPBL						1264	10.46	1	siNIPBL
141	4.85613	WeakA	siNIPBL						1265	1.9486	1	siNIPBL
142	6.38324	WeakA	siNIPBL						1266	4.349	1	siNIPBL
143	7.0966	WeakA	siNIPBL						1267	10.5254	1	siNIPBL
144	5.76692	WeakA	siNIPBL						1268	7.0142	1	siNIPBL
145	6.23193	WeakA	siNIPBL						1269	3.7148	1	siNIPBL
146	6.72645	WeakA	siNIPBL						1270	8.48567	1	siNIPBL
147	5.3878	WeakA	siNIPBL						1271	6.1154	1	siNIPBL
148	5.31578	WeakA	siNIPBL						1272	12.032	1	siNIPBL
149	4.85015	WeakA	siNIPBL						1273	7.1034	1	siNIPBL
150	4.81366	WeakA	siNIPBL						1274	6.253	1	siNIPBL
151	6.87564	WeakA	siNIPBL						1275	24.887	1	siNIPBL
152	5.51397	WeakA	siNIPBL						1276	3.406	1	siNIPBL
153	6.01008	WeakA	siNIPBL						1277	3.784	1	siNIPBL
154	9.46844	WeakA	siNIPBL						1278	10.546	1	siNIPBL
155	9.16002	WeakA	siNIPBL						1279	10.942	1	siNIPBL
156	8.14773	WeakA	siNIPBL						1280	5.53278	1	siNIPBL
157	4.30626	WeakA	siNIPBL						1281	12.684	1	siNIPBL
158	6.06201	WeakA	siNIPBL						1282	2.90675	1	siNIPBL
159	7.06526	WeakA	siNIPBL						1283	12.038	1	siNIPBL
160	8.90658	WeakA	siNIPBL						1284	2.24	1	siNIPBL
161	8.93973	WeakA	siNIPBL						1285	4.418	1	siNIPBL
162	8.58575	WeakA	siNIPBL						1286	4.963	1	siNIPBL
163	6.87421	WeakA	siNIPBL						1287	3.7902	1	siNIPBL
164	7.59279	WeakA	siNIPBL						1288	12.2206	1	siNIPBL
165	8.18483	WeakA	siNIPBL						1289	7.8092	1	siNIPBL
166	7.29431	WeakA	siNIPBL						1290	14.7716	1	siNIPBL
167	4.27271	WeakA	siNIPBL						1291	8.0652	1	siNIPBL
168	6.28207	WeakA	siNIPBL						1292	9.959	1	siNIPBL
169	9.19844	WeakA	siNIPBL						1293	3.7008	1	siNIPBL
170	7.56409	WeakA	siNIPBL						1294	3.93	1	siNIPBL
171	6.63237	WeakA	siNIPBL						1295	5.6714	1	siNIPBL
172	7.06898	WeakA	siNIPBL						1296	14.344	1	siNIPBL
173	8.00954	WeakA	siNIPBL						1297	3.2646	1	siNIPBL
174	7.53267	WeakA	siNIPBL						1298	6.6164	1	siNIPBL
175	7.00197	WeakA	siNIPBL						1299	2.52289	1	siNIPBL
176	9.48056	WeakA	siNIPBL						1300	7.0966	1	siNIPBL
177	5.54954	WeakA	siNIPBL						1301	4.1096	1	siNIPBL
178	6.69707	WeakA	siNIPBL						1302	4.7008	1	siNIPBL
179	6.99639	WeakA	siNIPBL						1303	2.0825	1	siNIPBL
180	4.34984	WeakA	siNIPBL						1304	4.2886	1	siNIPBL
181	8.90492	WeakA	siNIPBL						1305	8.003	1	siNIPBL
182	7.14145	WeakA	siNIPBL						1306	17.1168	1	siNIPBL
183	10.3513	WeakA	siNIPBL						1307	4.2765	1	siNIPBL
184	7.21487	WeakA	siNIPBL						1308	15.381	1	siNIPBL
185	6.47059	WeakA	siNIPBL						1309	6.67433	1	siNIPBL
186	9.48183	WeakA	siNIPBL						1310	10.897	1	siNIPBL
187	6.61406	WeakA	siNIPBL						1311	2.124	1	siNIPBL
188	6.49788	WeakA	siNIPBL						1312	8.0166	1	siNIPBL
189	5.2768	WeakA	siNIPBL						1313	4.6608	1	siNIPBL
190	5.71483	WeakA	siNIPBL						1314	13.563	1	siNIPBL
191	4.74998	WeakA	siNIPBL						1315	9.9126	1	siNIPBL
192	6.62701	WeakA	siNIPBL						1316	18.091	1	siNIPBL
193	9.06936	WeakA	siNIPBL						1317	2.4865	1	siNIPBL
194	8.98226	WeakA	siNIPBL						1318	8.371	1	siNIPBL
195	8.30025	WeakA	siNIPBL						1319	11.1386	1	siNIPBL
196	8.6762	WeakA	siNIPBL						1320	14.7812	1	siNIPBL
197	7.29954	WeakA	siNIPBL						1321	6.4524	1	siNIPBL
198	4.86711	WeakA	siNIPBL						1322	7.5796	1	siNIPBL
199	5.9368	WeakA	siNIPBL						1323	9.8621	1	siNIPBL
200	4.36893	WeakA	siNIPBL						1324	5.564	1	siNIPBL
201	8.54089	WeakA	siNIPBL						1325	14.7598	1	siNIPBL
202	3.80107	WeakA	siNIPBL						1326	4.45167	1	siNIPBL
203	4.23451	WeakA	siNIPBL						1327	8.3794	1	siNIPBL
204	3.96951	WeakA	siNIPBL						1328	7.7235	1	siNIPBL
205	6.3111	WeakA	siNIPBL						1329	3.7778	1	siNIPBL
206	8.99926	WeakA	siNIPBL						1330	7.7504	1	siNIPBL
207	6.37041	WeakA	siNIPBL						1331	6.816	1	siNIPBL
208	5.96884	WeakA	siNIPBL						1332	3.8046	1	siNIPBL
209	6.77765	WeakA	siNIPBL						1333	1.9722	1	siNIPBL
210	6.82469	WeakA	siNIPBL						1334	12.9624	1	siNIPBL
211	7.14273	WeakA	siNIPBL						1335	4.84	1	siNIPBL
212	7.37427	WeakA	siNIPBL						1336	15.4526	1	siNIPBL
213	4.93404	WeakA	siNIPBL						1337	4.7874	1	siNIPBL
214	7.83348	WeakA	siNIPBL						1338	5.5634	1	siNIPBL
215	7.02781	WeakA	siNIPBL						1339	2.8078	1	siNIPBL
216	5.5435	WeakA	siNIPBL						1340	9.882	1	siNIPBL
217	7.93127	WeakA	siNIPBL						1341	3.959	1	siNIPBL
218	5.41224	WeakA	siNIPBL						1342	6.4718	1	siNIPBL
219	7.32279	WeakA	siNIPBL						1343	3.481	1	siNIPBL
220	8.78263	WeakA	siNIPBL						1344	8.39612	1	siNIPBL
221	7.50284	WeakA	siNIPBL						1345	7.6662	1	siNIPBL
222	5.61984	WeakA	siNIPBL						1346	4.2544	1	siNIPBL
223	5.37089	WeakA	siNIPBL						1347	3.3338	1	siNIPBL
224	4.99504	WeakA	siNIPBL						1348	8.9356	1	siNIPBL
225	5.76332	WeakA	siNIPBL						1349	7.5916	1	siNIPBL
226	5.22414	WeakA	siNIPBL						1350	6.0162	1	siNIPBL
227	4.84946	WeakA	siNIPBL						1351	3.1712	1	siNIPBL
228	6.48676	WeakA	siNIPBL						1352	5.2324	1	siNIPBL
229	5.28999	WeakA	siNIPBL						1353	4.884	1	siNIPBL
230	5.4728	WeakA	siNIPBL						1354	2.364	1	siNIPBL
231	4.5645	WeakA	siNIPBL						1355	12.8606	1	siNIPBL
232	4.04519	WeakA	siNIPBL						1356	5.0734	1	siNIPBL
233	3.288	WeakA	siNIPBL						1357	5.2098	1	siNIPBL
234	4.35843	WeakA	siNIPBL						1358	6.0916	1	siNIPBL
235	5.02774	WeakA	siNIPBL						1359	8.6968	1	siNIPBL
236	4.72267	WeakA	siNIPBL						1360	7.486	1	siNIPBL
237	5.02078	WeakA	siNIPBL						1361	3.136	1	siNIPBL
238	5.07997	WeakA	siNIPBL						1362	13.203	1	siNIPBL
239	5.46064	WeakA	siNIPBL						1363	3.635	1	siNIPBL
240	5.23916	WeakA	siNIPBL						1364	7.3056	1	siNIPBL
241	7.27702	WeakA	siNIPBL						1365	3.3878	1	siNIPBL
242	6.25813	WeakA	siNIPBL						1366	12.329	1	siNIPBL
243	4.32622	WeakA	siNIPBL						1367	14.0425	1	siNIPBL
244	4.48073	WeakA	siNIPBL						1368	16.8918	1	siNIPBL
245	4.93009	WeakA	siNIPBL						1369	6.1644	1	siNIPBL
246	4.95326	WeakA	siNIPBL						1370	5.1532	1	siNIPBL
247	7.69896	WeakA	siNIPBL						1371	7.2818	1	siNIPBL
248	3.03361	WeakA	siNIPBL						1372	2.9828	1	siNIPBL
249	6.8833	WeakA	siNIPBL						1373	8.8266	1	siNIPBL
250	5.17497	WeakA	siNIPBL						1374	4.7046	1	siNIPBL
251	6.20519	WeakA	siNIPBL						1375	3.2166	1	siNIPBL
252	7.73157	WeakA	siNIPBL						1376	4.79587	1	siNIPBL
253	7.20601	WeakA	siNIPBL						1377	4.911	1	siNIPBL
254	9.31693	WeakA	siNIPBL						1378	3.586	1	siNIPBL
255	4.55689	WeakA	siNIPBL						1379	4.6896	1	siNIPBL
256	5.06672	WeakA	siNIPBL						1380	4.98925	1	siNIPBL
257	4.20689	WeakA	siNIPBL						1381	5.472	1	siNIPBL
258	6.16607	WeakA	siNIPBL						1382	2.82833	1	siNIPBL
259	3.24272	WeakA	siNIPBL						1383	12.871	1	siNIPBL
260	4.48228	WeakA	siNIPBL						1384	5.01333	1	siNIPBL
261	6.0435	WeakA	siNIPBL						1385	1.6654	1	siNIPBL
262	6.26842	WeakA	siNIPBL						1386	3.0196	1	siNIPBL
263	5.08952	WeakA	siNIPBL						1387	1.8812	1	siNIPBL
264	4.90057	WeakA	siNIPBL						1388	3.5038	1	siNIPBL
265	6.31331	WeakA	siNIPBL						1389	7.252	1	siNIPBL
266	5.25465	WeakA	siNIPBL						1390	14.5835	1	siNIPBL
267	3.87358	WeakA	siNIPBL						1391	13.3662	1	siNIPBL
268	4.92297	WeakA	siNIPBL						1392	1.5776	1	siNIPBL
269	4.1695	WeakA	siNIPBL						1393	9.4933	1	siNIPBL
270	5.29113	WeakA	siNIPBL						1394	4.5855	1	siNIPBL
271	5.19217	WeakA	siNIPBL						1395	3.253	1	siNIPBL
272	5.31406	WeakA	siNIPBL						1396	1.5796	1	siNIPBL
273	6.02229	WeakA	siNIPBL						1397	4.1585	1	siNIPBL
274	5.49613	WeakA	siNIPBL						1398	4.7355	1	siNIPBL
275	7.03228	WeakA	siNIPBL						1399	10.2844	1	siNIPBL
276	7.61411	WeakA	siNIPBL						1400	3.8491	1	siNIPBL
277	7.49459	WeakA	siNIPBL						1401	7.1412	1	siNIPBL
278	6.65027	WeakA	siNIPBL						1402	8.0452	1	siNIPBL
279	6.599	WeakA	siNIPBL						1403	8.4638	1	siNIPBL
280	5.24867	WeakA	siNIPBL						1404	5.5966	1	siNIPBL
281	6.63921	WeakA	siNIPBL						1405	7.5996	1	siNIPBL
282	4.70354	WeakA	siNIPBL						1406	3.8736	1	siNIPBL
283	5.22341	WeakA	siNIPBL						1407	1.7852	1	siNIPBL
284	5.6331	WeakA	siNIPBL						1408	6.111	1	siNIPBL
285	7.53416	WeakA	siNIPBL						1409	17.3236	1	siNIPBL
286	4.78638	WeakA	siNIPBL						1410	28.4704	1	siNIPBL
287	4.48709	WeakA	siNIPBL						1411	2.3316	1	siNIPBL
288	4.20454	WeakA	siNIPBL						1412	3.647	1	siNIPBL
289	4.36955	WeakA	siNIPBL						1413	6.9406	1	siNIPBL
290	4.89981	WeakA	siNIPBL						1414	3.7314	1	siNIPBL
291	5.20903	WeakA	siNIPBL						1415	15.4262	1	siNIPBL
292	4.91133	WeakA	siNIPBL						1416	4.3042	1	siNIPBL
293	4.28429	WeakA	siNIPBL						1417	5.3341	1	siNIPBL
294	5.635	WeakA	siNIPBL						1418	7.10686	1	siNIPBL
295	5.63069	WeakA	siNIPBL						1419	10.5352	1	siNIPBL
296	4.41649	WeakA	siNIPBL						1420	8.4885	1	siNIPBL
297	3.04518	WeakA	siNIPBL						1421	2.7322	1	siNIPBL
298	4.89061	WeakA	siNIPBL						1422	8.17613	1	siNIPBL
299	5.53475	WeakA	siNIPBL						1423	9.6642	1	siNIPBL
300	6.60793	WeakA	siNIPBL						1424	2.0534	1	siNIPBL
301	5.58972	WeakA	siNIPBL						1425	7.3463	1	siNIPBL
302	5.88778	WeakA	siNIPBL						1426	7.7432	1	siNIPBL
303	4.0816	WeakA	siNIPBL						1427	4.329	1	siNIPBL
304	5.56158	WeakA	siNIPBL						1428	18.706	1	siNIPBL
305	6.02928	WeakA	siNIPBL						1429	3.6506	1	siNIPBL
306	7.29564	WeakA	siNIPBL						1430	3.8214	1	siNIPBL
307	7.69284	WeakA	siNIPBL						1431	5.1964	1	siNIPBL
308	8.86875	WeakA	siNIPBL						1432	4.5864	1	siNIPBL
309	4.19459	WeakA	siNIPBL						1433	2.411	1	siNIPBL
310	2.79165	WeakA	siNIPBL						1434	5.6964	1	siNIPBL
311	6.17761	WeakA	siNIPBL						1435	4.0236	1	siNIPBL
312	5.20097	WeakA	siNIPBL						1436	5.8476	1	siNIPBL
313	5.16038	WeakA	siNIPBL						1437	8.4312	1	siNIPBL
314	4.24416	WeakA	siNIPBL						1438	9.623	1	siNIPBL
315	5.98829	WeakA	siNIPBL						1439	4.80333	1	siNIPBL
316	5.07274	WeakA	siNIPBL						1440	3.4168	1	siNIPBL
317	5.26238	WeakA	siNIPBL						1441	5.35567	1	siNIPBL
318	5.61659	WeakA	siNIPBL						1442	14.8848	1	siNIPBL
319	4.64462	WeakA	siNIPBL						1443	10.025	1	siNIPBL
320	4.90146	WeakA	siNIPBL						1444	2.058	1	siNIPBL
321	4.89164	WeakA	siNIPBL						1445	11.742	1	siNIPBL
322	3.78654	WeakA	siNIPBL						1446	10.6022	1	siNIPBL
323	5.94913	WeakA	siNIPBL						1447	12.1618	1	siNIPBL
324	3.85466	WeakA	siNIPBL						1448	6.0946	1	siNIPBL
325	5.41297	WeakA	siNIPBL						1449	6.72	1	siNIPBL
326	3.83716	WeakA	siNIPBL						1450	2.582	1	siNIPBL
327	3.79893	WeakA	siNIPBL						1451	2.4726	1	siNIPBL
328	3.5217	WeakA	siNIPBL						1452	8.098	1	siNIPBL
329	3.95846	WeakA	siNIPBL						1453	8.128	1	siNIPBL
330	3.72143	WeakA	siNIPBL						1454	3.7363	1	siNIPBL
331	3.3751	WeakA	siNIPBL						1455	5.421	1	siNIPBL
332	3.47784	WeakA	siNIPBL						1456	10.9065	1	siNIPBL
333	3.77287	WeakA	siNIPBL						1457	6.09462	1	siNIPBL
334	2.98005	WeakA	siNIPBL						1458	14.1183	1	siNIPBL
335	3.57879	WeakA	siNIPBL						1459	6.9982	1	siNIPBL
336	3.83315	WeakA	siNIPBL						1460	7.6466	1	siNIPBL
337	3.83866	WeakA	siNIPBL						1461	15.9822	1	siNIPBL
338	3.71977	WeakA	siNIPBL						1462	5.3474	1	siNIPBL
339	3.32	WeakA	siNIPBL						1463	7.4565	1	siNIPBL
340	4.39967	WeakA	siNIPBL						1464	3.3928	1	siNIPBL
341	4.65026	WeakA	siNIPBL						1465	3.6172	1	siNIPBL
342	3.67797	WeakA	siNIPBL						1466	12.2782	1	siNIPBL
343	3.75167	WeakA	siNIPBL						1467	6.47375	1	siNIPBL
344	3.77348	WeakA	siNIPBL						1468	4.1744	1	siNIPBL
345	3.49664	WeakA	siNIPBL						1469	4.5952	1	siNIPBL
346	3.25719	WeakA	siNIPBL						1470	3.3676	1	siNIPBL
347	4.57118	WeakA	siNIPBL						1471	2.8625	1	siNIPBL
348	4.67376	WeakA	siNIPBL						1472	10.2925	1	siNIPBL
349	5.40595	WeakA	siNIPBL						1473	6.349	1	siNIPBL
350	4.5929	WeakA	siNIPBL						1474	3.6365	1	siNIPBL
351	7.03833	WeakA	siNIPBL						1475	11.607	1	siNIPBL
352	5.65759	WeakA	siNIPBL						1476	11.4244	1	siNIPBL
353	4.96606	WeakA	siNIPBL						1477	10.972	1	siNIPBL
354	5.87207	WeakA	siNIPBL						1478	20.494	1	siNIPBL
355	4.53616	WeakA	siNIPBL						1479	11.2033	1	siNIPBL
356	7.21506	WeakA	siNIPBL						1480	14.1455	1	siNIPBL
357	5.17685	WeakA	siNIPBL						1481	8.60033	1	siNIPBL
358	6.29184	WeakA	siNIPBL						1482	2.5112	1	siNIPBL
359	5.55455	WeakA	siNIPBL						1483	10.5035	1	siNIPBL
360	4.27048	WeakA	siNIPBL						1484	3.6911	1	siNIPBL
361	4.71946	WeakA	siNIPBL						1485	4.539	1	siNIPBL
362	8.354	WeakA	siNIPBL						1486	7.5672	1	siNIPBL
363	6.0704	WeakA	siNIPBL						1487	11.7146	1	siNIPBL
364	3.44195	WeakA	siNIPBL						1488	11.4865	1	siNIPBL
365	4.50116	WeakA	siNIPBL						1489	12.9084	1	siNIPBL
366	4.5325	WeakA	siNIPBL						1490	4.0166	1	siNIPBL
367	4.31243	WeakA	siNIPBL						1491	5.47533	1	siNIPBL
368	4.49422	WeakA	siNIPBL						1492	3.9316	1	siNIPBL
369	6.55587	WeakA	siNIPBL						1493	1.855	1	siNIPBL
370	4.7455	WeakA	siNIPBL						1494	2.338	1	siNIPBL
371	2.5114	WeakA	siNIPBL						1495	14.1995	1	siNIPBL
372	3.0722	WeakA	siNIPBL						1496	7.6554	1	siNIPBL
373	4.19017	WeakA	siNIPBL						1497	12.6318	1	siNIPBL
374	4.83463	WeakA	siNIPBL						1498	11.8105	1	siNIPBL
375	4.73211	WeakA	siNIPBL						1499	7.78475	1	siNIPBL
376	4.83383	WeakA	siNIPBL						1500	16.1023	1	siNIPBL
377	4.15385	WeakA	siNIPBL						1501	5.5075	1	siNIPBL
378	7.07803	WeakA	siNIPBL						1502	14.7655	1	siNIPBL
379	4.96577	WeakA	siNIPBL						1503	4.5156	1	siNIPBL
380	6.12055	WeakA	siNIPBL						1504	5.7854	1	siNIPBL
381	5.70541	WeakA	siNIPBL						1505	7.3284	1	siNIPBL
382	5.89256	WeakA	siNIPBL						1506	4.43933	1	siNIPBL
383	6.58098	WeakA	siNIPBL						1507	2.9226	1	siNIPBL
384	5.9499	WeakA	siNIPBL						1508	3.8682	1	siNIPBL
385	5.63624	WeakA	siNIPBL						1509	17.5588	1	siNIPBL
386	4.71535	WeakA	siNIPBL						1510	3.8687	1	siNIPBL
387	5.03912	WeakA	siNIPBL						1511	9.485	1	siNIPBL
388	5.37858	WeakA	siNIPBL						1512	4.8316	1	siNIPBL
389	4.92496	WeakA	siNIPBL						1513	5.6682	1	siNIPBL
390	5.6111	WeakA	siNIPBL						1514	5.8656	1	siNIPBL
391	7.62325	WeakA	siNIPBL						1515	9.903	1	siNIPBL
392	3.89462	WeakA	siNIPBL						1516	7.1194	1	siNIPBL
393	4.18435	WeakA	siNIPBL						1517	3.0394	1	siNIPBL
394	3.71881	WeakA	siNIPBL						1518	4.1812	1	siNIPBL
395	4.30771	WeakA	siNIPBL						1519	11.4206	1	siNIPBL
396	5.10408	WeakA	siNIPBL						1520	4.19	1	siNIPBL
397	5.09265	WeakA	siNIPBL						1521	5.5792	1	siNIPBL
398	4.78813	WeakA	siNIPBL						1522	16.8324	1	siNIPBL
399	5.53104	WeakA	siNIPBL						1523	9.228	1	siNIPBL
400	6.12907	WeakA	siNIPBL						1524	3.6445	1	siNIPBL
401	6.20358	WeakA	siNIPBL						1525	2.096	1	siNIPBL
402	7.27488	WeakA	siNIPBL						1526	12.3826	1	siNIPBL
403	6.5187	WeakA	siNIPBL						1527	2.8452	1	siNIPBL
404	5.25583	WeakA	siNIPBL						1528	4.4985	1	siNIPBL
405	5.06499	WeakA	siNIPBL						1529	6.111	1	siNIPBL
406	6.34713	WeakA	siNIPBL						1530	5.5584	1	siNIPBL
407	8.68332	WeakA	siNIPBL						1531	2.21167	1	siNIPBL
408	5.28631	WeakA	siNIPBL						1532	2.689	1	siNIPBL
409	5.23173	WeakA	siNIPBL						1533	5.71133	1	siNIPBL
410	6.32282	WeakA	siNIPBL						1534	11.8082	1	siNIPBL
411	3.52846	WeakA	siNIPBL						1535	11.2094	1	siNIPBL
412	5.50409	WeakA	siNIPBL						1536	9.394	1	siNIPBL
413	7.80992	WeakA	siNIPBL						1537	4.1558	1	siNIPBL
414	5.5506	WeakA	siNIPBL						1538	3.1212	1	siNIPBL
415	4.52996	WeakA	siNIPBL						1539	2.513	1	siNIPBL
416	4.308	WeakA	siNIPBL						1540	2.26	1	siNIPBL
417	5.64328	WeakA	siNIPBL						1541	13.9128	1	siNIPBL
418	5.53856	WeakA	siNIPBL						1542	8.4456	1	siNIPBL
419	5.36883	WeakA	siNIPBL						1543	3.3298	1	siNIPBL
420	5.28166	WeakA	siNIPBL						1544	28.728	1	siNIPBL
421	5.3312	WeakA	siNIPBL						1545	14.457	1	siNIPBL
422	6.51311	WeakA	siNIPBL						1546	10.0674	1	siNIPBL
423	6.26724	WeakA	siNIPBL						1547	5.2404	1	siNIPBL
424	3.98077	WeakA	siNIPBL						1548	2.653	1	siNIPBL
425	3.90919	WeakA	siNIPBL						1549	7.9454	1	siNIPBL
426	6.96314	WeakA	siNIPBL						1550	5.1995	1	siNIPBL
427	3.86283	WeakA	siNIPBL						1551	2.849	1	siNIPBL
428	8.29116	WeakA	siNIPBL						1552	1.3958	1	siNIPBL
429	4.60724	WeakA	siNIPBL						1553	14.3864	1	siNIPBL
430	7.54768	WeakA	siNIPBL						1554	14.697	1	siNIPBL
431	7.29932	WeakA	siNIPBL						1555	5.3522	1	siNIPBL
432	6.29973	WeakA	siNIPBL						1556	4.1256	1	siNIPBL
433	5.09745	WeakA	siNIPBL						1557	2.493	1	siNIPBL
434	6.36447	WeakA	siNIPBL						1558	5.8662	1	siNIPBL
435	4.19671	WeakA	siNIPBL						1559	4.046	1	siNIPBL
436	3.01536	WeakA	siNIPBL						1560	8.09233	1	siNIPBL
437	5.13157	WeakA	siNIPBL						1561	8.3222	1	siNIPBL
438	5.62704	WeakA	siNIPBL						1562	4.562	1	siNIPBL
439	6.30951	WeakA	siNIPBL						1563	4.126	1	siNIPBL
440	5.83374	WeakA	siNIPBL						1564	3.786	1	siNIPBL
441	6.67493	WeakA	siNIPBL						1565	11.1885	1	siNIPBL
442	6.59288	WeakA	siNIPBL						1566	1.938	1	siNIPBL
443	7.4155	WeakA	siNIPBL						1567	6.626	1	siNIPBL
444	7.23883	WeakA	siNIPBL						1568	7.9978	1	siNIPBL
445	7.31012	WeakA	siNIPBL						1569	4.178	1	siNIPBL
446	6.88683	WeakA	siNIPBL						1570	12.5854	1	siNIPBL
447	9.20359	WeakA	siNIPBL						1571	3.2302	1	siNIPBL
448	5.02574	WeakA	siNIPBL						1572	9.31325	1	siNIPBL
449	6.34698	WeakA	siNIPBL						1573	5.0945	1	siNIPBL
450	4.42305	WeakA	siNIPBL						1574	11.346	1	siNIPBL
451	5.66102	WeakA	siNIPBL						1575	11.6018	1	siNIPBL
452	5.07737	WeakA	siNIPBL						1576	4.643	1	siNIPBL
453	4.06994	WeakA	siNIPBL						1577	6.56633	1	siNIPBL
454	5.39685	WeakA	siNIPBL						1578	15.8248	1	siNIPBL
455	7.26466	WeakA	siNIPBL						1579	4.0346	1	siNIPBL
456	8.04546	WeakA	siNIPBL						1580	4.65	1	siNIPBL
457	5.90476	WeakA	siNIPBL						1581	12.5644	1	siNIPBL
458	7.01681	WeakA	siNIPBL						1582	5.0676	1	siNIPBL
459	5.35145	WeakA	siNIPBL						1583	2.739	1	siNIPBL
460	5.52096	WeakA	siNIPBL						1584	10.263	1	siNIPBL
461	5.34694	WeakA	siNIPBL						1585	8.0628	1	siNIPBL
462	5.52544	WeakA	siNIPBL						1586	4.8332	1	siNIPBL
463	3.4365	WeakA	siNIPBL						1587	8.107	1	siNIPBL
464	5.58163	WeakA	siNIPBL						1588	2.9928	1	siNIPBL
465	6.90157	WeakA	siNIPBL						1589	10.8444	1	siNIPBL
466	4.08728	WeakA	siNIPBL						1590	1.795	1	siNIPBL
467	6.94658	WeakA	siNIPBL						1591	2.768	1	siNIPBL
468	4.65387	WeakA	siNIPBL						1592	3.714	1	siNIPBL
469	6.71881	WeakA	siNIPBL						1593	11.7192	1	siNIPBL
470	4.73386	WeakA	siNIPBL						1594	2.8732	1	siNIPBL
471	4.18701	WeakA	siNIPBL						1595	3.5484	1	siNIPBL
472	4.2335	WeakA	siNIPBL						1596	3.3056	1	siNIPBL
473	5.28767	WeakA	siNIPBL						1597	10.8714	1	siNIPBL
474	6.60753	WeakA	siNIPBL						1598	2.649	1	siNIPBL
475	8.6142	WeakA	siNIPBL						1599	1.98825	1	siNIPBL
476	4.83793	WeakA	siNIPBL						1600	3.869	1	siNIPBL
477	5.78719	WeakA	siNIPBL						1601	8.1056	1	siNIPBL
478	6.07762	WeakA	siNIPBL						1602	1.9289	1	siNIPBL
479	7.8447	WeakA	siNIPBL						1603	2.7544	1	siNIPBL
480	8.45392	WeakA	siNIPBL						1604	2.2524	1	siNIPBL
481	9.23461	WeakA	siNIPBL						1605	5.5046	1	siNIPBL
482	5.98831	WeakA	siNIPBL						1606	13.6832	1	siNIPBL
483	7.87379	WeakA	siNIPBL						1607	4.2098	1	siNIPBL
484	7.47959	WeakA	siNIPBL						1608	23.3223	1	siNIPBL
485	6.79356	WeakA	siNIPBL						1609	7.716	1	siNIPBL
486	5.77454	WeakA	siNIPBL						1610	2.03167	1	siNIPBL
487	5.97911	WeakA	siNIPBL						1611	3.557	1	siNIPBL
488	6.23522	WeakA	siNIPBL						1612	10.228	1	siNIPBL
489	7.39638	WeakA	siNIPBL						1613	2.4596	1	siNIPBL
490	6.97342	WeakA	siNIPBL						1614	3.32633	1	siNIPBL
491	5.99927	WeakA	siNIPBL						1615	18.6312	1	siNIPBL
492	5.53615	WeakA	siNIPBL						1616	7.764	1	siNIPBL
493	5.41712	WeakA	siNIPBL						1617	2.3552	1	siNIPBL
494	7.53438	WeakA	siNIPBL						1618	3.9072	1	siNIPBL
495	3.56088	WeakA	siNIPBL						1619	16.8786	1	siNIPBL
496	5.61152	WeakA	siNIPBL						1620	4.359	1	siNIPBL
497	7.85268	WeakA	siNIPBL						1621	6.4974	1	siNIPBL
498	7.81695	WeakA	siNIPBL						1622	7.1732	1	siNIPBL
499	7.53124	WeakA	siNIPBL						1623	3.01875	1	siNIPBL
500	5.40532	WeakA	siNIPBL						1624	7.95633	1	siNIPBL
501	4.72245	WeakA	siNIPBL						1625	3.257	1	siNIPBL
502	5.05746	WeakA	siNIPBL						1626	4.6438	1	siNIPBL
503	5.58195	WeakA	siNIPBL						1627	3.8558	1	siNIPBL
504	7.17085	WeakA	siNIPBL						1628	6.6912	1	siNIPBL
505	8.03877	WeakA	siNIPBL						1629	13.4842	1	siNIPBL
506	5.8646	WeakA	siNIPBL						1630	3.1585	1	siNIPBL
507	7.89546	WeakA	siNIPBL						1631	3.331	1	siNIPBL
508	9.22898	WeakA	siNIPBL						1632	1.791	1	siNIPBL
509	5.35035	WeakA	siNIPBL						1633	9.63225	1	siNIPBL
510	7.76924	WeakA	siNIPBL						1634	2.6975	1	siNIPBL
511	7.46793	WeakA	siNIPBL						1635	13.3972	1	siNIPBL
512	7.25601	WeakA	siNIPBL						1636	5.48025	1	siNIPBL
513	7.74909	WeakA	siNIPBL						1637	7.32	1	siNIPBL
514	6.99288	WeakA	siNIPBL						1638	6.28338	1	siNIPBL
515	7.04134	WeakA	siNIPBL						1639	2.6912	1	siNIPBL
516	6.26777	WeakA	siNIPBL						1640	15.0896	1	siNIPBL
517	5.63577	WeakA	siNIPBL						1641	4.36	1	siNIPBL
518	5.10762	WeakA	siNIPBL						1642	10.61	1	siNIPBL
519	4.01652	WeakA	siNIPBL						1643	2.9476	1	siNIPBL
520	7.38873	WeakA	siNIPBL						1644	3.663	1	siNIPBL
521	5.80421	WeakA	siNIPBL						1645	13.44	1	siNIPBL
522	5.23676	WeakA	siNIPBL						1646	8.17887	1	siNIPBL
523	4.10225	WeakA	siNIPBL						1647	8.128	1	siNIPBL
524	4.79347	WeakA	siNIPBL						1648	4.3562	1	siNIPBL
525	3.85125	WeakA	siNIPBL						1649	7.1206	1	siNIPBL
526	5.29386	WeakA	siNIPBL						1650	3.7962	1	siNIPBL
527	4.64314	WeakA	siNIPBL						1651	7.2035	1	siNIPBL
528	5.64423	WeakA	siNIPBL						1652	3.1044	1	siNIPBL
529	6.05451	WeakA	siNIPBL						1653	6.8116	1	siNIPBL
530	4.22677	WeakA	siNIPBL						1654	6.95778	1	siNIPBL
531	4.10271	WeakA	siNIPBL						1655	7.907	1	siNIPBL
532	4.20696	WeakA	siNIPBL						1656	4.6714	1	siNIPBL
533	4.54126	WeakA	siNIPBL						1657	3.9442	1	siNIPBL
534	3.63169	WeakA	siNIPBL						1658	10.2968	1	siNIPBL
535	3.38127	WeakA	siNIPBL						1659	8.702	1	siNIPBL
536	3.94856	WeakA	siNIPBL						1660	14.1166	1	siNIPBL
537	4.51806	WeakA	siNIPBL						1661	7.6806	1	siNIPBL
538	4.38485	WeakA	siNIPBL						1662	11.741	1	siNIPBL
539	4.67257	WeakA	siNIPBL						1663	3.8668	1	siNIPBL
540	4.68826	WeakA	siNIPBL						1664	7.0666	1	siNIPBL
541	5.03647	WeakA	siNIPBL						1665	12.712	1	siNIPBL
542	2.87945	WeakA	siNIPBL						1666	7.8535	1	siNIPBL
543	4.01554	WeakA	siNIPBL						1667	18.195	1	siNIPBL
544	3.9764	WeakA	siNIPBL						1668	5.7689	1	siNIPBL
545	5.55858	WeakA	siNIPBL						1669	2.1768	1	siNIPBL
546	5.2937	WeakA	siNIPBL						1670	4.9606	1	siNIPBL
547	5.51056	WeakA	siNIPBL						1671	4.127	1	siNIPBL
548	4.24324	WeakA	siNIPBL						1672	6.8676	1	siNIPBL
549	4.80849	WeakA	siNIPBL						1673	6.0781	1	siNIPBL
550	5.44193	WeakA	siNIPBL						1674	4.465	1	siNIPBL
551	4.68595	WeakA	siNIPBL						1675	13.0052	1	siNIPBL
552	3.22549	WeakA	siNIPBL						1676	6.9986	1	siNIPBL
553	3.63931	WeakA	siNIPBL						1677	4.8439	1	siNIPBL
554	4.78188	WeakA	siNIPBL						1678	6.0984	1	siNIPBL
555	5.2074	WeakA	siNIPBL						1679	2.959	1	siNIPBL
556	5.85299	WeakA	siNIPBL						1680	3.76233	1	siNIPBL
557	8.3518	WeakA	siNIPBL						1681	7.89467	1	siNIPBL
558	7.2484	WeakA	siNIPBL						1682	8.5707	1	siNIPBL
559	9.00621	WeakA	siNIPBL						1683	2.073	1	siNIPBL
560	6.61546	WeakA	siNIPBL						1684	3.6914	1	siNIPBL
561	6.97606	WeakA	siNIPBL						1685	8.2425	1	siNIPBL
562	5.32444	WeakA	siNIPBL						1686	3.877	1	siNIPBL
563	6.53636	WeakA	siNIPBL						1687	1.4644	1	siNIPBL
564	6.83469	WeakA	siNIPBL						1688	3.668	1	siNIPBL
565	5.25601	WeakA	siNIPBL						1689	9.0664	1	siNIPBL
566	6.44356	WeakA	siNIPBL						1690	1.838	1	siNIPBL
567	4.52076	WeakA	siNIPBL						1691	4.98186	1	siNIPBL
568	4.43022	WeakA	siNIPBL						1692	3.3025	1	siNIPBL
569	8.85306	WeakA	siNIPBL						1693	1.8655	1	siNIPBL
570	7.92059	WeakA	siNIPBL						1694	5.184	1	siNIPBL
571	7.5548	WeakA	siNIPBL						1695	2.88533	1	siNIPBL
572	7.43785	WeakA	siNIPBL						1696	8.225	1	siNIPBL
573	7.33084	WeakA	siNIPBL						1697	12.0718	1	siNIPBL
574	6.31043	WeakA	siNIPBL						1698	21.8538	1	siNIPBL
575	5.333	WeakA	siNIPBL						1699	2.5312	1	siNIPBL
576	5.15489	WeakA	siNIPBL						1700	5.5874	1	siNIPBL
577	8.45966	WeakA	siNIPBL						1701	4.1686	1	siNIPBL
578	7.02412	WeakA	siNIPBL						1702	2.1686	1	siNIPBL
579	6.86695	WeakA	siNIPBL						1703	6.0405	1	siNIPBL
580	7.1431	WeakA	siNIPBL						1704	5.26633	1	siNIPBL
581	6.99868	WeakA	siNIPBL						1705	2.567	1	siNIPBL
582	8.24622	WeakA	siNIPBL						1706	9.397	1	siNIPBL
583	10.7735	WeakA	siNIPBL						1707	1.9614	1	siNIPBL
584	6.47939	WeakA	siNIPBL						1708	6.5792	1	siNIPBL
585	6.2144	WeakA	siNIPBL						1709	3.1046	1	siNIPBL
586	10.2761	WeakA	siNIPBL						1710	2.1415	1	siNIPBL
587	9.01279	WeakA	siNIPBL						1711	3.534	1	siNIPBL
588	7.12805	WeakA	siNIPBL						1712	11.956	1	siNIPBL
589	8.692	WeakA	siNIPBL						1713	4.065	1	siNIPBL
590	7.18064	WeakA	siNIPBL						1714	10.1908	1	siNIPBL
591	4.01572	WeakA	siNIPBL						1715	4.919	1	siNIPBL
592	6.42985	WeakA	siNIPBL						1716	4.419	1	siNIPBL
593	5.67723	WeakA	siNIPBL						1717	2.261	1	siNIPBL
594	7.26031	WeakA	siNIPBL						1718	8.973	1	siNIPBL
595	7.94708	WeakA	siNIPBL						1719	2.9334	1	siNIPBL
596	5.69661	WeakA	siNIPBL						1720	4.257	1	siNIPBL
597	6.49912	WeakA	siNIPBL						1721	8.146	1	siNIPBL
598	4.40318	WeakA	siNIPBL						1722	5.0276	1	siNIPBL
599	4.24437	WeakA	siNIPBL						1723	4.6255	1	siNIPBL
600	3.72699	WeakA	siNIPBL						1724	6.14978	1	siNIPBL
601	7.4378	WeakA	siNIPBL						1725	7.79433	1	siNIPBL
602	6.25467	WeakA	siNIPBL						1726	1.227	1	siNIPBL
603	2.94993	WeakA	siNIPBL						1727	2.968	1	siNIPBL
604	5.9051	WeakA	siNIPBL						1728	10.053	1	siNIPBL
605	7.30525	WeakA	siNIPBL						1729	1.585	1	siNIPBL
606	9.62236	WeakA	siNIPBL						1730	4.962	1	siNIPBL
607	7.12127	WeakA	siNIPBL						1731	5.5292	1	siNIPBL
608	6.4615	WeakA	siNIPBL						1732	7.7988	1	siNIPBL
609	4.95662	WeakA	siNIPBL						1733	13.474	1	siNIPBL
610	4.93337	WeakA	siNIPBL						1734	10.4	1	siNIPBL
611	4.41109	WeakA	siNIPBL						1735	12.4788	1	siNIPBL
612	5.08559	WeakA	siNIPBL						1736	3.2632	1	siNIPBL
613	4.93792	WeakA	siNIPBL						1737	3.0328	1	siNIPBL
614	3.76865	WeakA	siNIPBL						1738	8.5442	1	siNIPBL
615	4.27309	WeakA	siNIPBL						1739	10.064	1	siNIPBL
616	4.25365	WeakA	siNIPBL						1740	2.3615	1	siNIPBL
617	4.88115	WeakA	siNIPBL						1741	3.08433	1	siNIPBL
618	5.83281	WeakA	siNIPBL						1742	3.863	1	siNIPBL
619	4.86349	WeakA	siNIPBL						1743	7.0035	1	siNIPBL
620	6.16357	WeakA	siNIPBL						1744	12.495	1	siNIPBL
621	4.76117	WeakA	siNIPBL						1745	10.7134	1	siNIPBL
622	4.88519	WeakA	siNIPBL						1746	6.366	1	siNIPBL
623	4.82378	WeakA	siNIPBL						1747	6.0615	1	siNIPBL
624	6.40835	WeakA	siNIPBL						1748	8.6038	1	siNIPBL
625	3.99604	WeakA	siNIPBL						1749	2.65967	1	siNIPBL
626	4.39332	WeakA	siNIPBL						1750	10.295	1	siNIPBL
627	2.76236	WeakA	siNIPBL						1751	5.0675	1	siNIPBL
628	6.38475	WeakA	siNIPBL						1752	2.1866	1	siNIPBL
629	6.48449	WeakA	siNIPBL						1753	2.7812	1	siNIPBL
630	5.51719	WeakA	siNIPBL						1754	8.3524	1	siNIPBL
631	6.08568	WeakA	siNIPBL						1755	5.675	1	siNIPBL
632	4.29297	WeakA	siNIPBL						1756	4.17925	1	siNIPBL
633	4.32364	WeakA	siNIPBL						1757	2.2915	1	siNIPBL
634	3.39993	WeakA	siNIPBL						1758	1.3398	1	siNIPBL
635	5.99904	WeakA	siNIPBL						1759	14.0976	1	siNIPBL
636	7.4333	WeakA	siNIPBL						1760	5.865	1	siNIPBL
637	7.65754	WeakA	siNIPBL						1761	10.859	1	siNIPBL
638	6.77186	WeakA	siNIPBL						1762	10.3226	1	siNIPBL
639	6.66307	WeakA	siNIPBL						1763	3.6624	1	siNIPBL
640	5.97153	WeakA	siNIPBL						1764	13.628	1	siNIPBL
641	6.53853	WeakA	siNIPBL						1765	4.071	1	siNIPBL
642	5.40783	WeakA	siNIPBL						1766	22.871	1	siNIPBL
643	6.76392	WeakA	siNIPBL						1767	18.9808	1	siNIPBL
644	5.76001	WeakA	siNIPBL						1768	9.9906	1	siNIPBL
645	5.1946	WeakA	siNIPBL						1769	0.9596	1	siNIPBL
646	5.06865	WeakA	siNIPBL						1770	15.0545	1	siNIPBL
647	3.34499	WeakA	siNIPBL						1771	11.865	1	siNIPBL
648	4.15287	WeakA	siNIPBL						1772	6.3762	1	siNIPBL
649	4.3608	WeakA	siNIPBL						1773	4.0646	1	siNIPBL
650	3.82752	WeakA	siNIPBL						1774	13.521	1	siNIPBL
651	5.3275	WeakA	siNIPBL						1775	3.951	1	siNIPBL
652	5.1914	WeakA	siNIPBL						1776	18.4865	1	siNIPBL
653	4.73333	WeakA	siNIPBL						1777	9.3344	1	siNIPBL
654	6.06715	WeakA	siNIPBL						1778	12.48	1	siNIPBL
655	6.07785	WeakA	siNIPBL						1779	14.901	1	siNIPBL
656	5.05974	WeakA	siNIPBL						1780	2.7264	1	siNIPBL
657	3.55219	WeakA	siNIPBL						1781	5.6374	1	siNIPBL
658	5.91695	WeakA	siNIPBL						1782	5.508	1	siNIPBL
659	4.70447	WeakA	siNIPBL						1783	2.9034	1	siNIPBL
660	5.29582	WeakA	siNIPBL						1784	9.332	1	siNIPBL
661	4.0268	WeakA	siNIPBL						1785	12.5104	1	siNIPBL
662	3.91778	WeakA	siNIPBL						1786	9.989	1	siNIPBL
663	4.9326	WeakA	siNIPBL						1787	1.32	1	siNIPBL
664	3.4858	WeakA	siNIPBL						1788	3.2345	1	siNIPBL
665	4.00977	WeakA	siNIPBL						1789	3.926	1	siNIPBL
666	4.91987	WeakA	siNIPBL						1790	2.7252	1	siNIPBL
667	4.46374	WeakA	siNIPBL						1791	2.0714	1	siNIPBL
668	4.89295	WeakA	siNIPBL						1792	4.5782	1	siNIPBL
669	4.60279	WeakA	siNIPBL						1793	14.0368	1	siNIPBL
670	5.50362	WeakA	siNIPBL						1794	3.4614	1	siNIPBL
671	4.51857	WeakA	siNIPBL						1795	2.7656	1	siNIPBL
672	4.74423	WeakA	siNIPBL						1796	13.4248	1	siNIPBL
673	4.73882	WeakA	siNIPBL						1797	7.1935	1	siNIPBL
674	4.31496	WeakA	siNIPBL						1798	3.6506	1	siNIPBL
675	4.03311	WeakA	siNIPBL						1799	3.2778	1	siNIPBL
676	4.67268	WeakA	siNIPBL						1800	8.854	1	siNIPBL
677	3.97046	WeakA	siNIPBL						1801	2.8635	1	siNIPBL
678	5.93211	WeakA	siNIPBL						1802	13.955	1	siNIPBL
679	4.88129	WeakA	siNIPBL						1803	5.71875	1	siNIPBL
680	4.33874	WeakA	siNIPBL						1804	2.4776	1	siNIPBL
681	5.15843	WeakA	siNIPBL						1805	5.6008	1	siNIPBL
682	5.08189	WeakA	siNIPBL						1806	7.491	1	siNIPBL
683	4.62945	WeakA	siNIPBL						1807	17.1816	1	siNIPBL
684	4.07257	WeakA	siNIPBL						1808	11.7753	1	siNIPBL
685	5.21814	WeakA	siNIPBL						1809	2.6294	1	siNIPBL
686	6.11423	WeakA	siNIPBL						1810	10.2126	1	siNIPBL
687	5.34509	WeakA	siNIPBL						1811	1.7004	1	siNIPBL
688	6.56831	WeakA	siNIPBL						1812	8.4255	1	siNIPBL
689	5.16165	WeakA	siNIPBL						1813	3.8655	1	siNIPBL
690	6.67135	WeakA	siNIPBL						1814	4.1352	1	siNIPBL
691	4.84398	WeakA	siNIPBL						1815	17.4775	1	siNIPBL
692	6.14649	WeakA	siNIPBL						1816	2.699	1	siNIPBL
693	6.27916	WeakA	siNIPBL						1817	4.342	1	siNIPBL
694	3.45054	WeakA	siNIPBL						1818	2.2538	1	siNIPBL
695	8.13281	WeakA	siNIPBL						1819	6.2267	1	siNIPBL
696	5.50923	WeakA	siNIPBL						1820	8.27025	1	siNIPBL
697	7.26943	WeakA	siNIPBL						1821	1.861	1	siNIPBL
698	5.15287	WeakA	siNIPBL						1822	6.884	1	siNIPBL
699	6.06621	WeakA	siNIPBL						1823	4.2686	1	siNIPBL
700	5.17227	WeakA	siNIPBL						1824	5.4284	1	siNIPBL
701	4.71026	WeakA	siNIPBL						1825	6.06	1	siNIPBL
702	3.8583	WeakA	siNIPBL						1826	15.5184	1	siNIPBL
703	5.9173	WeakA	siNIPBL						1827	8.3436	1	siNIPBL
704	4.86134	WeakA	siNIPBL						1828	2.3954	1	siNIPBL
705	6.31648	WeakA	siNIPBL						1829	6.781	1	siNIPBL
706	4.12524	WeakA	siNIPBL						1830	2.8085	1	siNIPBL
707	7.3646	WeakA	siNIPBL						1831	5.5366	1	siNIPBL
708	8.82561	WeakA	siNIPBL						1832	5.486	1	siNIPBL
709	9.03003	WeakA	siNIPBL						1833	4.45233	1	siNIPBL
710	4.30314	WeakA	siNIPBL						1834	2.6596	1	siNIPBL
711	4.58708	WeakA	siNIPBL						1835	4.4936	1	siNIPBL
712	3.47733	WeakA	siNIPBL						1836	9.2393	1	siNIPBL
713	4.08437	WeakA	siNIPBL						1837	8.915	1	siNIPBL
714	9.10629	WeakA	siNIPBL						1838	6.5944	1	siNIPBL
715	4.39278	WeakA	siNIPBL						1839	1.95825	1	siNIPBL
716	2.81192	WeakA	siNIPBL						1840	4.0726	1	siNIPBL
717	6.02969	WeakA	siNIPBL						1841	5.6665	1	siNIPBL
718	5.74772	WeakA	siNIPBL						1842	19.8335	1	siNIPBL
719	6.60487	WeakA	siNIPBL						1843	3.2434	1	siNIPBL
720	5.16369	WeakA	siNIPBL						1844	5.95512	1	siNIPBL
721	5.44838	WeakA	siNIPBL						1845	9.0628	1	siNIPBL
722	6.89325	WeakA	siNIPBL						1846	2.6244	1	siNIPBL
723	3.47688	WeakA	siNIPBL						1847	12.3384	1	siNIPBL
724	7.38816	WeakA	siNIPBL						1848	5.378	1	siNIPBL
725	4.51757	WeakA	siNIPBL						1849	4.106	1	siNIPBL
726	5.63456	WeakA	siNIPBL						1850	3.3565	1	siNIPBL
727	5.70843	WeakA	siNIPBL						1851	15.614	1	siNIPBL
728	4.34922	WeakA	siNIPBL						1852	4.4176	1	siNIPBL
729	5.7113	WeakA	siNIPBL						1853	3.4832	1	siNIPBL
730	6.90408	WeakA	siNIPBL						1854	12.747	1	siNIPBL
731	4.25651	WeakA	siNIPBL						1855	9.7508	1	siNIPBL
732	7.31243	WeakA	siNIPBL						1856	9.644	1	siNIPBL
733	2.89905	WeakA	siNIPBL						1857	2.4445	1	siNIPBL
734	6.07416	WeakA	siNIPBL						1858	25.6867	1	siNIPBL
735	7.78245	WeakA	siNIPBL						1859	7.9866	1	siNIPBL
736	3.8657	WeakA	siNIPBL						1860	6.9712	1	siNIPBL
737	6.65894	WeakA	siNIPBL						1861	9.0298	1	siNIPBL
738	5.61824	WeakA	siNIPBL						1862	3.7512	1	siNIPBL
739	5.43848	WeakA	siNIPBL						1863	6.9	1	siNIPBL
740	6.85234	WeakA	siNIPBL						1864	4.73908	1	siNIPBL
741	4.69934	WeakA	siNIPBL						1865	8.9622	1	siNIPBL
742	5.69476	WeakA	siNIPBL						1866	10.7538	1	siNIPBL
743	5.8681	WeakA	siNIPBL						1867	6.671	1	siNIPBL
744	3.60149	WeakA	siNIPBL						1868	8.162	1	siNIPBL
745	5.88723	WeakA	siNIPBL						1869	8.9116	1	siNIPBL
746	8.45727	WeakA	siNIPBL						1870	6.6227	1	siNIPBL
747	6.94968	WeakA	siNIPBL						1871	6.913	1	siNIPBL
748	6.507	WeakA	siNIPBL						1872	23.3122	1	siNIPBL
749	6.18028	WeakA	siNIPBL						1873	5.6805	1	siNIPBL
750	6.58378	WeakA	siNIPBL						1874	4.329	1	siNIPBL
751	5.9205	WeakA	siNIPBL						1875	8.47675	1	siNIPBL
752	5.75239	WeakA	siNIPBL						1876	2.749	1	siNIPBL
753	3.89388	WeakA	siNIPBL						1877	13.3482	1	siNIPBL
754	4.52157	WeakA	siNIPBL						1878	4.7249	1	siNIPBL
755	4.5571	WeakA	siNIPBL						1879	11.2536	1	siNIPBL
756	3.52739	WeakA	siNIPBL						1880	8.5866	1	siNIPBL
757	4.68572	WeakA	siNIPBL						1881	10.159	1	siNIPBL
758	4.62244	WeakA	siNIPBL						1882	8.93275	1	siNIPBL
759	3.68048	WeakA	siNIPBL						1883	8.21967	1	siNIPBL
760	5.32313	WeakA	siNIPBL						1884	3.2756	1	siNIPBL
761	4.99798	WeakA	siNIPBL						1885	3.8744	1	siNIPBL
762	5.22422	WeakA	siNIPBL						1886	4.6235	1	siNIPBL
763	4.31566	WeakA	siNIPBL						1887	4.0454	1	siNIPBL
764	5.99164	WeakA	siNIPBL						1888	3.209	1	siNIPBL
765	2.89462	WeakA	siNIPBL						1889	11.3295	1	siNIPBL
766	6.23856	WeakA	siNIPBL						1890	2.3142	1	siNIPBL
767	6.55453	WeakA	siNIPBL						1891	7.7575	1	siNIPBL
768	4.83944	WeakA	siNIPBL						1892	2.3306	1	siNIPBL
769	6.10982	WeakA	siNIPBL						1893	5.3988	1	siNIPBL
770	7.0312	WeakA	siNIPBL						1894	4.6476	1	siNIPBL
771	2.47435	WeakA	siNIPBL						1895	2.9602	1	siNIPBL
772	2.83972	WeakA	siNIPBL						1896	9.27	1	siNIPBL
773	3.62429	WeakA	siNIPBL						1897	4.007	1	siNIPBL
774	2.94467	WeakA	siNIPBL						1898	6.177	1	siNIPBL
775	3.89843	WeakA	siNIPBL						1899	4.6536	1	siNIPBL
776	7.52455	WeakA	siNIPBL						1900	4.1872	1	siNIPBL
777	4.41461	WeakA	siNIPBL						1901	12.1748	1	siNIPBL
778	5.72821	WeakA	siNIPBL						1902	4.8992	1	siNIPBL
779	5.64805	WeakA	siNIPBL						1903	1.7346	1	siNIPBL
780	9.62155	WeakA	siNIPBL						1904	3.6966	1	siNIPBL
781	7.13977	WeakA	siNIPBL						1905	4.1226	1	siNIPBL
782	8.92952	WeakA	siNIPBL						1906	2.8206	1	siNIPBL
783	8.84259	WeakA	siNIPBL						1907	1.7622	1	siNIPBL
784	4.95676	WeakA	siNIPBL						1908	10.2377	1	siNIPBL
785	7.57586	WeakA	siNIPBL						1909	2.37683	1	siNIPBL
786	4.66582	WeakA	siNIPBL						1910	2.1112	1	siNIPBL
787	6.667	WeakA	siNIPBL						1911	2.63086	1	siNIPBL
788	4.96571	WeakA	siNIPBL						1912	3.9576	1	siNIPBL
789	6.67868	WeakA	siNIPBL						1913	14.378	1	siNIPBL
790	9.46055	WeakA	siNIPBL						1914	8.5754	1	siNIPBL
791	7.88165	WeakA	siNIPBL						1915	2.729	1	siNIPBL
792	7.22449	WeakA	siNIPBL						1916	9.045	1	siNIPBL
793	5.47387	WeakA	siNIPBL						1917	9.0728	1	siNIPBL
794	5.23747	WeakA	siNIPBL						1918	4.1774	1	siNIPBL
795	6.9806	WeakA	siNIPBL						1919	3.118	1	siNIPBL
796	8.16978	WeakA	siNIPBL						1920	7.308	1	siNIPBL
797	5.76277	WeakA	siNIPBL						1921	2.4152	1	siNIPBL
798	9.17599	WeakA	siNIPBL						1922	3.9484	1	siNIPBL
799	6.83296	WeakA	siNIPBL						1923	6.756	1	siNIPBL
800	6.18403	WeakA	siNIPBL						1924	2.2724	1	siNIPBL
801	6.65326	WeakA	siNIPBL						1925	5.2628	1	siNIPBL
802	6.44812	WeakA	siNIPBL						1926	6.1892	1	siNIPBL
803	6.94621	WeakA	siNIPBL						1927	11.9744	1	siNIPBL
804	5.43752	WeakA	siNIPBL						1928	13.3815	1	siNIPBL
805	5.35287	WeakA	siNIPBL						1929	5.3878	1	siNIPBL
806	5.06282	WeakA	siNIPBL						1930	6.5526	1	siNIPBL
807	7.44716	WeakA	siNIPBL						1931	23.2294	1	siNIPBL
808	4.00871	WeakA	siNIPBL						1932	11.4893	1	siNIPBL
809	4.5294	WeakA	siNIPBL						1933	5.0234	1	siNIPBL
810	3.92232	WeakA	siNIPBL						1934	2.32	1	siNIPBL
811	5.08014	WeakA	siNIPBL						1935	6.3862	1	siNIPBL
812	5.97466	WeakA	siNIPBL						1936	2.9664	1	siNIPBL
813	5.71976	WeakA	siNIPBL						1937	5.08567	1	siNIPBL
814	5.44453	WeakA	siNIPBL						1938	4.5416	1	siNIPBL
815	5.92288	WeakA	siNIPBL						1939	3.6108	1	siNIPBL
816	7.84434	WeakA	siNIPBL						1940	9.1222	1	siNIPBL
817	8.72668	WeakA	siNIPBL						1941	3.734	1	siNIPBL
818	5.94767	WeakA	siNIPBL						1942	8.397	1	siNIPBL
819	6.01996	WeakA	siNIPBL						1943	2.574	1	siNIPBL
820	6.0481	WeakA	siNIPBL						1944	2.3712	1	siNIPBL
821	6.4501	WeakA	siNIPBL						1945	18.4395	1	siNIPBL
822	5.25767	WeakA	siNIPBL						1946	12.1445	1	siNIPBL
823	5.53692	WeakA	siNIPBL						1947	7.3072	1	siNIPBL
824	4.68342	WeakA	siNIPBL						1948	5.2868	1	siNIPBL
825	4.70514	WeakA	siNIPBL						1949	10.8667	1	siNIPBL
826	5.66203	WeakA	siNIPBL						1950	2.2678	1	siNIPBL
827	8.28352	WeakA	siNIPBL						1951	4.1304	1	siNIPBL
828	5.65975	WeakA	siNIPBL						1952	8.367	1	siNIPBL
829	6.60701	WeakA	siNIPBL						1953	5.6855	1	siNIPBL
830	3.03631	WeakA	siNIPBL						1954	2.0382	1	siNIPBL
831	7.13847	WeakA	siNIPBL						1955	4.0862	1	siNIPBL
832	7.96917	WeakA	siNIPBL						1956	6.9038	1	siNIPBL
833	7.05503	WeakA	siNIPBL						1957	5.90175	1	siNIPBL
834	6.81099	WeakA	siNIPBL						1958	3.80625	1	siNIPBL
835	6.80783	WeakA	siNIPBL						1959	14.8685	1	siNIPBL
836	7.40422	WeakA	siNIPBL						1960	3.3345	1	siNIPBL
837	6.80036	WeakA	siNIPBL						1961	13.2566	1	siNIPBL
838	7.78293	WeakA	siNIPBL						1962	8.4404	1	siNIPBL
839	8.87952	WeakA	siNIPBL						1963	5.78	1	siNIPBL
840	6.08915	WeakA	siNIPBL						1964	13.1675	1	siNIPBL
841	7.18371	WeakA	siNIPBL						1965	5.8954	1	siNIPBL
842	6.12225	WeakA	siNIPBL						1966	11.2862	1	siNIPBL
843	4.69714	WeakA	siNIPBL						1967	8.58	1	siNIPBL
844	4.61389	WeakA	siNIPBL						1968	14.117	1	siNIPBL
845	3.2094	WeakA	siNIPBL						1969	2.638	1	siNIPBL
846	3.42387	WeakA	siNIPBL						1970	2.8458	1	siNIPBL
847	3.41622	WeakA	siNIPBL						1971	6.557	1	siNIPBL
848	3.50147	WeakA	siNIPBL						1972	8.273	1	siNIPBL
849	5.06857	WeakA	siNIPBL						1973	3.3198	1	siNIPBL
850	5.47956	WeakA	siNIPBL						1974	19.3077	1	siNIPBL
851	4.38462	WeakA	siNIPBL						1975	3.6806	1	siNIPBL
852	4.34646	WeakA	siNIPBL						1976	10.142	1	siNIPBL
853	4.34602	WeakA	siNIPBL						1977	5.22825	1	siNIPBL
854	4.42633	WeakA	siNIPBL						1978	2.5106	1	siNIPBL
855	5.24156	WeakA	siNIPBL						1979	7.0598	1	siNIPBL
856	6.35488	WeakA	siNIPBL						1980	6.5482	1	siNIPBL
857	4.69637	WeakA	siNIPBL						1981	3.887	1	siNIPBL
858	5.2148	WeakA	siNIPBL						1982	3.21867	1	siNIPBL
859	5.57398	WeakA	siNIPBL						1983	6.3484	1	siNIPBL
860	4.93164	WeakA	siNIPBL						1984	3.437	1	siNIPBL
861	4.32609	WeakA	siNIPBL						1985	6.8648	1	siNIPBL
862	5.54232	WeakA	siNIPBL						1986	13.4438	1	siNIPBL
863	5.30103	WeakA	siNIPBL						1987	5.114	1	siNIPBL
864	4.82827	WeakA	siNIPBL						1988	10.5204	1	siNIPBL
865	5.70859	WeakA	siNIPBL						1989	4.993	1	siNIPBL
866	5.83301	WeakA	siNIPBL						1990	4.538	1	siNIPBL
867	6.18392	WeakA	siNIPBL						1991	2.95	1	siNIPBL
868	5.64135	WeakA	siNIPBL						1992	5.734	1	siNIPBL
869	4.90074	WeakA	siNIPBL						1993	11.7368	1	siNIPBL
870	4.37669	WeakA	siNIPBL						1994	3.406	1	siNIPBL
871	6.1352	WeakA	siNIPBL						1995	4.7528	1	siNIPBL
872	10.921	WeakA	siNIPBL						1996	18.5628	1	siNIPBL
873	5.41022	WeakA	siNIPBL						1997	5.9734	1	siNIPBL
[truncated: 164,098 more rows]

## Sheet: Fig. 7
Fig. 7e
Rad21KD_merged	Rad21KD_merged	1	1	1	1	1	1	1	1	1	1	1	1	1	1	1	1	1	1	1	1	1	1	1	1	1	1	1	1	1	1	1	1	1	1	1	1	1	1	1	1	1	1	1	1	1	1	1	1
Rad21KD_merged	NIPBLKD_merged	0.991416	0.994982	0.99307	0.964971	0.970381	0.888416	0.951007	0.962898	0.978003	0.983976	0.989909	0.993053	0.940899	0.953848	0.883594	0.960975	0.985951	0.965771	0.91647	0.98754	0.963271	0.978069	0.970893	0.979196	0.970363	0.881804	0.981619	0.991612	0.949331	0.715924	0.970145	0.973428	0.678293	0.950647	0.984375	0.935893	0.974418	0.984193	0.951932	0.978081	0.938453	0.917434	0.987092	0.984099	0.980622	0.945683	0.887594	0.985818
Rad21KD_merged	Mau2KD	0.972872	0.970015	0.975402	0.905845	0.902271	0.819797	0.861184	0.878305	0.887246	0.938987	0.917782	0.90743	0.678704	0.845658	0.760461	0.82823	0.945056	0.922605	0.817107	0.603714	0.909349	0.892306	0.900921	0.562278	0.907539	0.538326	0.885112	0.947989	0.845248	0.532975	0.907067	0.909323	0.390054	0.920117	0.959391	0.881615	0.935763	0.957261	0.858074	0.944877	0.794733	0.83254	0.902027	0.795891	0.897721	0.803569	0.715175	0.946248
Rad21KD_merged	CTCFKD_merged	-0.0102588	0.412712	0.0835235	0.718137	-0.360906	-0.72587	-0.135816	-0.771084	0.726894	0.472347	0.763639	0.774287	-0.198652	0.0649477	-0.600449	0.628407	0.477906	-0.607668	0.0319154	0.75551	-0.74166	-0.0965831	0.0637977	0.6753	0.0257968	-0.191638	-0.424534	-0.652573	-0.454837	-0.182056	-0.0246802	0.0270968	0.0140818	0.192176	-0.675108	-0.364351	0.0713931	0.296903	0.0952907	0.319495	-0.134567	-0.334737	-0.485133	-0.239286	-0.119302	-0.495703	-0.540334	-0.310004
Rad21KD_merged	ESCO1KD_merged	-0.680146	-0.796846	-0.683816	-0.277286	-0.25394	-0.40313	-0.359893	-0.121597	-0.468657	0.0140193	-0.793502	-0.766996	-0.763513	-0.462855	-0.169896	-0.371764	0.0531036	-0.486676	-0.386601	-0.635032	-0.339309	-0.659934	-0.666671	-0.63703	-0.549317	-0.156381	-0.739837	-0.580218	-0.325232	-0.347405	-0.468297	-0.486676	0.043447	-0.670715	-0.299675	-0.614477	-0.582658	-0.735658	-0.601364	-0.746987	-0.495177	-0.704962	-0.726115	-0.263506	-0.448202	-0.373146	-0.321637	-0.511769
Rad21KD_merged	WAPLKD	-0.772804	-0.832194	-0.768431	-0.482713	-0.75512	-0.766249	-0.648329	-0.759272	-0.674381	-0.483076	-0.701357	-0.688698	-0.761626	-0.688871	-0.589408	-0.583969	-0.563362	-0.801369	-0.645783	-0.739889	-0.715725	-0.833377	-0.748326	-0.730885	-0.588577	-0.509614	-0.743673	-0.468367	-0.566985	-0.27278	-0.677763	-0.675614	-0.239644	-0.648353	-0.602041	-0.651639	-0.628646	-0.660979	-0.637218	-0.782794	-0.698071	-0.778494	-0.761959	-0.624091	-0.616134	-0.460727	-0.61686	-0.643273
Rad21KD_merged	PDS5AKD_72h	-0.735876	-0.616919	-0.734497	-0.217481	-0.848026	-0.502701	-0.430092	-0.621215	-0.383712	0.362125	-0.500427	-0.491528	-0.680278	-0.518266	-0.420784	-0.457957	0.325533	-0.699754	-0.351896	-0.589058	-0.674364	0.066236	-0.114687	-0.610842	-0.443607	-0.548477	-0.562918	-0.146903	-0.221635	-0.39575	-0.406212	-0.389813	-0.544213	-0.66326	-0.238673	-0.560809	-0.181579	-0.611781	-0.481833	-0.468435	-0.396582	-0.514724	-0.530451	-0.324832	-0.604628	0.31621	-0.645353	-0.420851
Rad21KD_merged	PDS5BKD	-0.633646	-0.662656	-0.622258	-0.266076	-0.0572814	-0.10838	-0.414515	-0.333675	-0.220312	0.27608	-0.420183	-0.372654	-0.416225	-0.4551	0.0482808	-0.237191	0.286374	-0.546261	-0.312301	-0.567721	-0.307764	-0.423431	-0.516782	-0.620871	-0.145096	-0.0527847	-0.676817	-0.0378241	-0.220148	-0.302491	-0.248146	-0.303319	0.127572	-0.582123	-0.0491778	-0.52395	-0.313616	-0.588759	-0.45735	-0.42762	-0.461277	-0.592687	-0.68757	-0.256063	-0.330754	-0.166697	-0.239867	-0.172396
Rad21KD_merged	PDS5ABKD	-0.819787	-0.723858	-0.81689	0.0711281	-0.750802	-0.591038	-0.479555	-0.626638	-0.325109	-0.260169	-0.600145	-0.591072	-0.43609	-0.464397	-0.417668	-0.280264	-0.270695	-0.779562	-0.331046	-0.316306	-0.692435	-0.351547	-0.442339	-0.311433	-0.557954	-0.152577	-0.747301	-0.662918	-0.573873	-0.361742	-0.554133	-0.54898	-0.1025	-0.656701	-0.690222	-0.584332	-0.390787	-0.737698	-0.578996	-0.749504	-0.677263	-0.559268	-0.748882	-0.512009	-0.633534	-0.560148	-0.591597	-0.358255
Rad21KD_merged	JQ1_plus	-0.245077	-0.0494144	-0.270423	-0.252478	-0.758166	-0.656697	-0.476499	-0.42132	-0.539196	-0.277275	-0.0585689	-0.0979552	0.0633235	-0.172998	-0.282854	-0.47992	-0.299092	-0.659675	-0.50084	-0.0943253	-0.670068	-0.114088	0.0273036	-0.111914	-0.608446	-0.576038	-0.114929	-0.382209	-0.591635	-0.430653	-0.0301604	-0.0130468	-0.426001	0.0508482	-0.521147	-0.0955019	-0.351581	-0.110212	-0.0336036	-0.219863	-0.318261	-0.481152	-0.0691014	-0.546734	-0.255163	-0.625144	-0.506112	-0.339295
NIPBLKD_merged	Rad21KD_merged	0.991416	0.994982	0.99307	0.964971	0.970381	0.888416	0.951007	0.962898	0.978003	0.983976	0.989909	0.993053	0.940899	0.953848	0.883594	0.960975	0.985951	0.965771	0.91647	0.98754	0.963271	0.978069	0.970893	0.979196	0.970363	0.881804	0.981619	0.991612	0.949331	0.715924	0.970145	0.973428	0.678293	0.950647	0.984375	0.935893	0.974418	0.984193	0.951932	0.978081	0.938453	0.917434	0.987092	0.984099	0.980622	0.945683	0.887594	0.985818
NIPBLKD_merged	NIPBLKD_merged	1	1	1	1	1	1	1	1	1	1	1	1	1	1	1	1	1	1	1	1	1	1	1	1	1	1	1	1	1	1	1	1	1	1	1	1	1	1	1	1	1	1	1	1	1	1	1	1
NIPBLKD_merged	Mau2KD	0.986019	0.971356	0.986097	0.890428	0.970535	0.972468	0.959258	0.920183	0.919358	0.950275	0.925675	0.919763	0.864204	0.944491	0.936852	0.896451	0.956154	0.975908	0.837714	0.633487	0.941815	0.901509	0.894863	0.600951	0.952997	0.853564	0.929871	0.956263	0.961568	0.923191	0.939671	0.939131	0.88955	0.935696	0.973895	0.943385	0.929032	0.969479	0.913115	0.944207	0.836823	0.961279	0.93354	0.849234	0.931499	0.900854	0.881291	0.944654
NIPBLKD_merged	CTCFKD_merged	-0.0756457	0.407996	0.0212718	0.709181	-0.294283	-0.793673	-0.00374331	-0.801603	0.68545	0.455542	0.763039	0.763097	-0.372501	0.096402	-0.742981	0.527274	0.461378	-0.690623	-0.183287	0.726883	-0.770963	-0.238159	-0.103056	0.610633	0.11258	-0.155319	-0.346352	-0.675938	-0.554183	-0.449556	0.0101251	0.0593734	-0.47456	-0.00764806	-0.639851	-0.442729	0.0799924	0.198203	0.0709726	0.395294	-0.0653935	-0.525582	-0.437884	-0.328867	-0.183739	-0.64712	-0.639544	-0.266432
NIPBLKD_merged	ESCO1KD_merged	-0.723348	-0.830977	-0.718506	-0.491491	-0.30382	-0.684147	-0.529978	-0.258499	-0.444748	0.0358355	-0.819052	-0.787422	-0.84855	-0.635521	-0.466761	-0.349991	0.0725981	-0.622429	-0.394686	-0.641087	-0.463996	-0.57865	-0.588503	-0.668286	-0.697378	-0.506036	-0.80209	-0.631454	-0.530812	-0.764788	-0.583458	-0.58636	-0.557031	-0.749749	-0.411964	-0.783052	-0.6991	-0.753763	-0.732478	-0.839356	-0.716417	-0.779934	-0.768583	-0.324352	-0.453969	-0.392187	-0.569495	-0.599475
NIPBLKD_merged	WAPLKD	-0.804091	-0.860016	-0.792112	-0.652315	-0.812326	-0.858833	-0.784739	-0.827651	-0.742321	-0.490229	-0.702485	-0.669295	-0.86117	-0.7134	-0.811063	-0.701129	-0.566959	-0.900068	-0.821072	-0.72815	-0.824821	-0.846628	-0.774762	-0.705367	-0.715085	-0.816718	-0.813314	-0.489173	-0.741787	-0.776475	-0.750438	-0.748261	-0.552146	-0.679366	-0.664441	-0.80558	-0.702904	-0.671991	-0.682763	-0.842536	-0.837658	-0.916781	-0.807683	-0.599637	-0.611743	-0.48629	-0.817178	-0.702444
NIPBLKD_merged	PDS5AKD_72h	-0.735142	-0.628052	-0.730472	-0.28619	-0.90423	-0.657667	-0.433922	-0.63813	-0.298111	0.384708	-0.467273	-0.461039	-0.551855	-0.461885	-0.329319	-0.381593	0.346462	-0.781105	-0.357061	-0.558588	-0.569211	-0.00490108	-0.177651	-0.599039	-0.513334	-0.612028	-0.593765	-0.110622	-0.0544114	-0.598217	-0.430341	-0.413311	0.0580491	-0.597004	-0.232123	-0.592006	-0.161218	-0.562674	-0.53073	-0.417338	-0.402522	-0.434011	-0.54837	-0.264941	-0.64683	0.460946	-0.544645	-0.483163
NIPBLKD_merged	PDS5BKD	-0.681749	-0.711237	-0.661728	-0.473333	-0.178621	-0.459692	-0.65229	-0.513459	-0.202345	0.303693	-0.472124	-0.38754	-0.611479	-0.606766	-0.276376	-0.228809	0.312261	-0.700904	-0.423614	-0.544679	-0.485678	-0.317511	-0.432863	-0.594636	-0.337328	-0.47572	-0.777563	-0.0401304	-0.466626	-0.820535	-0.359766	-0.394529	-0.567906	-0.692206	-0.165215	-0.7297	-0.422144	-0.586672	-0.618038	-0.557192	-0.697473	-0.671642	-0.768325	-0.240832	-0.34181	-0.268698	-0.534574	-0.281654
NIPBLKD_merged	PDS5ABKD	-0.85487	-0.759307	-0.844797	-0.15751	-0.882509	-0.873833	-0.700884	-0.770325	-0.470308	-0.324991	-0.596999	-0.57232	-0.675655	-0.650669	-0.761087	-0.475707	-0.330946	-0.902811	-0.600392	-0.345133	-0.840644	-0.499423	-0.604325	-0.399417	-0.700965	-0.57804	-0.82846	-0.671966	-0.760862	-0.863015	-0.653049	-0.634268	-0.772539	-0.794522	-0.759832	-0.808574	-0.535913	-0.80376	-0.762783	-0.759711	-0.852293	-0.81368	-0.812551	-0.603151	-0.73469	-0.728209	-0.853404	-0.48261
NIPBLKD_merged	JQ1_plus	-0.177541	0.0181092	-0.21469	-0.0303382	-0.849196	-0.656454	-0.505969	-0.425395	-0.507153	-0.266117	-0.00569118	-0.0797925	-0.0469186	-0.207443	-0.00277101	-0.412826	-0.28998	-0.535812	-0.441995	-0.0825129	-0.699605	-0.132157	0.0509793	-0.0822733	-0.478159	-0.770972	-0.0338609	-0.352881	-0.457142	-0.14176	0.116705	0.121982	-0.58604	0.179345	-0.433189	0.130413	-0.243384	-0.0630122	0.13267	-0.079613	-0.201077	-0.397577	0.000564091	-0.527797	-0.229406	-0.64227	-0.515031	-0.225977
Mau2KD	Rad21KD_merged	0.972872	0.970015	0.975402	0.905845	0.902271	0.819797	0.861184	0.878305	0.887246	0.938987	0.917782	0.90743	0.678704	0.845658	0.760461	0.82823	0.945056	0.922605	0.817107	0.603714	0.909349	0.892306	0.900921	0.562278	0.907539	0.538326	0.885112	0.947989	0.845248	0.532975	0.907067	0.909323	0.390054	0.920117	0.959391	0.881615	0.935763	0.957261	0.858074	0.944877	0.794733	0.83254	0.902027	0.795891	0.897721	0.803569	0.715175	0.946248
Mau2KD	NIPBLKD_merged	0.986019	0.971356	0.986097	0.890428	0.970535	0.972468	0.959258	0.920183	0.919358	0.950275	0.925675	0.919763	0.864204	0.944491	0.936852	0.896451	0.956154	0.975908	0.837714	0.633487	0.941815	0.901509	0.894863	0.600951	0.952997	0.853564	0.929871	0.956263	0.961568	0.923191	0.939671	0.939131	0.88955	0.935696	0.973895	0.943385	0.929032	0.969479	0.913115	0.944207	0.836823	0.961279	0.93354	0.849234	0.931499	0.900854	0.881291	0.944654
Mau2KD	Mau2KD	1	1	1	1	1	1	1	1	1	1	1	1	1	1	1	1	1	1	1	1	1	1	1	1	1	1	1	1	1	1	1	1	1	1	1	1	1	1	1	1	1	1	1	1	1	1	1	1
Mau2KD	CTCFKD_merged	-0.116926	0.312021	-0.0141983	0.609045	-0.287092	-0.801696	-0.0663879	-0.779007	0.497662	0.391496	0.556673	0.552151	-0.631618	0.0145576	-0.865864	0.313114	0.402602	-0.778574	0.0055292	0.152188	-0.788842	-0.303658	-0.10954	0.0568926	-0.0172685	0.0775698	-0.338563	-0.761704	-0.64394	-0.50013	-0.175574	-0.118102	-0.687013	0.0654201	-0.676402	-0.428076	0.146596	0.193544	-0.0172015	0.191759	-0.418295	-0.684187	-0.446557	-0.515633	-0.0841707	-0.852178	-0.720717	-0.349718
Mau2KD	ESCO1KD_merged	-0.710355	-0.769178	-0.706432	-0.272293	-0.328281	-0.665477	-0.554625	-0.200638	-0.479961	0.0413911	-0.655402	-0.617783	-0.684746	-0.643185	-0.395664	-0.421776	0.0722406	-0.616087	-0.494443	-0.192357	-0.490886	-0.574912	-0.553702	-0.249934	-0.731765	-0.731697	-0.852655	-0.632925	-0.620725	-0.822211	-0.455039	-0.474313	-0.596263	-0.708656	-0.364213	-0.751842	-0.638279	-0.722457	-0.667008	-0.754066	-0.546893	-0.666673	-0.808541	-0.524251	-0.550217	-0.329491	-0.526526	-0.521943
Mau2KD	WAPLKD	-0.783982	-0.798028	-0.773345	-0.464403	-0.763764	-0.852256	-0.757082	-0.804445	-0.660172	-0.433854	-0.588803	-0.563612	-0.756397	-0.631952	-0.77195	-0.654089	-0.509887	-0.881393	-0.721501	-0.280472	-0.821895	-0.811752	-0.656995	-0.263065	-0.663085	-0.931006	-0.834025	-0.417724	-0.790265	-0.830707	-0.701423	-0.696953	-0.45444	-0.619631	-0.616497	-0.796085	-0.624938	-0.626938	-0.596278	-0.737711	-0.655212	-0.869195	-0.812311	-0.505178	-0.682848	-0.345382	-0.7269	-0.606564
Mau2KD	PDS5AKD_72h	-0.726346	-0.580141	-0.724394	-0.249247	-0.918782	-0.67231	-0.42641	-0.635273	-0.261374	0.342828	-0.317994	-0.296826	-0.226902	-0.391319	-0.224415	-0.353038	0.309292	-0.754751	-0.227437	-0.0955613	-0.538847	-0.0407108	-0.214347	-0.166477	-0.494182	-0.580984	-0.73447	-0.112398	0.0663132	-0.701686	-0.45844	-0.439242	0.298969	-0.676877	-0.229577	-0.634602	-0.282364	-0.616939	-0.533137	-0.415833	-0.394528	-0.346225	-0.693015	0.108658	-0.660928	0.661924	-0.346683	-0.425047
Mau2KD	PDS5BKD	-0.68015	-0.641709	-0.662194	-0.277554	-0.165103	-0.46879	-0.715876	-0.47437	-0.081315	0.290727	-0.353764	-0.282877	-0.66739	-0.610818	-0.250281	-0.143958	0.302486	-0.714448	-0.551696	0.06216	-0.504966	-0.327844	-0.421821	-0.0128292	-0.355565	-0.80635	-0.850712	-0.0280068	-0.584886	-0.88452	-0.237862	-0.28651	-0.659988	-0.665033	-0.142215	-0.716165	-0.378301	-0.577952	-0.55583	-0.422133	-0.548288	-0.528747	-0.834295	-0.145959	-0.484028	-0.144745	-0.442629	-0.182381
Mau2KD	PDS5ABKD	-0.85291	-0.712178	-0.843918	-0.00142438	-0.934072	-0.921561	-0.808724	-0.748175	-0.593137	-0.336301	-0.518318	-0.504763	-0.865674	-0.760871	-0.824502	-0.629643	-0.344524	-0.932236	-0.412691	-0.0816771	-0.817757	-0.530086	-0.556734	-0.168028	-0.740593	-0.899081	-0.928681	-0.688646	-0.861375	-0.936343	-0.629291	-0.611103	-0.844112	-0.754385	-0.76987	-0.774158	-0.471362	-0.791891	-0.72501	-0.772919	-0.789084	-0.89276	-0.91337	-0.788167	-0.783297	-0.756872	-0.868865	-0.407431
Mau2KD	JQ1_plus	-0.179794	-0.0573515	-0.214623	-0.191425	-0.890722	-0.701958	-0.55019	-0.448637	-0.491946	-0.257296	-0.119799	-0.184593	-0.378784	-0.282044	0.0376684	-0.335487	-0.276846	-0.536236	-0.298243	-0.308869	-0.6686	-0.112325	0.0213513	-0.294072	-0.44012	-0.851844	0.0971013	-0.337295	-0.355077	-0.000966523	0.0700654	0.0776903	-0.59305	0.164275	-0.446517	0.171489	-0.241089	-0.0623605	0.133982	-0.183661	-0.350633	-0.44049	0.12162	-0.465542	-0.0949866	-0.512082	-0.558797	-0.285331
CTCFKD_merged	Rad21KD_merged	-0.0102588	0.412712	0.0835235	0.718137	-0.360906	-0.72587	-0.135816	-0.771084	0.726894	0.472347	0.763639	0.774287	-0.198652	0.0649477	-0.600449	0.628407	0.477906	-0.607668	0.0319154	0.75551	-0.74166	-0.0965831	0.0637977	0.6753	0.0257968	-0.191638	-0.424534	-0.652573	-0.454837	-0.182056	-0.0246802	0.0270968	0.0140818	0.192176	-0.675108	-0.364351	0.0713931	0.296903	0.0952907	0.319495	-0.134567	-0.334737	-0.485133	-0.239286	-0.119302	-0.495703	-0.540334	-0.310004
CTCFKD_merged	NIPBLKD_merged	-0.0756457	0.407996	0.0212718	0.709181	-0.294283	-0.793673	-0.00374331	-0.801603	0.68545	0.455542	0.763039	0.763097	-0.372501	0.096402	-0.742981	0.527274	0.461378	-0.690623	-0.183287	0.726883	-0.770963	-0.238159	-0.103056	0.610633	0.11258	-0.155319	-0.346352	-0.675938	-0.554183	-0.449556	0.0101251	0.0593734	-0.47456	-0.00764806	-0.639851	-0.442729	0.0799924	0.198203	0.0709726	0.395294	-0.0653935	-0.525582	-0.437884	-0.328867	-0.183739	-0.64712	-0.639544	-0.266432
CTCFKD_merged	Mau2KD	-0.116926	0.312021	-0.0141983	0.609045	-0.287092	-0.801696	-0.0663879	-0.779007	0.497662	0.391496	0.556673	0.552151	-0.631618	0.0145576	-0.865864	0.313114	0.402602	-0.778574	0.0055292	0.152188	-0.788842	-0.303658	-0.10954	0.0568926	-0.0172685	0.0775698	-0.338563	-0.761704	-0.64394	-0.50013	-0.175574	-0.118102	-0.687013	0.0654201	-0.676402	-0.428076	0.146596	0.193544	-0.0172015	0.191759	-0.418295	-0.684187	-0.446557	-0.515633	-0.0841707	-0.852178	-0.720717	-0.349718
CTCFKD_merged	CTCFKD_merged	1	1	1	1	1	1	1	1	1	1	1	1	1	1	1	1	1	1	1	1	1	1	1	1	1	1	1	1	1	1	1	1	1	1	1	1	1	1	1	1	1	1	1	1	1	1	1	1
CTCFKD_merged	ESCO1KD_merged	-0.206299	-0.62968	-0.283344	-0.246508	0.0259844	0.394357	-0.470751	0.0766003	-0.405837	-0.255246	-0.908158	-0.880864	0.0409756	-0.344359	0.0464916	-0.29031	-0.196127	0.45778	-0.426268	-0.766686	0.0766246	-0.469424	-0.575464	-0.650706	-0.205641	0.140958	0.070061	0.4677	0.285469	0.14592	-0.477583	-0.512538	0.285467	-0.20008	-0.0487182	0.0714855	-0.453079	-0.485558	-0.384479	-0.570967	-0.144085	-0.00739294	0.165704	0.192565	-0.548275	0.0278582	0.238065	0.0384106
CTCFKD_merged	WAPLKD	-0.24828	-0.639081	-0.336735	-0.587556	-0.045034	0.501717	-0.378192	0.458177	-0.566473	-0.286412	-0.6803	-0.669571	0.255262	-0.652712	0.506407	-0.335102	-0.328974	0.59157	0.231568	-0.863897	0.542521	-0.031362	-0.258849	-0.82711	-0.512591	0.0347094	0.023017	0.0851524	0.29607	0.21292	-0.267012	-0.319133	-0.00709296	-0.343049	0.0956926	0.0922426	-0.409134	-0.510398	-0.65238	-0.553956	-0.207616	0.410937	0.155909	-0.170899	-0.458619	0.0977693	0.251479	0.0294253
CTCFKD_merged	PDS5AKD_72h	-0.353726	-0.751102	-0.436787	-0.277446	0.201084	0.399281	-0.105748	0.376235	-0.256646	0.269535	-0.725145	-0.723815	-0.234074	-0.345014	0.022669	-0.277877	0.256529	0.452151	0.290003	-0.666538	0.380964	0.323712	0.358085	-0.537696	-0.230006	-0.0186175	0.158103	-0.0954243	-0.283535	0.246404	0.253692	0.242509	-0.613348	-0.441616	0.0708204	-0.128912	-0.580473	-0.496672	-0.316579	-0.362876	0.142259	-0.0336403	0.227428	-0.287024	-0.186853	-0.788598	0.10914	-0.422197
CTCFKD_merged	PDS5BKD	-0.200095	-0.59418	-0.279954	-0.459213	-0.335287	0.209122	-0.423109	0.342056	-0.342473	-0.228744	-0.460745	-0.385529	0.22918	-0.707017	-0.029521	-0.320227	-0.212105	0.566943	-0.386689	-0.866776	0.138751	-0.704744	-0.698584	-0.840291	-0.449398	-0.0965343	-0.0609279	-0.247301	0.345903	0.231138	-0.662497	-0.68364	0.405868	-0.193208	-0.361851	0.0303595	-0.654678	-0.626184	-0.448832	-0.538132	-0.150034	-0.0954053	0.0589064	-0.391181	-0.557177	0.0462182	0.0857289	-0.424621
CTCFKD_merged	PDS5ABKD	-0.0972653	-0.630689	-0.197779	0.0620907	0.114856	0.640557	-0.0169214	0.483778	0.00418988	0.012277	-0.55502	-0.549138	0.531103	0.274601	0.69009	0.16787	-0.0287031	0.808825	0.612055	-0.257097	0.699114	0.635539	0.550447	-0.0524468	-0.121538	-0.194705	0.162195	0.444626	0.737423	0.381214	0.0885693	0.0744886	0.517006	0.140936	0.472663	0.277966	-0.316045	-0.100976	0.0114401	-0.278881	0.125193	0.803925	0.285851	0.594391	0.0761082	0.644541	0.6807	-0.290922
CTCFKD_merged	JQ1_plus	0.164656	0.289644	0.150349	-0.077849	0.0962392	0.53514	0.102261	0.163287	-0.336838	0.0382953	0.165895	0.122547	0.333812	0.638677	-0.0780491	-0.336185	0.0126899	0.291336	0.260419	0.214528	0.521997	0.447123	0.341758	0.194972	0.0365045	-0.30357	0.252137	0.234818	0.264319	0.1672	0.145894	0.161045	0.379217	0.11099	0.333023	0.0938439	0.440562	0.256574	0.19163	0.30876	0.160341	0.476876	0.173656	0.0734685	0.408566	0.302246	0.400085	0.101367
ESCO1KD_merged	Rad21KD_merged	-0.680146	-0.796846	-0.683816	-0.277286	-0.25394	-0.40313	-0.359893	-0.121597	-0.468657	0.0140193	-0.793502	-0.766996	-0.763513	-0.462855	-0.169896	-0.371764	0.0531036	-0.486676	-0.386601	-0.635032	-0.339309	-0.659934	-0.666671	-0.63703	-0.549317	-0.156381	-0.739837	-0.580218	-0.325232	-0.347405	-0.468297	-0.486676	0.043447	-0.670715	-0.299675	-0.614477	-0.582658	-0.735658	-0.601364	-0.746987	-0.495177	-0.704962	-0.726115	-0.263506	-0.448202	-0.373146	-0.321637	-0.511769
ESCO1KD_merged	NIPBLKD_merged	-0.723348	-0.830977	-0.718506	-0.491491	-0.30382	-0.684147	-0.529978	-0.258499	-0.444748	0.0358355	-0.819052	-0.787422	-0.84855	-0.635521	-0.466761	-0.349991	0.0725981	-0.622429	-0.394686	-0.641087	-0.463996	-0.57865	-0.588503	-0.668286	-0.697378	-0.506036	-0.80209	-0.631454	-0.530812	-0.764788	-0.583458	-0.58636	-0.557031	-0.749749	-0.411964	-0.783052	-0.6991	-0.753763	-0.732478	-0.839356	-0.716417	-0.779934	-0.768583	-0.324352	-0.453969	-0.392187	-0.569495	-0.599475
ESCO1KD_merged	Mau2KD	-0.710355	-0.769178	-0.706432	-0.272293	-0.328281	-0.665477	-0.554625	-0.200638	-0.479961	0.0413911	-0.655402	-0.617783	-0.684746	-0.643185	-0.395664	-0.421776	0.0722406	-0.616087	-0.494443	-0.192357	-0.490886	-0.574912	-0.553702	-0.249934	-0.731765	-0.731697	-0.852655	-0.632925	-0.620725	-0.822211	-0.455039	-0.474313	-0.596263	-0.708656	-0.364213	-0.751842	-0.638279	-0.722457	-0.667008	-0.754066	-0.546893	-0.666673	-0.808541	-0.524251	-0.550217	-0.329491	-0.526526	-0.521943
ESCO1KD_merged	CTCFKD_merged	-0.206299	-0.62968	-0.283344	-0.246508	0.0259844	0.394357	-0.470751	0.0766003	-0.405837	-0.255246	-0.908158	-0.880864	0.0409756	-0.344359	0.0464916	-0.29031	-0.196127	0.45778	-0.426268	-0.766686	0.0766246	-0.469424	-0.575464	-0.650706	-0.205641	0.140958	0.070061	0.4677	0.285469	0.14592	-0.477583	-0.512538	0.285467	-0.20008	-0.0487182	0.0714855	-0.453079	-0.485558	-0.384479	-0.570967	-0.144085	-0.00739294	0.165704	0.192565	-0.548275	0.0278582	0.238065	0.0384106
ESCO1KD_merged	ESCO1KD_merged	1	1	1	1	1	1	1	1	1	1	1	1	1	1	1	1	1	1	1	1	1	1	1	1	1	1	1	1	1	1	1	1	1	1	1	1	1	1	1	1	1	1	1	1	1	1	1	1
ESCO1KD_merged	WAPLKD	0.872894	0.89616	0.867874	0.717533	0.111235	0.618259	0.592515	0.281296	0.229807	-0.256113	0.548125	0.467717	0.801811	0.553258	0.577742	0.218586	-0.28044	0.79824	0.320417	0.565483	0.672483	0.609093	0.604649	0.528605	0.689736	0.739138	0.792038	0.33425	0.607382	0.835063	0.551102	0.558069	0.658725	0.621261	0.454921	0.864045	0.705945	0.618678	0.69083	0.722277	0.777076	0.792604	0.723965	0.278801	0.658047	0.0375189	0.651022	0.635951
ESCO1KD_merged	PDS5AKD_72h	0.725779	0.770023	0.736713	0.322212	0.353704	0.464096	0.221444	0.0768784	0.0169701	-0.198158	0.545932	0.532933	0.472575	0.210058	0.0948805	0.0503946	-0.200253	0.493472	-0.192695	0.658157	-0.046959	-0.142839	-0.0456161	0.615701	0.449678	0.291834	0.71457	-0.0736965	-0.403968	0.676277	0.108299	0.129467	-0.40708	0.489852	0.0233323	0.635622	0.261103	0.440829	0.519705	0.257622	0.276246	0.406988	0.664416	-0.392181	0.567077	-0.288279	0.08973	0.397241
ESCO1KD_merged	PDS5BKD	0.853596	0.870419	0.845164	0.777734	0.326378	0.725635	0.702777	0.491781	0.233498	0.0196512	0.411349	0.302656	0.675959	0.700116	0.699095	0.327682	0.0133859	0.875496	0.674254	0.723598	0.774864	0.754176	0.781229	0.668409	0.618063	0.782967	0.849323	0.0575063	0.663414	0.88861	0.599902	0.633426	0.823009	0.738545	0.465885	0.878585	0.689235	0.675134	0.727842	0.626542	0.856994	0.840795	0.809601	0.308747	0.659779	0.256086	0.718671	0.507427
ESCO1KD_merged	PDS5ABKD	0.805852	0.865216	0.804645	0.694503	0.307918	0.723157	0.550605	0.292584	0.146602	-0.526522	0.483584	0.414482	0.579166	0.509361	0.577205	0.19142	-0.524368	0.746951	0.0769842	0.443957	0.52277	0.020645	0.102197	0.47808	0.743571	0.756756	0.863707	0.400881	0.548979	0.872135	0.406412	0.41085	0.793319	0.691797	0.387207	0.850676	0.689218	0.649418	0.698109	0.596313	0.769794	0.475614	0.811472	0.372183	0.458357	0.100286	0.530256	0.587965
ESCO1KD_merged	JQ1_plus	-0.40342	-0.465141	-0.379573	-0.708103	0.0467613	0.180396	0.124413	-0.0892555	-0.0519722	-0.330946	-0.210473	-0.159724	-0.189212	-0.0371184	-0.388	-0.239592	-0.32264	-0.09015	-0.372452	-0.441669	0.2391	-0.360539	-0.448484	-0.434793	-0.0680686	0.43723	-0.358724	-0.0794413	-0.104185	-0.33185	-0.476631	-0.497668	0.095047	-0.486797	-0.195501	-0.508996	-0.290587	-0.248422	-0.45371	-0.254722	-0.226933	-0.0687482	-0.391205	-0.133182	-0.36982	-0.0292603	0.194256	-0.313759
WAPLKD	Rad21KD_merged	-0.772804	-0.832194	-0.768431	-0.482713	-0.75512	-0.766249	-0.648329	-0.759272	-0.674381	-0.483076	-0.701357	-0.688698	-0.761626	-0.688871	-0.589408	-0.583969	-0.563362	-0.801369	-0.645783	-0.739889	-0.715725	-0.833377	-0.748326	-0.730885	-0.588577	-0.509614	-0.743673	-0.468367	-0.566985	-0.27278	-0.677763	-0.675614	-0.239644	-0.648353	-0.602041	-0.651639	-0.628646	-0.660979	-0.637218	-0.782794	-0.698071	-0.778494	-0.761959	-0.624091	-0.616134	-0.460727	-0.61686	-0.643273
WAPLKD	NIPBLKD_merged	-0.804091	-0.860016	-0.792112	-0.652315	-0.812326	-0.858833	-0.784739	-0.827651	-0.742321	-0.490229	-0.702485	-0.669295	-0.86117	-0.7134	-0.811063	-0.701129	-0.566959	-0.900068	-0.821072	-0.72815	-0.824821	-0.846628	-0.774762	-0.705367	-0.715085	-0.816718	-0.813314	-0.489173	-0.741787	-0.776475	-0.750438	-0.748261	-0.552146	-0.679366	-0.664441	-0.80558	-0.702904	-0.671991	-0.682763	-0.842536	-0.837658	-0.916781	-0.807683	-0.599637	-0.611743	-0.48629	-0.817178	-0.702444
WAPLKD	Mau2KD	-0.783982	-0.798028	-0.773345	-0.464403	-0.763764	-0.852256	-0.757082	-0.804445	-0.660172	-0.433854	-0.588803	-0.563612	-0.756397	-0.631952	-0.77195	-0.654089	-0.509887	-0.881393	-0.721501	-0.280472	-0.821895	-0.811752	-0.656995	-0.263065	-0.663085	-0.931006	-0.834025	-0.417724	-0.790265	-0.830707	-0.701423	-0.696953	-0.45444	-0.619631	-0.616497	-0.796085	-0.624938	-0.626938	-0.596278	-0.737711	-0.655212	-0.869195	-0.812311	-0.505178	-0.682848	-0.345382	-0.7269	-0.606564
WAPLKD	CTCFKD_merged	-0.24828	-0.639081	-0.336735	-0.587556	-0.045034	0.501717	-0.378192	0.458177	-0.566473	-0.286412	-0.6803	-0.669571	0.255262	-0.652712	0.506407	-0.335102	-0.328974	0.59157	0.231568	-0.863897	0.542521	-0.031362	-0.258849	-0.82711	-0.512591	0.0347094	0.023017	0.0851524	0.29607	0.21292	-0.267012	-0.319133	-0.00709296	-0.343049	0.0956926	0.0922426	-0.409134	-0.510398	-0.65238	-0.553956	-0.207616	0.410937	0.155909	-0.170899	-0.458619	0.0977693	0.251479	0.0294253
WAPLKD	ESCO1KD_merged	0.872894	0.89616	0.867874	0.717533	0.111235	0.618259	0.592515	0.281296	0.229807	-0.256113	0.548125	0.467717	0.801811	0.553258	0.577742	0.218586	-0.28044	0.79824	0.320417	0.565483	0.672483	0.609093	0.604649	0.528605	0.689736	0.739138	0.792038	0.33425	0.607382	0.835063	0.551102	0.558069	0.658725	0.621261	0.454921	0.864045	0.705945	0.618678	0.69083	0.722277	0.777076	0.792604	0.723965	0.278801	0.658047	0.0375189	0.651022	0.635951
WAPLKD	WAPLKD	1	1	1	1	1	1	1	1	1	1	1	1	1	1	1	1	1	1	1	1	1	1	1	1	1	1	1	1	1	1	1	1	1	1	1	1	1	1	1	1	1	1	1	1	1	1	1	1
WAPLKD	PDS5AKD_72h	0.774476	0.713974	0.76689	0.262911	0.670581	0.661746	0.281875	0.60686	0.0770386	-0.334273	0.347107	0.326435	0.486597	0.4236	0.200018	0.158721	-0.310842	0.715701	0.355706	0.519934	0.299672	-0.126785	-0.0892536	0.486436	0.528637	0.59037	0.612427	0.0186188	-0.207063	0.559778	0.194309	0.204172	-0.0533499	0.39819	0.105192	0.664699	0.137827	0.425705	0.506541	0.261422	0.282549	0.339246	0.539641	0.166975	0.543225	-0.067399	0.353418	0.330001
WAPLKD	PDS5BKD	0.847156	0.845185	0.832879	0.801589	0.471879	0.430821	0.752595	0.518999	0.269641	-0.173953	0.480298	0.380115	0.706399	0.733235	0.486108	0.335104	-0.186895	0.876078	0.442471	0.700952	0.693798	0.475355	0.585188	0.708582	0.670305	0.790288	0.810784	0.218632	0.675302	0.895541	0.4402	0.471059	0.618186	0.582905	0.502538	0.860804	0.581758	0.594933	0.668141	0.55387	0.752149	0.739943	0.77083	0.500089	0.767671	0.241546	0.694782	0.437452
WAPLKD	PDS5ABKD	0.868223	0.84358	0.853377	0.526929	0.771702	0.790424	0.636369	0.769863	0.399318	0.145539	0.576117	0.584492	0.700801	0.190628	0.734083	0.444205	0.142783	0.905903	0.699455	0.193043	0.832449	0.413822	0.410872	0.130307	0.697424	0.84525	0.793648	0.315525	0.674939	0.860519	0.394448	0.38821	0.582306	0.515522	0.53201	0.835709	0.559793	0.550352	0.46823	0.630795	0.739314	0.755949	0.73163	0.232775	0.588908	0.353431	0.68981	0.515162
WAPLKD	JQ1_plus	-0.297474	-0.398831	-0.275029	-0.606776	0.686038	0.490304	0.170285	0.301611	0.0765951	-0.278219	-0.214488	-0.19936	-0.0969968	-0.291256	-0.325156	-0.0762004	-0.218502	0.207396	0.129472	-0.314854	0.452254	-0.169933	-0.402551	-0.297208	-0.0576584	0.667878	-0.29467	-0.200976	-0.034537	-0.268062	-0.389415	-0.414158	0.0426861	-0.412949	-0.0562221	-0.536273	-0.263158	-0.303955	-0.414816	-0.191865	-0.0904493	0.166968	-0.328628	0.0947116	-0.42621	0.314335	0.253101	-0.214336
PDS5AKD_72h	Rad21KD_merged	-0.735876	-0.616919	-0.734497	-0.217481	-0.848026	-0.502701	-0.430092	-0.621215	-0.383712	0.362125	-0.500427	-0.491528	-0.680278	-0.518266	-0.420784	-0.457957	0.325533	-0.699754	-0.351896	-0.589058	-0.674364	0.066236	-0.114687	-0.610842	-0.443607	-0.548477	-0.562918	-0.146903	-0.221635	-0.39575	-0.406212	-0.389813	-0.544213	-0.66326	-0.238673	-0.560809	-0.181579	-0.611781	-0.481833	-0.468435	-0.396582	-0.514724	-0.530451	-0.324832	-0.604628	0.31621	-0.645353	-0.420851
PDS5AKD_72h	NIPBLKD_merged	-0.735142	-0.628052	-0.730472	-0.28619	-0.90423	-0.657667	-0.433922	-0.63813	-0.298111	0.384708	-0.467273	-0.461039	-0.551855	-0.461885	-0.329319	-0.381593	0.346462	-0.781105	-0.357061	-0.558588	-0.569211	-0.00490108	-0.177651	-0.599039	-0.513334	-0.612028	-0.593765	-0.110622	-0.0544114	-0.598217	-0.430341	-0.413311	0.0580491	-0.597004	-0.232123	-0.592006	-0.161218	-0.562674	-0.53073	-0.417338	-0.402522	-0.434011	-0.54837	-0.264941	-0.64683	0.460946	-0.544645	-0.483163
PDS5AKD_72h	Mau2KD	-0.726346	-0.580141	-0.724394	-0.249247	-0.918782	-0.67231	-0.42641	-0.635273	-0.261374	0.342828	-0.317994	-0.296826	-0.226902	-0.391319	-0.224415	-0.353038	0.309292	-0.754751	-0.227437	-0.0955613	-0.538847	-0.0407108	-0.214347	-0.166477	-0.494182	-0.580984	-0.73447	-0.112398	0.0663132	-0.701686	-0.45844	-0.439242	0.298969	-0.676877	-0.229577	-0.634602	-0.282364	-0.616939	-0.533137	-0.415833	-0.394528	-0.346225	-0.693015	0.108658	-0.660928	0.661924	-0.346683	-0.425047
PDS5AKD_72h	CTCFKD_merged	-0.353726	-0.751102	-0.436787	-0.277446	0.201084	0.399281	-0.105748	0.376235	-0.256646	0.269535	-0.725145	-0.723815	-0.234074	-0.345014	0.022669	-0.277877	0.256529	0.452151	0.290003	-0.666538	0.380964	0.323712	0.358085	-0.537696	-0.230006	-0.0186175	0.158103	-0.0954243	-0.283535	0.246404	0.253692	0.242509	-0.613348	-0.441616	0.0708204	-0.128912	-0.580473	-0.496672	-0.316579	-0.362876	0.142259	-0.0336403	0.227428	-0.287024	-0.186853	-0.788598	0.10914	-0.422197
PDS5AKD_72h	ESCO1KD_merged	0.725779	0.770023	0.736713	0.322212	0.353704	0.464096	0.221444	0.0768784	0.0169701	-0.198158	0.545932	0.532933	0.472575	0.210058	0.0948805	0.0503946	-0.200253	0.493472	-0.192695	0.658157	-0.046959	-0.142839	-0.0456161	0.615701	0.449678	0.291834	0.71457	-0.0736965	-0.403968	0.676277	0.108299	0.129467	-0.40708	0.489852	0.0233323	0.635622	0.261103	0.440829	0.519705	0.257622	0.276246	0.406988	0.664416	-0.392181	0.567077	-0.288279	0.08973	0.397241
PDS5AKD_72h	WAPLKD	0.774476	0.713974	0.76689	0.262911	0.670581	0.661746	0.281875	0.60686	0.0770386	-0.334273	0.347107	0.326435	0.486597	0.4236	0.200018	0.158721	-0.310842	0.715701	0.355706	0.519934	0.299672	-0.126785	-0.0892536	0.486436	0.528637	0.59037	0.612427	0.0186188	-0.207063	0.559778	0.194309	0.204172	-0.0533499	0.39819	0.105192	0.664699	0.137827	0.425705	0.506541	0.261422	0.282549	0.339246	0.539641	0.166975	0.543225	-0.067399	0.353418	0.330001
PDS5AKD_72h	PDS5AKD_72h	1	1	1	1	1	1	1	1	1	1	1	1	1	1	1	1	1	1	1	1	1	1	1	1	1	1	1	1	1	1	1	1	1	1	1	1	1	1	1	1	1	1	1	1	1	1	1	1
PDS5AKD_72h	PDS5BKD	0.717826	0.707222	0.71192	0.329141	0.12538	0.336851	0.255094	0.199327	0.203607	-0.0387362	0.125757	0.111433	0.16637	0.328257	-0.0301915	0.22928	-0.0380898	0.550564	-0.138384	0.715211	-0.0509009	-0.309278	-0.172883	0.679098	0.40396	0.350314	0.695253	0.0630917	-0.41521	0.640298	0.023518	0.0987153	-0.507127	0.473461	-0.0335077	0.611335	0.27835	0.468056	0.450191	0.0290914	0.269899	0.420362	0.649783	0.108517	0.413417	-0.0467623	0.108076	0.426855
PDS5AKD_72h	PDS5ABKD	0.849764	0.809831	0.849197	0.385508	0.86901	0.704823	0.252101	0.571797	-0.156672	-0.0919889	0.361849	0.332396	0.0757757	0.136047	0.0612705	-0.069986	-0.0940916	0.729042	0.537443	0.44223	0.349787	0.3922	0.508235	0.448546	0.566072	0.439648	0.80279	0.180613	-0.210689	0.745905	0.511148	0.567681	-0.475604	0.491852	0.249204	0.572078	0.288177	0.491692	0.522291	0.412216	0.4411	0.179015	0.774701	-0.22817	0.585706	-0.522032	0.348132	0.585365
PDS5AKD_72h	JQ1_plus	-0.253418	-0.421075	-0.234863	-0.354124	0.751064	0.375927	-0.0141538	0.102895	-0.0334109	-0.015929	-0.213801	-0.212799	-0.415658	-0.211358	-0.073758	-0.0510131	-0.0247618	0.205367	0.125618	-0.373911	0.171532	-0.0181524	-0.0343069	-0.326124	-0.133843	0.401781	-0.417478	-0.215572	-0.00657572	-0.287831	-0.312786	-0.353494	-0.275558	-0.378433	-0.145835	-0.480068	-0.336929	-0.3058	-0.419458	0.0217451	-0.276133	0.138264	-0.440878	0.0219501	-0.117637	-0.240717	0.0893866	-0.231483
PDS5BKD	Rad21KD_merged	-0.633646	-0.662656	-0.622258	-0.266076	-0.0572814	-0.10838	-0.414515	-0.333675	-0.220312	0.27608	-0.420183	-0.372654	-0.416225	-0.4551	0.0482808	-0.237191	0.286374	-0.546261	-0.312301	-0.567721	-0.307764	-0.423431	-0.516782	-0.620871	-0.145096	-0.0527847	-0.676817	-0.0378241	-0.220148	-0.302491	-0.248146	-0.303319	0.127572	-0.582123	-0.0491778	-0.52395	-0.313616	-0.588759	-0.45735	-0.42762	-0.461277	-0.592687	-0.68757	-0.256063	-0.330754	-0.166697	-0.239867	-0.172396
PDS5BKD	NIPBLKD_merged	-0.681749	-0.711237	-0.661728	-0.473333	-0.178621	-0.459692	-0.65229	-0.513459	-0.202345	0.303693	-0.472124	-0.38754	-0.611479	-0.606766	-0.276376	-0.228809	0.312261	-0.700904	-0.423614	-0.544679	-0.485678	-0.317511	-0.432863	-0.594636	-0.337328	-0.47572	-0.777563	-0.0401304	-0.466626	-0.820535	-0.359766	-0.394529	-0.567906	-0.692206	-0.165215	-0.7297	-0.422144	-0.586672	-0.618038	-0.557192	-0.697473	-0.671642	-0.768325	-0.240832	-0.34181	-0.268698	-0.534574	-0.281654
PDS5BKD	Mau2KD	-0.68015	-0.641709	-0.662194	-0.277554	-0.165103	-0.46879	-0.715876	-0.47437	-0.081315	0.290727	-0.353764	-0.282877	-0.66739	-0.610818	-0.250281	-0.143958	0.302486	-0.714448	-0.551696	0.06216	-0.504966	-0.327844	-0.421821	-0.0128292	-0.355565	-0.80635	-0.850712	-0.0280068	-0.584886	-0.88452	-0.237862	-0.28651	-0.659988	-0.665033	-0.142215	-0.716165	-0.378301	-0.577952	-0.55583	-0.422133	-0.548288	-0.528747	-0.834295	-0.145959	-0.484028	-0.144745	-0.442629	-0.182381
PDS5BKD	CTCFKD_merged	-0.200095	-0.59418	-0.279954	-0.459213	-0.335287	0.209122	-0.423109	0.342056	-0.342473	-0.228744	-0.460745	-0.385529	0.22918	-0.707017	-0.029521	-0.320227	-0.212105	0.566943	-0.386689	-0.866776	0.138751	-0.704744	-0.698584	-0.840291	-0.449398	-0.0965343	-0.0609279	-0.247301	0.345903	0.231138	-0.662497	-0.68364	0.405868	-0.193208	-0.361851	0.0303595	-0.654678	-0.626184	-0.448832	-0.538132	-0.150034	-0.0954053	0.0589064	-0.391181	-0.557177	0.0462182	0.0857289	-0.424621
PDS5BKD	ESCO1KD_merged	0.853596	0.870419	0.845164	0.777734	0.326378	0.725635	0.702777	0.491781	0.233498	0.0196512	0.411349	0.302656	0.675959	0.700116	0.699095	0.327682	0.0133859	0.875496	0.674254	0.723598	0.774864	0.754176	0.781229	0.668409	0.618063	0.782967	0.849323	0.0575063	0.663414	0.88861	0.599902	0.633426	0.823009	0.738545	0.465885	0.878585	0.689235	0.675134	0.727842	0.626542	0.856994	0.840795	0.809601	0.308747	0.659779	0.256086	0.718671	0.507427
PDS5BKD	WAPLKD	0.847156	0.845185	0.832879	0.801589	0.471879	0.430821	0.752595	0.518999	0.269641	-0.173953	0.480298	0.380115	0.706399	0.733235	0.486108	0.335104	-0.186895	0.876078	0.442471	0.700952	0.693798	0.475355	0.585188	0.708582	0.670305	0.790288	0.810784	0.218632	0.675302	0.895541	0.4402	0.471059	0.618186	0.582905	0.502538	0.860804	0.581758	0.594933	0.668141	0.55387	0.752149	0.739943	0.77083	0.500089	0.767671	0.241546	0.694782	0.437452
PDS5BKD	PDS5AKD_72h	0.717826	0.707222	0.71192	0.329141	0.12538	0.336851	0.255094	0.199327	0.203607	-0.0387362	0.125757	0.111433	0.16637	0.328257	-0.0301915	0.22928	-0.0380898	0.550564	-0.138384	0.715211	-0.0509009	-0.309278	-0.172883	0.679098	0.40396	0.350314	0.695253	0.0630917	-0.41521	0.640298	0.023518	0.0987153	-0.507127	0.473461	-0.0335077	0.611335	0.27835	0.468056	0.450191	0.0290914	0.269899	0.420362	0.649783	0.108517	0.413417	-0.0467623	0.108076	0.426855
PDS5BKD	PDS5BKD	1	1	1	1	1	1	1	1	1	1	1	1	1	1	1	1	1	1	1	1	1	1	1	1	1	1	1	1	1	1	1	1	1	1	1	1	1	1	1	1	1	1	1	1	1	1	1	1
PDS5BKD	PDS5ABKD	0.822095	0.842802	0.808094	0.674612	0.34553	0.608207	0.813982	0.6627	-0.0962322	-0.229154	0.377355	0.309184	0.750627	0.353689	0.52836	-0.0235606	-0.220405	0.857712	0.207367	0.352112	0.647382	-0.212299	-0.00225015	0.274078	0.668457	0.918028	0.896496	0.204453	0.645453	0.933825	0.247911	0.298863	0.863147	0.676691	0.287623	0.882336	0.634805	0.516459	0.628977	0.380289	0.78159	0.382582	0.876136	0.0166258	0.555255	0.327876	0.479858	0.648247
PDS5BKD	JQ1_plus	-0.39135	-0.540554	-0.372163	-0.716827	0.119629	0.0529358	0.202914	0.216524	-0.278422	-0.291119	-0.367948	-0.302296	0.0450659	-0.281286	-0.387595	-0.331674	-0.298406	-0.0336278	-0.394835	-0.477718	0.266347	-0.453629	-0.495639	-0.447958	-0.408149	0.542735	-0.419443	-0.431943	-0.130928	-0.301417	-0.47802	-0.505001	0.160498	-0.522058	-0.363945	-0.57917	-0.527242	-0.36823	-0.473932	-0.338915	-0.239826	-0.077696	-0.459234	-0.14468	-0.623362	0.169968	0.0935564	-0.451979
PDS5ABKD	Rad21KD_merged	-0.819787	-0.723858	-0.81689	0.0711281	-0.750802	-0.591038	-0.479555	-0.626638	-0.325109	-0.260169	-0.600145	-0.591072	-0.43609	-0.464397	-0.417668	-0.280264	-0.270695	-0.779562	-0.331046	-0.316306	-0.692435	-0.351547	-0.442339	-0.311433	-0.557954	-0.152577	-0.747301	-0.662918	-0.573873	-0.361742	-0.554133	-0.54898	-0.1025	-0.656701	-0.690222	-0.584332	-0.390787	-0.737698	-0.578996	-0.749504	-0.677263	-0.559268	-0.748882	-0.512009	-0.633534	-0.560148	-0.591597	-0.358255
PDS5ABKD	NIPBLKD_merged	-0.85487	-0.759307	-0.844797	-0.15751	-0.882509	-0.873833	-0.700884	-0.770325	-0.470308	-0.324991	-0.596999	-0.57232	-0.675655	-0.650669	-0.761087	-0.475707	-0.330946	-0.902811	-0.600392	-0.345133	-0.840644	-0.499423	-0.604325	-0.399417	-0.700965	-0.57804	-0.82846	-0.671966	-0.760862	-0.863015	-0.653049	-0.634268	-0.772539	-0.794522	-0.759832	-0.808574	-0.535913	-0.80376	-0.762783	-0.759711	-0.852293	-0.81368	-0.812551	-0.603151	-0.73469	-0.728209	-0.853404	-0.48261
PDS5ABKD	Mau2KD	-0.85291	-0.712178	-0.843918	-0.00142438	-0.934072	-0.921561	-0.808724	-0.748175	-0.593137	-0.336301	-0.518318	-0.504763	-0.865674	-0.760871	-0.824502	-0.629643	-0.344524	-0.932236	-0.412691	-0.0816771	-0.817757	-0.530086	-0.556734	-0.168028	-0.740593	-0.899081	-0.928681	-0.688646	-0.861375	-0.936343	-0.629291	-0.611103	-0.844112	-0.754385	-0.76987	-0.774158	-0.471362	-0.791891	-0.72501	-0.772919	-0.789084	-0.89276	-0.91337	-0.788167	-0.783297	-0.756872	-0.868865	-0.407431
PDS5ABKD	CTCFKD_merged	-0.0972653	-0.630689	-0.197779	0.0620907	0.114856	0.640557	-0.0169214	0.483778	0.00418988	0.012277	-0.55502	-0.549138	0.531103	0.274601	0.69009	0.16787	-0.0287031	0.808825	0.612055	-0.257097	0.699114	0.635539	0.550447	-0.0524468	-0.121538	-0.194705	0.162195	0.444626	0.737423	0.381214	0.0885693	0.0744886	0.517006	0.140936	0.472663	0.277966	-0.316045	-0.100976	0.0114401	-0.278881	0.125193	0.803925	0.285851	0.594391	0.0761082	0.644541	0.6807	-0.290922
PDS5ABKD	ESCO1KD_merged	0.805852	0.865216	0.804645	0.694503	0.307918	0.723157	0.550605	0.292584	0.146602	-0.526522	0.483584	0.414482	0.579166	0.509361	0.577205	0.19142	-0.524368	0.746951	0.0769842	0.443957	0.52277	0.020645	0.102197	0.47808	0.743571	0.756756	0.863707	0.400881	0.548979	0.872135	0.406412	0.41085	0.793319	0.691797	0.387207	0.850676	0.689218	0.649418	0.698109	0.596313	0.769794	0.475614	0.811472	0.372183	0.458357	0.100286	0.530256	0.587965
PDS5ABKD	WAPLKD	0.868223	0.84358	0.853377	0.526929	0.771702	0.790424	0.636369	0.769863	0.399318	0.145539	0.576117	0.584492	0.700801	0.190628	0.734083	0.444205	0.142783	0.905903	0.699455	0.193043	0.832449	0.413822	0.410872	0.130307	0.697424	0.84525	0.793648	0.315525	0.674939	0.860519	0.394448	0.38821	0.582306	0.515522	0.53201	0.835709	0.559793	0.550352	0.46823	0.630795	0.739314	0.755949	0.73163	0.232775	0.588908	0.353431	0.68981	0.515162
PDS5ABKD	PDS5AKD_72h	0.849764	0.809831	0.849197	0.385508	0.86901	0.704823	0.252101	0.571797	-0.156672	-0.0919889	0.361849	0.332396	0.0757757	0.136047	0.0612705	-0.069986	-0.0940916	0.729042	0.537443	0.44223	0.349787	0.3922	0.508235	0.448546	0.566072	0.439648	0.80279	0.180613	-0.210689	0.745905	0.511148	0.567681	-0.475604	0.491852	0.249204	0.572078	0.288177	0.491692	0.522291	0.412216	0.4411	0.179015	0.774701	-0.22817	0.585706	-0.522032	0.348132	0.585365
PDS5ABKD	PDS5BKD	0.822095	0.842802	0.808094	0.674612	0.34553	0.608207	0.813982	0.6627	-0.0962322	-0.229154	0.377355	0.309184	0.750627	0.353689	0.52836	-0.0235606	-0.220405	0.857712	0.207367	0.352112	0.647382	-0.212299	-0.00225015	0.274078	0.668457	0.918028	0.896496	0.204453	0.645453	0.933825	0.247911	0.298863	0.863147	0.676691	0.287623	0.882336	0.634805	0.516459	0.628977	0.380289	0.78159	0.382582	0.876136	0.0166258	0.555255	0.327876	0.479858	0.648247
PDS5ABKD	PDS5ABKD	1	1	1	1	1	1	1	1	1	1	1	1	1	1	1	1	1	1	1	1	1	1	1	1	1	1	1	1	1	1	1	1	1	1	1	1	1	1	1	1	1	1	1	1	1	1	1	1
PDS5ABKD	JQ1_plus	-0.215254	-0.445048	-0.194043	-0.710189	0.864308	0.541749	0.411979	0.454033	0.0703578	-0.028346	-0.25472	-0.241675	0.289403	0.474647	-0.364711	-0.07197	-0.00362618	0.243903	0.0279175	-0.277725	0.494616	0.10534	-0.0955418	-0.261096	-0.12408	0.659337	-0.346508	-0.092762	0.0936738	-0.223922	-0.375039	-0.404174	0.365731	-0.435588	0.0347827	-0.507416	-0.343637	-0.192428	-0.376839	0.00225511	-0.0392074	0.310634	-0.388029	0.131178	-0.195102	0.517149	0.408099	-0.3811
JQ1_plus	Rad21KD_merged	-0.245077	-0.0494144	-0.270423	-0.252478	-0.758166	-0.656697	-0.476499	-0.42132	-0.539196	-0.277275	-0.0585689	-0.0979552	0.0633235	-0.172998	-0.282854	-0.47992	-0.299092	-0.659675	-0.50084	-0.0943253	-0.670068	-0.114088	0.0273036	-0.111914	-0.608446	-0.576038	-0.114929	-0.382209	-0.591635	-0.430653	-0.0301604	-0.0130468	-0.426001	0.0508482	-0.521147	-0.0955019	-0.351581	-0.110212	-0.0336036	-0.219863	-0.318261	-0.481152	-0.0691014	-0.546734	-0.255163	-0.625144	-0.506112	-0.339295
JQ1_plus	NIPBLKD_merged	-0.177541	0.0181092	-0.21469	-0.0303382	-0.849196	-0.656454	-0.505969	-0.425395	-0.507153	-0.266117	-0.00569118	-0.0797925	-0.0469186	-0.207443	-0.00277101	-0.412826	-0.28998	-0.535812	-0.441995	-0.0825129	-0.699605	-0.132157	0.0509793	-0.0822733	-0.478159	-0.770972	-0.0338609	-0.352881	-0.457142	-0.14176	0.116705	0.121982	-0.58604	0.179345	-0.433189	0.130413	-0.243384	-0.0630122	0.13267	-0.079613	-0.201077	-0.397577	0.000564091	-0.527797	-0.229406	-0.64227	-0.515031	-0.225977
JQ1_plus	Mau2KD	-0.179794	-0.0573515	-0.214623	-0.191425	-0.890722	-0.701958	-0.55019	-0.448637	-0.491946	-0.257296	-0.119799	-0.184593	-0.378784	-0.282044	0.0376684	-0.335487	-0.276846	-0.536236	-0.298243	-0.308869	-0.6686	-0.112325	0.0213513	-0.294072	-0.44012	-0.851844	0.0971013	-0.337295	-0.355077	-0.000966523	0.0700654	0.0776903	-0.59305	0.164275	-0.446517	0.171489	-0.241089	-0.0623605	0.133982	-0.183661	-0.350633	-0.44049	0.12162	-0.465542	-0.0949866	-0.512082	-0.558797	-0.285331
JQ1_plus	CTCFKD_merged	0.164656	0.289644	0.150349	-0.077849	0.0962392	0.53514	0.102261	0.163287	-0.336838	0.0382953	0.165895	0.122547	0.333812	0.638677	-0.0780491	-0.336185	0.0126899	0.291336	0.260419	0.214528	0.521997	0.447123	0.341758	0.194972	0.0365045	-0.30357	0.252137	0.234818	0.264319	0.1672	0.145894	0.161045	0.379217	0.11099	0.333023	0.0938439	0.440562	0.256574	0.19163	0.30876	0.160341	0.476876	0.173656	0.0734685	0.408566	0.302246	0.400085	0.101367
JQ1_plus	ESCO1KD_merged	-0.40342	-0.465141	-0.379573	-0.708103	0.0467613	0.180396	0.124413	-0.0892555	-0.0519722	-0.330946	-0.210473	-0.159724	-0.189212	-0.0371184	-0.388	-0.239592	-0.32264	-0.09015	-0.372452	-0.441669	0.2391	-0.360539	-0.448484	-0.434793	-0.0680686	0.43723	-0.358724	-0.0794413	-0.104185	-0.33185	-0.476631	-0.497668	0.095047	-0.486797	-0.195501	-0.508996	-0.290587	-0.248422	-0.45371	-0.254722	-0.226933	-0.0687482	-0.391205	-0.133182	-0.36982	-0.0292603	0.194256	-0.313759
JQ1_plus	WAPLKD	-0.297474	-0.398831	-0.275029	-0.606776	0.686038	0.490304	0.170285	0.301611	0.0765951	-0.278219	-0.214488	-0.19936	-0.0969968	-0.291256	-0.325156	-0.0762004	-0.218502	0.207396	0.129472	-0.314854	0.452254	-0.169933	-0.402551	-0.297208	-0.0576584	0.667878	-0.29467	-0.200976	-0.034537	-0.268062	-0.389415	-0.414158	0.0426861	-0.412949	-0.0562221	-0.536273	-0.263158	-0.303955	-0.414816	-0.191865	-0.0904493	0.166968	-0.328628	0.0947116	-0.42621	0.314335	0.253101	-0.214336
JQ1_plus	PDS5AKD_72h	-0.253418	-0.421075	-0.234863	-0.354124	0.751064	0.375927	-0.0141538	0.102895	-0.0334109	-0.015929	-0.213801	-0.212799	-0.415658	-0.211358	-0.073758	-0.0510131	-0.0247618	0.205367	0.125618	-0.373911	0.171532	-0.0181524	-0.0343069	-0.326124	-0.133843	0.401781	-0.417478	-0.215572	-0.00657572	-0.287831	-0.312786	-0.353494	-0.275558	-0.378433	-0.145835	-0.480068	-0.336929	-0.3058	-0.419458	0.0217451	-0.276133	0.138264	-0.440878	0.0219501	-0.117637	-0.240717	0.0893866	-0.231483
JQ1_plus	PDS5BKD	-0.39135	-0.540554	-0.372163	-0.716827	0.119629	0.0529358	0.202914	0.216524	-0.278422	-0.291119	-0.367948	-0.302296	0.0450659	-0.281286	-0.387595	-0.331674	-0.298406	-0.0336278	-0.394835	-0.477718	0.266347	-0.453629	-0.495639	-0.447958	-0.408149	0.542735	-0.419443	-0.431943	-0.130928	-0.301417	-0.47802	-0.505001	0.160498	-0.522058	-0.363945	-0.57917	-0.527242	-0.36823	-0.473932	-0.338915	-0.239826	-0.077696	-0.459234	-0.14468	-0.623362	0.169968	0.0935564	-0.451979
JQ1_plus	PDS5ABKD	-0.215254	-0.445048	-0.194043	-0.710189	0.864308	0.541749	0.411979	0.454033	0.0703578	-0.028346	-0.25472	-0.241675	0.289403	0.474647	-0.364711	-0.07197	-0.00362618	0.243903	0.0279175	-0.277725	0.494616	0.10534	-0.0955418	-0.261096	-0.12408	0.659337	-0.346508	-0.092762	0.0936738	-0.223922	-0.375039	-0.404174	0.365731	-0.435588	0.0347827	-0.507416	-0.343637	-0.192428	-0.376839	0.00225511	-0.0392074	0.310634	-0.388029	0.131178	-0.195102	0.517149	0.408099	-0.3811
JQ1_plus	JQ1_plus	1	1	1	1	1	1	1	1	1	1	1	1	1	1	1	1	1	1	1	1	1	1	1	1	1	1	1	1	1	1	1	1	1	1	1	1	1	1	1	1	1	1	1	1	1	1	1	1
[truncated: 193 more columns]

## Sheet: Fig. 9
Fig. 9c
cluster0														cluster1														cluster2														cluster3
	CTCFKD_merged	Rad21KD_merged	NIPBLKD_merged	NIPBL_Rad21_KD	Mau2KD	WAPLKD	PDS5ABKD	PDS5AKD_72h	PDS5BKD	ESCO1KD_merged	Control_2	JQ1_plus			CTCFKD_merged	Rad21KD_merged	NIPBLKD_merged	NIPBL_Rad21_KD	Mau2KD	WAPLKD	PDS5ABKD	PDS5AKD_72h	PDS5BKD	ESCO1KD_merged	Control_2	JQ1_plus			CTCFKD_merged	Rad21KD_merged	NIPBLKD_merged	NIPBL_Rad21_KD	Mau2KD	WAPLKD	PDS5ABKD	PDS5AKD_72h	PDS5BKD	ESCO1KD_merged	Control_2	JQ1_plus			CTCFKD_merged	Rad21KD_merged	NIPBLKD_merged	NIPBL_Rad21_KD	Mau2KD	WAPLKD	PDS5ABKD
chr7:108150000-108525000 107875000-108125000	-0.34227	-1.10607	-0.785218	-1.0578	0.149352	0.203981	0.287139	0.183112	-0.329301	-0.31018	0.0887362	0.033547		chr6:157725000-158125000 158175000-158600000	0.0324404	0.0492082	0.191495	0.281307	0.374535	0.100771	0.230342	0.0477603	-0.274865	-0.222428	0.164216	-0.0326106		chr12:42125000-42450000 40925000-42000000	0.330139	-1.15871	-1.4269	-1.69269	-1.24815	0.381327	0.78672	0.49167	0.227217	0.446962	0.0734862	-0.0141492		chr18:37600000-38475000 40150000-41900000	-0.175478	-0.100981	-0.697086	-0.957527	-0.416077	0.642287	0.862249
chr2:102375000-102725000 102800000-104875000	0.30887	-0.23016	-0.278147	-0.377084	-0.337575	0.0794908	0.0559937	0.0625666	-0.139608	0.100681	0.104793	0.111351		chr8:22100000-22225000 23025000-23400000	0.0758365	0.31307	0.132636	0.0639867	0.0523679	0.408923	1.15344	0.157713	0.487677	0.0146934	-0.0640963	0.249856		chr11:31900000-32225000 30375000-31175000	0.760611	-0.423127	-1.18228	-1.48772	-1.2814	0.522937	1.00805	0.259171	0.432066	0.853234	-0.0195412	0.0701985		chr20:31625000-31800000 28725000-30975000	0.939672	-0.392091	-1.4117	-1.2139	-0.710249	0.468415	1.70787
chr2:117825000-118200000 114800000-117750000	0.151616	-0.486138	-0.689528	-0.61765	-0.62225	0.163665	0.454255	-0.0647529	0.149928	0.329901	0.182465	0.0604193		chr6:160900000-161350000 159675000-159775000	0.213773	-0.0270118	-0.0980001	-0.164903	-0.473	0.0993568	0.280388	-0.14052	0.12801	0.218277	0.133094	0.181999		chr2:128300000-128725000 128725000-129975000	-0.0920097	-0.79873	-0.951614	-1.23427	-0.782529	0.125362	0.204922	-0.0396579	0.0629379	0.0914237	0.0636935	-0.0136881		chr7:35675000-35950000 37250000-37800000	0.644828	0.331996	-0.41672	-0.274663	-0.638747	0.803849	1.66203
chr2:128300000-128725000 121925000-126975000	0.0425488	-0.206311	-0.0353076	-0.103834	0.0748458	-0.199699	-0.294974	-0.328058	-0.329862	-0.0836638	0.159448	0.145545		chr19:43525000-43825000 44950000-45350000	-0.108011	0.532222	0.0503323	-0.27755	0.101529	0.24898	1.09127	0.213737	0.229553	0.0736928	0.148542	-0.0143808		chr7:149225000-149750000 146250000-147225000	0.0625213	-0.633439	-0.791476	-1.29555	-1.52956	0.733661	0.9225	0.0790015	0.285895	0.115849	-0.0940769	0.188151		chr6:32850000-33225000 33725000-34125000	1.20508	0.182276	-0.218648	-0.363886	-0.417884	0.912148	1.40516
chr3:59925000-60025000 60025000-60800000	0.0144668	-0.267243	-0.491265	-0.49222	-0.41275	-0.0113402	-0.00736895	0.0493552	-0.0414095	0.0763129	0.100489	0.0255312		chr12:109100000-109400000 110900000-111300000	0.188895	0.672734	0.474052	0.426559	0.273942	0.370426	0.811258	-0.280047	0.607133	0.0751457	0.102444	0.05905		chr11:57300000-57775000 56625000-56875000	0.152744	-0.709683	-1.53919	-1.70079	-1.17538	0.610462	1.19163	0.0570458	0.115565	0.488085	0.0412768	0.0369302		chr4:41275000-41650000 42550000-42950000	0.622069	0.706156	-1.1658	-0.393591	-0.152861	-0.39107	0.832013
chr3:59925000-60025000 60875000-61400000	-0.141269	-0.377044	-0.837493	-0.992335	-0.601105	0.400016	0.18736	0.0754355	0.418407	0.245224	0.0954024	0.210834		chr8:22225000-22575000 23025000-23400000	0.00313882	0.298898	0.0987566	-0.0829017	-0.0958975	0.274191	0.915627	0.0665304	0.401	0.326118	0.00105543	0.172621		chr4:71725000-72250000 70600000-71025000	1.05288	-0.664784	-1.82247	-1.99141	-0.410708	0.550091	1.40471	0.366234	0.503154	0.463659	0.0975977	0.11656		chr9:13075000-13425000 10025000-12625000	1.33186	-0.000256376	-0.308599	-0.0703638	-0.059005	0.265288	0.72506
chr3:62325000-62625000 60875000-61400000	0.0792102	-0.249702	-0.609916	-0.811046	-0.363717	0.416152	0.411476	-0.127702	-0.0221264	0.146719	0.0555507	0.181619		chr12:108525000-109100000 109950000-110425000	-0.25973	0.162438	0.199961	0.182234	0.0388412	0.223994	0.385816	-0.162276	0.219088	-0.126306	0.121149	0.00632674		chr12:32750000-32925000 34050000-34675000	-0.0365362	-0.978565	-1.78399	-2.83704	-0.331407	0.488067	1.00768	0.276637	0.49373	0.196244	0.0574158	0.0908482		chr6:133900000-134100000 131925000-132225000	0.968271	0.655702	-0.369829	-0.56406	-0.529703	0.549265	0.495253
chr3:68850000-68950000 68075000-68850000	-0.0449639	-0.59282	-0.384255	-0.53035	-0.55905	-0.195493	-0.177644	-0.0215911	-0.229296	0.0250452	0.082854	0.0198553		chr6:42875000-43175000 43625000-44325000	0.115619	0.945137	0.349981	0.241866	-0.0500977	0.123009	0.805984	0.116179	0.547937	0.317571	0.103266	0.138888		chr4:41650000-41950000 39450000-40000000	0.104254	-0.0567313	-1.22061	-1.59964	0.137847	0.53274	1.16323	0.153878	-0.0282904	-0.250783	-0.0368118	0.262955		chr6:85325000-85525000 85750000-87000000	0.763988	-0.330162	-1.09242	-1.07875	-1.17766	0.0760546	0.739656
chr3:75175000-75650000 75850000-77350000	-0.156928	-0.562415	-0.487121	-0.681962	-0.643057	0.22195	0.239907	-0.0165004	-0.117234	0.161127	0.176832	0.181967		chr8:127725000-128175000 130100000-130700000	0.0555643	1.06285	0.826346	1.22974	0.762782	0.233524	1.04155	-0.111162	0.424993	0.218381	0.244305	0.322979		chr10:97875000-98100000 97375000-97725000	0.363262	-0.764057	-1.38667	-1.6966	-0.526956	0.233878	0.43545	0.109899	-0.300283	-0.0662848	0.013736	-0.029289		chr18:40150000-41900000 38475000-38925000	0.07653	-0.114664	-0.588902	-0.801481	-0.464973	0.420936	0.615658
chr3:75175000-75650000 77350000-77775000	-0.653443	-0.46924	-0.423671	-0.569688	-0.320451	0.323513	0.287065	-0.173673	0.141232	-0.0727191	0.206096	0.220015		chr8:23025000-23400000 22225000-22575000	0.00313882	0.298898	0.0987566	-0.0829017	-0.0958975	0.274191	0.915627	0.0665304	0.401	0.326118	0.00105543	0.172621		chr10:24300000-24550000 23575000-24150000	0.0524318	-0.985866	-1.29765	-1.49618	-0.969352	0.279769	0.474435	0.104027	0.289966	0.342785	0.0309619	0.0754071		chr22:39525000-40025000 38750000-39125000	0.674229	0.159892	-0.830033	-1.26998	-0.417	0.770254	1.24446
chr3:118850000-119125000 118100000-118475000	0.149301	-0.426918	-0.496327	-0.659013	-0.465248	-0.0265697	0.15622	0.240688	0.0147738	0.17824	0.151538	0.152579		chr12:110900000-111300000 112975000-113450000	0.134359	0.284933	0.195431	0.621826	0.346971	0.113939	0.01127	-0.270888	0.215754	-0.280855	0.101045	0.221831		chr12:32350000-32675000 34050000-34675000	0.192115	-0.178548	-1.5517	-1.96942	-0.555419	-0.198847	0.972943	-0.447014	0.320652	-0.0974855	0.242315	0.0366767		chr3:158700000-158825000 157125000-157550000	0.175574	-0.25405	-0.67655	-0.764081	-0.511804	0.505723	0.591757
chr3:118850000-119125000 118475000-118800000	0.338526	-0.0731617	-0.0784152	-0.0586554	-0.166046	-0.120689	-0.023079	0.0646865	-0.169399	0.0706071	0.106845	0.222656		chr19:44950000-45350000 43525000-43825000	-0.108011	0.532222	0.0503323	-0.27755	0.101529	0.24898	1.09127	0.213737	0.229553	0.0736928	0.148542	-0.0143808		chr4:41650000-41950000 40825000-41275000	-0.0914453	-0.62994	-1.11485	-1.81755	0.0241941	0.288005	0.439616	0.00344618	-0.106477	-0.0771569	0.0888554	0.092875		chr7:55400000-55575000 51475000-54275000	-0.0119381	-0.30604	-0.846989	-0.811474	-0.527509	0.362785	1.09967
chr4:42125000-42225000 42550000-42950000	0.249109	-0.286673	-0.456743	-0.484926	-0.534579	0.19854	0.203529	0.0806178	0.132049	0.117293	0.0430306	0.317612		chr6:43625000-44325000 42875000-43175000	0.115619	0.945137	0.349981	0.241866	-0.0500977	0.123009	0.805984	0.116179	0.547937	0.317571	0.103266	0.138888		chr10:117175000-117425000 119100000-119525000	-0.0756495	-0.626623	-1.21129	-1.40704	-0.799886	0.262685	0.894587	-0.113874	0.217308	-0.0204502	-0.0128273	0.189968		chr20:40950000-41675000 39100000-40650000	0.280183	-0.499795	-0.985072	-1.10456	-0.484926	0.241966	0.505203
chr4:42125000-42225000 43025000-43125000	0.289342	-0.515497	-0.495709	-0.423792	-0.62441	0.309402	0.319044	0.160625	0.479589	0.13732	0.250281	0.680174		chr8:127725000-128175000 129875000-130075000	-0.0229476	0.171198	-0.094518	-0.121874	0.424348	0.373868	1.20819	0.508489	0.607571	0.364107	0.253319	-0.01044		chr4:74825000-75475000 75550000-75950000	0.0852115	-1.14169	-1.27834	-0.887849	-0.605713	0.404047	0.239282	-0.205565	0.0321698	-0.335354	0.236524	0.12778		chr22:38750000-39125000 39525000-40025000	0.674229	0.159892	-0.830033	-1.26998	-0.417	0.770254	1.24446
chr2:101900000-102300000 102800000-104875000	0.375161	-0.388822	-0.663162	-0.77193	-0.86185	-0.146742	0.0638722	-0.00467139	-0.326992	0.256535	0.0541437	0.0209526		chr19:32600000-33100000 34100000-34500000	0.321075	0.0274391	-0.0468467	-0.251952	-0.170481	0.273003	0.573018	0.117911	0.459395	0.298893	-0.014306	0.0626351		chr10:23150000-23250000 23575000-24150000	0.0860224	-0.735669	-0.83632	-1.12716	-0.59647	0.341021	0.106928	0.0643123	0.159011	0.306797	0.0544984	0.196522		chr5:119075000-119425000 116125000-118825000	0.612319	-0.573865	-0.992906	-0.859612	-0.625716	-0.0152022	0.444349
chr4:42225000-42525000 42550000-42950000	0.0872247	-0.301356	-0.282224	-0.414456	-0.445776	0.0599802	-0.146747	-0.0457545	-0.105142	0.0180724	0.0765166	0.182831		chr19:44950000-45350000 46700000-47225000	-0.404776	0.48767	0.389754	0.647357	0.27986	-0.496266	-0.362512	-0.231366	-0.110086	-0.119892	0.114343	0.0198769		chr4:121175000-121750000 119275000-119525000	0.146144	-0.263355	-1.05874	-1.52301	-0.478583	0.686255	0.727857	0.176782	0.681023	0.575643	-0.0748996	0.118734		chr3:157125000-157550000 158700000-158825000	0.175574	-0.25405	-0.67655	-0.764081	-0.511804	0.505723	0.591757
chr5:6275000-6825000 2050000-5050000	0.0976095	-0.198365	-0.183033	-0.318561	0.124659	0.0171808	-0.0539161	-0.244084	-0.0224557	-0.0611911	0.0620713	0.0903818		chr8:23025000-23400000 22100000-22225000	0.0758365	0.31307	0.132636	0.0639867	0.0523679	0.408923	1.15344	0.157713	0.487677	0.0146934	-0.0640963	0.249856		chr4:146525000-146900000 147600000-147900000	0.639583	-0.691145	-1.42219	-1.93078	-0.328706	-0.24923	1.139	0.079743	0.0348577	0.173012	0.194491	-0.0293251		chr12:69300000-69675000 71600000-71725000	0.316823	0.361937	-0.294885	-0.576932	-0.247516	0.666461	1.13004
chr5:6275000-6825000 5050000-5400000	0.162614	-0.325944	-0.425979	-0.672662	0.0585693	-0.0390741	0.0153487	-0.224958	-0.0138586	0.246218	0.107609	0.0603519		chr8:109675000-110025000 107825000-108775000	0.0107129	0.132829	0.0483301	-0.340771	0.069305	0.207137	-0.186819	-0.00442691	0.186295	0.0177598	-0.0685758	0.281465		chr22:31525000-31650000 32550000-33100000	0.124276	-0.286749	-1.61413	-2.06751	-1.11085	0.382491	1.3845	-0.0594731	0.336511	0.354826	0.0059836	-0.418051		chr6:31125000-31475000 30075000-30400000	0.506561	0.673473	-0.193293	-0.560132	-0.493027	1.06919	1.53838
chr5:6275000-6825000 5500000-6275000	-0.349012	-0.596174	-0.732031	-0.910849	-0.531752	0.0139565	0.0433899	-0.0800739	0.0454159	0.18471	0.0444243	0.0531713		chr7:44575000-45125000 44025000-44550000	0.570064	-0.0928081	-0.233023	-0.25694	-0.102732	0.246956	0.466776	-0.0287696	0.133382	0.0625717	0.137589	0.0221626		chr10:29975000-30350000 29500000-29975000	0.244175	-0.925876	-0.944099	-1.31283	-0.323907	0.159232	0.249156	0.268938	-0.194039	-0.0869387	0.00989165	-0.012678		chr22:44650000-44775000 43225000-43875000	0.734893	-0.308206	-0.710215	-1.10311	-0.912238	0.628025	0.512766
chr5:6275000-6825000 6825000-7775000	0.177385	-0.680873	-0.68351	-0.872955	-0.536373	0.263627	0.288885	0.113156	0.0709777	0.0809378	0.0342398	0.012324		chr9:127450000-128100000 128200000-128600000	-0.0813022	-0.0589211	0.22568	0.196344	0.100736	-0.0212503	0.134353	0.071688	-0.240774	-0.259197	0.125312	-0.00412585		chr1:33100000-33475000 33525000-34750000	0.192161	-1.26448	-1.61359	-2.02135	-0.350577	0.19402	0.743508	0.108559	-0.504898	0.0387903	0.134451	0.107238		chr7:149225000-149750000 147700000-148350000	0.427337	-0.161387	-0.317253	-0.839315	-1.33673	0.710025	1.16072
chr5:7925000-8225000 6825000-7775000	0.673155	0.0362205	-0.0471459	-0.162322	-0.0219508	-0.303565	-0.192211	0.00041682	-0.0139289	-0.116696	0.0354474	0.341611		chr7:5975000-6425000 5200000-5750000	0.57812	0.222762	0.242087	0.201677	0.029713	0.186373	0.311979	-0.056364	0.206658	-0.0215812	0.123643	0.0830322		chr2:109500000-109725000 108850000-109125000	0.0274415	-0.936364	-1.43518	-2.1011	-0.626044	0.378305	0.437383	0.134025	0.0469496	0.101626	0.0337198	0.036543		chr1:41225000-41500000 42900000-43150000	1.13713	0.777107	-0.625131	-0.898597	-0.341621	0.651967	1.54492
chr5:11000000-11250000 11250000-12000000	0.1097	-0.315372	-0.651331	-0.768348	-0.680558	0.0233247	0.106057	0.0197095	0.0783152	0.0986225	0.129962	0.0449672		chr7:5200000-5750000 5975000-6425000	0.57812	0.222762	0.242087	0.201677	0.029713	0.186373	0.311979	-0.056364	0.206658	-0.0215812	0.123643	0.0830322		chr17:6975000-7125000 7300000-7600000	-0.82365	-0.431045	-0.952657	-1.28635	-1.03307	0.385175	0.785001	-0.0272603	0.509857	0.488781	0.059379	0.112024		chr6:170225000-170600000 168150000-168800000	0.20458	0.0230622	-0.493656	-0.720561	-0.534305	0.239799	1.24097
chr5:15075000-15375000 12000000-13125000	0.223102	0.237929	-0.10464	-0.857417	-0.168193	0.579523	0.28334	0.330476	0.45778	0.241495	-0.249116	0.16007		chr4:75550000-75950000 76125000-77200000	0.118148	0.0623065	-0.023393	-0.0773748	0.135094	0.256411	0.456379	-0.0667159	0.197803	0.115679	0.0482765	0.159792		chr19:19025000-19125000 20500000-21875000	-0.0452545	-0.777592	-1.50577	-1.00044	-0.873443	0.939287	1.79484	-0.152051	0.403106	0.288551	0.111766	0.210611		chr1:42900000-43150000 41225000-41500000	1.13713	0.777107	-0.625131	-0.898597	-0.341621	0.651967	1.54492
chr5:42775000-42875000 44825000-45875000	0.286048	-0.0517682	-0.315065	-0.51235	-0.080263	0.118564	0.74276	0.110684	0.335556	0.0798073	0.0395164	0.323386		chr9:94650000-95125000 92100000-92775000	0.206575	0.541074	0.411626	0.387937	-0.0627107	-0.17517	0.174179	0.0174981	-0.222112	-0.112294	-0.0229137	0.138516		chr19:19125000-19500000 19675000-20175000	0.515198	-0.855262	-1.33263	-1.2143	-0.904737	0.435727	0.955941	0.30215	-0.140168	0.0859247	0.265455	0.00214973		chr8:66600000-67475000 64300000-65550000	0.90904	-0.227489	-0.349223	-0.43606	-0.649717	0.323048	1.24301
chr5:50825000-50975000 50975000-52650000	-0.155088	-0.442829	-0.557235	-0.625649	-0.576832	-0.117422	-0.0596768	-0.0485233	-0.239286	0.0715074	0.0601263	0.129786		chr7:5200000-5750000 5975000-6425000	0.57812	0.222762	0.242087	0.201677	0.029713	0.186373	0.311979	-0.056364	0.206658	-0.0215812	0.123643	0.0830322		chr3:27725000-28325000 27125000-27375000	0.075829	-1.11933	-1.50192	-1.67785	-0.657486	0.520769	0.518625	0.0740833	0.0280566	0.0426755	0.131973	-0.0133872		chr22:21975000-22350000 20100000-20375000	0.123855	-0.0132148	-0.812139	-1.37789	-0.579267	-0.246178	0.935496
chr5:115625000-116075000 116125000-118825000	0.21068	-0.534231	-0.617926	-0.689552	-0.678441	0.430716	0.621468	0.337118	0.142389	0.340419	0.0732916	0.0922686		chr9:92100000-92775000 94650000-95125000	0.206575	0.541074	0.411626	0.387937	-0.0627107	-0.17517	0.174179	0.0174981	-0.222112	-0.112294	-0.0229137	0.138516		chr19:19125000-19500000 20500000-21875000	0.0483491	-0.948116	-1.47693	-1.3186	-0.95942	0.72155	1.17437	0.294303	-0.0139132	0.088473	0.2627	0.118518		chr17:34950000-35150000 32500000-34125000	0.294592	-0.361006	-0.865964	-1.09921	-0.487049	0.368671	0.407434
chr5:174000000-174400000 174400000-174925000	0.263479	-0.287512	-0.330952	-0.361868	-0.142311	-0.0774061	0.0738671	-0.00801699	-0.119667	0.0909313	0.119595	0.108435		chr19:39425000-39525000 40650000-40800000	0.322494	0.580682	0.559366	0.460136	0.439158	0.196394	0.30305	-0.104074	0.26529	0.0420848	0.0779655	0.141832		chr19:57175000-57275000 58175000-58575000	-0.169985	-0.837385	-0.823251	-1.261	-1.32319	1.01144	1.05081	0.260877	0.405056	0.0740034	-0.0886195	0.134526		chr22:41950000-42525000 43225000-43875000	0.375547	-0.0587204	-0.465199	-0.54857	-0.27637	0.713194	1.72936
chr5:174000000-174400000 174975000-175325000	0.194469	-0.529202	-0.699461	-0.876576	-0.283767	0.14486	0.250016	-0.00733115	-0.0750809	0.110104	0.12295	0.0752493		chr12:110900000-111300000 112500000-112975000	-0.209526	0.308865	0.426717	0.46714	0.154108	0.0231761	-0.219447	-0.524931	0.221985	-0.143167	0.0341611	0.262157		chr19:35650000-36025000 36325000-37225000	0.484999	-0.642935	-1.21391	-1.24611	-0.995762	1.03366	1.50198	0.44958	0.578104	0.468426	0.18892	0.180971		chr4:41275000-41650000 43025000-43125000	0.802634	0.688036	-0.83204	-0.706334	-1.54804	0.36403	1.43992
chr5:174000000-174400000 175325000-175450000	-0.106219	-0.633983	-0.711416	-0.853265	-0.069947	0.152083	0.044374	-0.0477336	-0.137727	-0.142743	0.0914154	-0.0425224		chr19:39425000-39525000 41275000-41425000	0.00538598	0.736349	0.538653	0.458868	0.0954284	-0.323462	0.445299	-0.121826	0.411579	0.109677	-0.289657	0.136226		chr4:41650000-41950000 40825000-41275000	-0.0914453	-0.62994	-1.11485	-1.81755	0.0241941	0.288005	0.439616	0.00344618	-0.106477	-0.0771569	0.0888554	0.092875		chr1:46350000-46700000 47375000-47925000	0.731595	-0.485502	-0.957195	-0.837472	-0.493996	0.361669	0.921137
chr4:42225000-42525000 43025000-43125000	0.181412	-0.570895	-0.496674	-0.547396	-0.678326	0.866267	0.15928	0.5335	0.266272	0.103234	0.166813	0.0358311		chr9:83175000-83575000 83925000-84350000	0.613381	0.149136	-0.0697555	0.202439	0.237253	0.138874	0.14871	-0.0850341	0.0792814	0.415218	0.110596	0.181012		chr3:59575000-59875000 60025000-60800000	0.23747	-0.632483	-1.22877	-1.51098	-0.643084	0.215604	0.217292	-0.0342936	-0.0884408	0.18954	0.118183	0.0844999		chr3:158700000-158825000 157125000-157550000	0.175574	-0.25405	-0.67655	-0.764081	-0.511804	0.505723	0.591757
chr2:84300000-84875000 83400000-84300000	0.515755	-0.244106	-0.37561	-0.391066	-0.367432	-0.232773	-0.0941669	-0.0660732	-0.0478077	0.139548	0.168065	0.146256		chr9:79575000-79700000 77725000-78250000	-0.0603442	0.32845	0.012725	0.139048	0.798912	0.187855	1.01219	0.433859	-0.0609042	0.0268646	0.1487	0.0468552		chr19:35650000-36025000 37300000-37825000	0.0727157	-0.762792	-1.24865	-1.49493	-1.11083	1.25389	1.3234	0.236372	0.6242	0.306502	0.0214547	0.208647		chr19:12925000-13275000 11625000-12625000	-0.0216748	-0.0333268	-0.528867	-0.414004	-0.599345	0.713681	0.958277
chr2:60650000-60750000 58775000-60650000	0.129244	-0.305424	-0.30349	-0.197956	-0.325732	-0.00725771	0.30664	0.0573811	0.204188	0.105662	0.141574	0.0705908		chr19:40650000-40800000 39425000-39525000	0.322494	0.580682	0.559366	0.460136	0.439158	0.196394	0.30305	-0.104074	0.26529	0.0420848	0.0779655	0.141832		chr12:71600000-71725000 73225000-74425000	0.233715	-1.17521	-1.26932	-1.20102	-0.867814	0.350188	0.909678	0.0549401	0.337451	0.340141	0.062764	-0.204281		chr22:43225000-43875000 41950000-42525000	0.375547	-0.0587204	-0.465199	-0.54857	-0.27637	0.713194	1.72936
chr2:23150000-23325000 21100000-23150000	0.00383752	-0.515214	-0.642844	-0.802852	-0.627017	0.128675	0.219584	0.129187	0.013876	0.22744	0.0995858	0.0615099		chr19:34100000-34500000 32600000-33100000	0.321075	0.0274391	-0.0468467	-0.251952	-0.170481	0.273003	0.573018	0.117911	0.459395	0.298893	-0.014306	0.0626351		chr2:216700000-217075000 218250000-218550000	-0.0840249	-0.585993	-1.01177	-2.29402	-0.448189	0.590139	1.07802	0.435645	0.437795	0.0982865	-0.0115609	0.335029		chr6:38725000-39350000 40350000-40875000	0.129309	-0.0761283	-0.548995	-0.977707	-0.431647	0.232985	0.375274
chr19:41875000-42550000 41275000-41425000	-0.237182	-0.36142	0.0193244	0.0544298	-0.231194	-0.246529	-0.364233	-0.223386	-0.111887	-0.213114	0.136142	0.121426		chr19:41275000-41425000 39425000-39525000	0.00538598	0.736349	0.538653	0.458868	0.0954284	-0.323462	0.445299	-0.121826	0.411579	0.109677	-0.289657	0.136226		chr19:54125000-54475000 51875000-52225000	-0.0430861	-0.468358	-0.874218	-1.05561	-0.54008	0.726565	0.81685	0.341375	0.321847	0.085626	-0.0433805	-0.139992		chr7:54750000-55275000 57125000-57475000	0.120381	0.0913812	-1.01321	-0.678777	-0.765572	0.356764	0.88677
chr19:45900000-46250000 45400000-45750000	0.0816662	-0.180971	-0.428213	-0.465972	-0.383726	0.3916	0.704137	0.110377	0.143864	-0.0184054	0.137529	0.00834985		chr7:5975000-6425000 5200000-5750000	0.57812	0.222762	0.242087	0.201677	0.029713	0.186373	0.311979	-0.056364	0.206658	-0.0215812	0.123643	0.0830322		chr3:10725000-11050000 9750000-10300000	0.49923	-1.05261	-1.65638	-2.26453	-0.347818	0.429861	0.917302	0.254498	-0.167555	0.144099	0.147658	0.275928		chr22:49775000-50125000 50125000-50750000	0.54987	-0.5591	-0.712475	-0.923433	-0.738366	0.334825	0.541382
chr19:45900000-46250000 46700000-47225000	-0.107152	-0.0609033	-0.29213	-0.338824	-0.234266	0.34957	0.147097	0.0565676	0.153447	0.0631218	0.152592	0.0859574		chr12:110900000-111300000 109100000-109400000	0.188895	0.672734	0.474052	0.426559	0.273942	0.370426	0.811258	-0.280047	0.607133	0.0751457	0.102444	0.05905		chr12:71600000-71725000 72750000-73225000	0.445197	-1.36187	-1.18683	-1.15968	-1.10025	-0.286366	0.458934	-0.235928	-0.126267	0.018893	-0.0100096	-0.0590413		chr7:50425000-50675000 51475000-54275000	0.433701	-0.320227	-0.42216	-0.433532	-0.757013	0.267857	0.731668
chr19:46250000-46575000 46700000-47225000	0.141978	-0.283098	-0.475767	-0.621296	-0.496201	0.342834	0.386981	0.179936	0.168476	0.188481	0.0792582	0.0502441		chr7:156925000-157400000 158575000-158975000	0.275862	-0.144249	-0.056206	-0.17206	0.0183144	0.540833	0.583274	0.285224	0.128628	0.252517	0.0863689	-0.0123358		chr17:6650000-6975000 7200000-7300000	0.281143	-0.818455	-1.75431	-2.13876	-0.477961	0.228451	0.533026	-0.0713039	-0.0589721	0.315937	0.143321	0.212776		chr6:33725000-34125000 32850000-33225000	1.20508	0.182276	-0.218648	-0.363886	-0.417884	0.912148	1.40516
chr19:47750000-48275000 45400000-45750000	-0.443045	0.0585204	-0.0143604	-0.379889	-0.275822	-0.562664	-0.419822	-0.117784	0.00904227	-0.184391	2.73814e-05	-0.153731		chr6:158175000-158600000 157725000-158125000	0.0324404	0.0492082	0.191495	0.281307	0.374535	0.100771	0.230342	0.0477603	-0.274865	-0.222428	0.164216	-0.0326106		chr4:54300000-54925000 55325000-55425000	0.645989	-0.714211	-1.39093	-1.71711	-0.0183537	0.0628771	0.616514	0.193088	-0.0297951	0.00367411	0.0645807	0.00799401		chr7:5200000-5750000 3925000-4525000	0.477314	-0.0184287	-1.15407	-0.934156	-0.531138	0.345789	1.77253
chr19:47750000-48275000 46700000-47225000	-0.323385	-0.0183086	-0.33507	-0.824276	-0.381251	0.186815	0.675049	0.0925583	0.232851	0.0182482	0.130596	0.018443		chr12:110625000-110900000 109100000-109400000	0.0232434	0.801086	0.522342	0.458783	0.322655	0.507347	0.674372	-0.165637	0.637911	0.045172	0.0191021	0.197038		chr3:8975000-9300000 9750000-10300000	-0.109551	-0.727576	-1.39636	-1.52738	-0.569967	0.228362	0.619229	-0.165356	-0.0946342	0.119898	0.219493	0.190955		chr1:219875000-220150000 218300000-218675000	0.548614	-0.13579	-1.08665	-1.44263	-0.381034	0.339752	1.34872
chr19:54125000-54475000 55075000-55650000	0.44784	-0.261518	-0.277368	-0.257852	-0.108756	0.120216	0.105711	0.0483358	-0.16119	-0.0737453	0.087619	0.13147		chr9:83925000-84350000 82625000-83125000	0.519822	0.412525	0.306972	0.320964	-0.0228177	0.280474	0.70285	0.0677598	0.418296	0.328071	0.125501	0.26074		chr3:8975000-9300000 8650000-8950000	-0.389631	-1.35311	-1.20836	-1.65409	-0.279631	0.0042275	-0.0618335	-0.141411	-0.1334	-0.358598	0.0676029	-0.0745902		chr9:92100000-92775000 90125000-90800000	0.277146	0.504165	-0.518891	-0.437821	-0.181169	1.06284	2.0814
chr19:55650000-55775000 55075000-55650000	-0.324565	-0.465975	-0.523877	-0.531448	-0.227474	-0.073729	0.141439	-0.163332	0.0565502	-0.0368373	0.0397856	0.021301		chr9:77725000-78250000 79575000-79700000	-0.0603442	0.32845	0.012725	0.139048	0.798912	0.187855	1.01219	0.433859	-0.0609042	0.0268646	0.1487	0.0468552		chr17:6650000-6975000 7300000-7600000	-0.57419	-0.577502	-1.85674	-2.28219	-1.25021	0.304093	1.17249	-0.0510289	0.23808	0.496367	0.0151573	0.0431804		chr1:6075000-6475000 7075000-7650000	0.821978	0.162845	-0.514143	-0.546775	-0.37744	0.518567	0.84207
chr20:31800000-32100000 31625000-31800000	-0.388617	-0.406669	-0.404864	-0.665448	-0.255817	0.433851	0.243732	0.322269	-0.0735963	-0.0242407	-0.0460699	-0.0840372		chr7:44025000-44550000 44575000-45125000	0.570064	-0.0928081	-0.233023	-0.25694	-0.102732	0.246956	0.466776	-0.0287696	0.133382	0.0625717	0.137589	0.0221626		chr19:58175000-58575000 55850000-57150000	-0.334593	-0.782587	-0.867648	-1.06258	-0.999764	0.971854	1.10074	0.0452734	0.387982	-0.043573	0.0440176	-0.00209256		chr1:22625000-22950000 21225000-21325000	-0.106889	0.206612	-0.432733	-0.791931	-0.638395	0.621356	0.895442
chr21:31750000-32250000 31650000-31750000	0.139717	-0.631604	-0.613977	-0.544904	-0.107826	-0.103126	-0.182783	0.0011886	-0.303895	-0.164038	0.0332289	0.022996		chr7:158575000-158975000 156925000-157400000	0.275862	-0.144249	-0.056206	-0.17206	0.0183144	0.540833	0.583274	0.285224	0.128628	0.252517	0.0863689	-0.0123358		chr2:108850000-109125000 109500000-109725000	0.0274415	-0.936364	-1.43518	-2.1011	-0.626044	0.378305	0.437383	0.134025	0.0469496	0.101626	0.0337198	0.036543		chr12:71600000-71725000 69300000-69675000	0.316823	0.361937	-0.294885	-0.576932	-0.247516	0.666461	1.13004
chr21:31750000-32250000 32325000-32750000	0.0501264	-0.288434	-0.729246	-0.841596	-0.231856	0.00145184	0.654039	-0.00145681	0.166708	0.148699	0.20609	0.01573		chr12:110625000-110900000 112500000-112975000	-0.404459	0.326051	0.651219	0.776704	0.346511	-0.132682	-0.104881	-0.455977	0.144963	-0.345611	0.0277701	0.149722		chr10:78050000-79050000 79050000-79250000	-0.109597	-0.838685	-0.908016	-1.42524	-0.53968	0.152132	0.0373168	-0.0286765	0.142113	-0.030718	-0.0282376	0.0508998		chr3:136050000-136350000 134200000-134500000	0.71844	0.0589071	-0.62094	-0.978473	-0.0116372	-0.0399139	0.0311065
chr21:32775000-33175000 32325000-32750000	-0.067991	-0.538457	-0.510978	-0.562024	-0.086204	-0.117965	-0.430226	-0.235414	-0.229712	-0.205432	0.119196	-0.102781		chr16:74425000-74650000 75125000-75625000	0.17812	0.0927082	0.174402	-0.00794642	0.30024	0.143757	0.569515	0.111229	0.0910219	0.0639792	0.0358834	0.148415		chr3:10725000-11050000 11075000-11825000	0.29259	-1.05463	-1.38364	-1.50111	-0.493267	0.245703	0.319277	0.109049	-0.19209	0.0551955	0.0959132	0.0551212		chr22:50125000-50750000 49775000-50125000	0.54987	-0.5591	-0.712475	-0.923433	-0.738366	0.334825	0.541382
chr21:42150000-42475000 41600000-42100000	-0.233864	-0.858676	-1.01194	-1.20835	-0.0928111	-0.0865111	0.399307	0.130166	-0.332088	-0.0539581	0.147444	0.0422283		chr5:32175000-32625000 33625000-33975000	0.197275	0.305609	-0.127923	-0.454227	0.0596971	-0.0988917	0.639674	0.235196	0.370313	0.233727	0.0365275	0.133783		chr8:22100000-22225000 20475000-20925000	0.42869	-0.431261	-1.95804	-4.34293	-1.85302	0.684454	2.02408	0.0864101	0.592118	0.543821	0.140772	0.216835		chr1:7075000-7650000 6075000-6475000	0.821978	0.162845	-0.514143	-0.546775	-0.37744	0.518567	0.84207
chr22:49600000-49725000 47175000-48550000	-0.318142	-0.562148	-0.394485	-0.531196	-0.166608	0.130208	-0.0871866	-0.137569	-0.0396125	0.0661481	0.118437	0.0413915		chr6:35250000-35475000 36750000-37250000	-0.0787831	0.785628	0.313429	0.258726	-0.112864	0.148031	1.18168	0.0411535	0.200395	0.110303	0.0462864	-0.0721378		chr2:47800000-48100000 46950000-47325000	0.547541	-0.831153	-1.32089	-1.55021	-0.564148	0.348409	0.832216	0.0941332	0.0267215	-0.186444	0.0785684	0.196779		chr22:43225000-43875000 44650000-44775000	0.734893	-0.308206	-0.710215	-1.10311	-0.912238	0.628025	0.512766
chr22:49600000-49725000 48550000-49600000	-0.0902537	-0.316086	-0.296286	-0.149981	-0.0695986	-0.0406372	-0.132232	-0.138638	-0.248283	-0.0205071	0.148805	-0.00682576		chr12:96000000-96525000 95025000-95525000	0.970584	0.450557	0.384928	0.530388	0.365197	0.0747401	0.982883	0.116537	0.410249	0.169296	0.196436	0.0913238		chr10:118225000-118500000 119100000-119525000	0.34316	-0.29698	-1.43658	-1.54816	-0.762363	0.161324	1.43151	0.136261	-0.0233283	-0.167495	-0.0288084	-0.0483176		chr18:40150000-41900000 37600000-38475000	-0.175478	-0.100981	-0.697086	-0.957527	-0.416077	0.642287	0.862249
chr22:49775000-50125000 47175000-48550000	-0.435301	-0.707329	-0.845751	-0.461901	-0.364393	0.374201	0.351031	-0.367456	-0.390644	-0.211807	0.211357	-0.0829872		chr10:13775000-14125000 14950000-15400000	0.473	0.570057	-0.193475	-0.253701	-0.131314	0.539361	1.41897	0.492359	0.750703	0.500583	0.0968928	0.270315		chr5:35025000-35575000 37250000-37350000	0.625802	-0.656874	-1.21374	-1.01993	-0.722609	0.950151	0.190935	-0.364588	0.257709	0.0429975	0.00936681	0.154801		chr6:52275000-52650000 51400000-51950000	0.987359	-0.48088	-1.14022	-1.0461	-0.738921	-0.110572	0.586187
chr22:49775000-50125000 48550000-49600000	-0.135892	-0.815154	-0.941718	-0.543434	-1.06725	0.636875	0.397901	-0.365521	-0.434009	-0.166169	0.228498	-0.17046		chr12:96000000-96525000 95550000-95900000	0.624712	-0.122752	-0.129314	-0.0895581	-0.280733	0.058093	0.392866	0.0338706	0.277824	0.148412	0.0958795	0.068968		chr5:36700000-36825000 37250000-37350000	0.213871	-1.53144	-1.60481	-2.70716	-1.30379	1.19487	0.5681	-0.106314	0.426009	0.206317	-0.00728129	0.15879		chr20:23650000-24450000 21650000-22650000	0.732235	0.0173806	-0.0826514	-0.406466	-0.121317	0.437041	0.604959
chr1:36475000-37425000 33525000-34750000	0.0900011	0.05627	0.0157333	-0.351405	-0.284341	-0.0972657	-0.166002	0.0802191	0.165282	0.113223	-0.178905	0.181948		chr2:158850000-159225000 160025000-160300000	0.320995	0.488325	0.157688	0.159894	-0.0109243	0.303649	0.994997	-0.1004	0.418869	0.173655	0.241671	0.172627		chr5:37850000-38250000 37250000-37350000	0.951298	-1.25902	-1.98747	-2.44576	-1.14157	0.552674	1.00676	0.427519	0.341979	-0.197527	0.00705796	0.234198		chr6:160900000-161350000 162875000-165125000	0.116826	0.0795983	-1.048	-1.64104	-0.55007	0.167384	0.764194
chr1:47375000-47925000 47950000-50700000	0.216983	-0.601686	-0.766918	-1.06287	-0.580229	0.29254	0.221833	0.0713134	0.0191499	0.15385	0.0525563	0.0972101		chr1:36000000-36450000 37775000-38025000	0.597593	0.657151	-0.140453	-0.260998	-0.0832521	0.552859	0.885391	0.00418399	0.428913	0.276075	0.0141973	0.0579241		chr11:57300000-57775000 55925000-56625000	0.242314	-0.618137	-1.47653	-1.71846	-1.26965	0.67901	0.973889	0.0920696	0.113961	0.373957	0.0106796	0.10284		chr3:157125000-157550000 158700000-158825000	0.175574	-0.25405	-0.67655	-0.764081	-0.511804	0.505723	0.591757
chr1:70550000-71025000 68525000-69725000	-0.0388754	-0.0741065	-0.430067	-0.65252	-0.386904	0.570696	0.674327	0.164918	0.428001	0.220613	-0.0782672	0.338487		chr12:123725000-124025000 125150000-125500000	-0.224713	1.82794	1.08117	1.90549	-0.299264	0.983321	2.09097	0.035285	1.30213	1.00525	-0.0226819	0.344501		chr1:213125000-213825000 214250000-214650000	0.0291105	-0.645272	-1.40693	-1.85218	-0.807195	0.361021	0.587745	0.0797648	0.410974	0.366516	0.0130594	-0.0419148		chr1:33100000-33475000 32050000-32375000	0.279505	0.802594	-0.372085	-0.310887	-0.560597	0.894565	1.92334
chr1:179400000-179800000 181525000-182025000	0.126417	0.145729	-0.344963	-0.715041	-0.714339	0.161265	0.443807	0.125249	0.260238	0.150438	-0.0629714	0.130827		chr1:37775000-38025000 36000000-36450000	0.597593	0.657151	-0.140453	-0.260998	-0.0832521	0.552859	0.885391	0.00418399	0.428913	0.276075	0.0141973	0.0579241		chr18:21750000-21875000 22550000-22700000	-0.0311402	-0.679763	-1.11716	-1.66119	-0.480343	-0.0763032	0.60298	0.286802	0.18934	0.13467	-0.129503	-0.13084		chr5:172400000-173275000 174975000-175325000	0.552472	0.660313	-1.12558	-1.02706	-1.33843	0.760888	2.12345
chr1:181200000-181525000 181525000-182025000	0.0768459	-0.338484	-0.331752	-0.412893	-0.175293	-0.0731329	0.0688951	0.11466	-0.0769802	0.0126018	0.0812456	0.199845		chr9:92875000-93550000 94450000-94600000	-0.174234	0.0248673	-0.105455	-0.283338	-0.0392469	0.62095	0.587936	-0.0146104	0.305554	0.177413	0.0340482	0.126118		chr17:48625000-48800000 47900000-48125000	0.285816	-0.401962	-1.25666	-1.73007	-0.486446	0.310475	0.552885	0.241588	0.450395	0.391363	0.0459825	0.322205		chr5:153400000-153950000 151250000-151750000	0.818403	0.15322	-0.171289	-0.326268	-0.424868	0.343329	0.131666
chr1:182075000-182425000 181525000-182025000	0.0422008	-0.425536	-0.426798	-0.493808	-0.129091	0.00729251	0.0631819	-0.0143195	0.0168725	-0.02211	0.152596	0.105186		chr12:120300000-121275000 119675000-120100000	-0.350414	0.139662	-0.0503067	0.148526	-0.113194	-0.249898	0.631321	-0.277499	-0.0931709	-0.215319	0.258759	0.0928571		chr10:28225000-28400000 27350000-27775000	-0.257847	-0.705141	-1.18159	-1.72097	-0.538232	0.457341	0.187513	0.0479919	0.381125	0.239732	-0.0298773	0.00949452		chr7:50425000-50675000 48925000-50050000	0.268519	-0.531088	-0.646661	-0.813461	-1.08002	0.218998	0.5226
chr1:182475000-182800000 181525000-182025000	0.00935381	-0.561186	-0.545051	-0.829028	-0.428176	0.352093	0.262357	0.159521	0.458352	0.270859	0.0314962	0.249148		chr5:149025000-149275000 150450000-150850000	-0.33007	0.487823	0.448301	0.34864	-0.160034	0.0223641	0.43434	-0.0367018	0.0876401	-0.203175	-0.033404	0.366057		chr10:118550000-118700000 119100000-119525000	0.473145	-0.729713	-1.96023	-2.49754	-1.40913	0.675767	0.983214	0.249835	0.461445	0.125692	-0.0904829	0.237566		chr21:41600000-42100000 39475000-40500000	0.154603	-0.37468	-0.902915	-1.2483	-0.584184	0.459285	1.28808
chr1:236075000-236525000 236900000-237600000	0.0531498	-0.474429	-0.633742	-0.917386	-0.561705	0.17209	0.0960464	-0.0505769	0.427902	0.578307	-0.0281783	0.211184		chr3:9750000-10300000 11075000-11825000	-0.0285995	0.0966383	0.00939012	-0.0579513	-0.0887974	0.252162	0.504336	0.101846	0.362861	0.0300764	0.106303	0.0779431		chr5:35025000-35575000 37250000-37350000	0.625802	-0.656874	-1.21374	-1.01993	-0.722609	0.950151	0.190935	-0.364588	0.257709	0.0429975	0.00936681	0.154801		chr9:69050000-69275000 69925000-70300000	0.276819	-0.0578719	-0.773249	-1.12395	-0.3468	0.574156	0.942406
chr1:236600000-236900000 236900000-237600000	-0.0743902	-0.797137	-0.795732	-1.02102	-0.595983	0.141692	0.0637663	0.131421	-0.0628341	0.140532	0.00961228	0.0882311		chr1:179050000-179350000 180850000-181150000	-0.0595604	0.437856	0.164099	-0.0730608	-0.283587	0.119431	0.277356	-0.0156006	0.227121	-0.0770027	-0.0101365	0.0684		chr13:19300000-19550000 18700000-18850000	-0.519481	-1.01465	-1.01287	-1.05008	-0.49001	0.120053	-0.137406	0.10466	-0.227666	0.173084	0.272527	0.239855		chr5:154025000-154425000 155100000-157100000	0.129193	0.126065	-0.759834	-0.459519	-0.00811012	0.0841347	0.722377
chr2:3700000-3800000 1875000-3325000	0.3677	-0.366624	-0.233188	-0.408781	-0.268194	0.043144	0.0442773	-0.04429	0.0377755	-0.0273933	0.0896439	0.0872668		chr1:180850000-181150000 179050000-179350000	-0.0595604	0.437856	0.164099	-0.0730608	-0.283587	0.119431	0.277356	-0.0156006	0.227121	-0.0770027	-0.0101365	0.0684		chr17:70625000-70725000 72125000-72525000	0.171015	-0.424092	-1.60607	-2.30783	-0.486253	0.26339	1.3183	0.828762	0.394573	0.282381	-0.0499373	-0.0134239		chr18:38475000-38925000 40150000-41900000	0.07653	-0.114664	-0.588902	-0.801481	-0.464973	0.420936	0.615658
chr2:3700000-3800000 3800000-6950000	-0.480287	-0.658087	-0.687729	-0.859701	-0.517845	-0.0712453	-0.26231	-0.0250414	-0.239143	0.00479188	0.0806972	0.0190997		chr20:62175000-62400000 63500000-64025000	0.0764187	0.639712	0.838442	0.889357	-0.164884	-0.159479	1.35173	-0.119975	0.619139	-0.00825791	0.0342556	0.222303		chr14:100350000-100875000 100925000-101650000	-0.36589	-0.983204	-1.09311	-1.15134	-0.630267	0.21946	0.0716099	-0.113462	0.0656761	0.0511848	0.0930931	0.0705467		chr22:23125000-23675000 22350000-22775000	0.839583	0.148709	-0.199079	-0.288396	0.029553	0.472436	0.6095
chr2:20650000-20975000 21100000-23150000	0.205192	-0.567405	-0.715042	-0.829529	-0.545257	0.126247	0.344059	-0.0209883	0.101645	0.340279	0.0827121	0.101837		chr20:62800000-62900000 63500000-64025000	-0.196802	0.224375	0.56601	0.573438	0.144976	0.37104	0.973206	0.235977	0.486882	0.0290262	0.0396515	-0.0336242		chr5:38250000-38375000 37250000-37350000	0.517373	-1.26172	-2.26191	-4.03952	-1.58879	0.468364	0.774428	0.56702	0.419663	-0.345735	0.0658182	0.438546		chr21:41600000-42100000 40925000-41075000	0.763656	-0.350455	-1.14117	-1.52011	-0.674672	0.239469	1.55173
chr5:178050000-178225000 178900000-179475000	-0.150284	-0.712911	-0.438497	-0.73603	-0.565677	0.145144	0.527844	0.0872827	0.223638	0.132109	0.0472915	-0.0122814		chr2:152050000-152700000 150475000-150600000	0.0676351	0.511538	0.630809	0.435262	0.262917	0.0301403	0.470879	-0.00974622	0.217759	0.0929846	0.196173	0.169804		chr5:36700000-36825000 37250000-37350000	0.213871	-1.53144	-1.60481	-2.70716	-1.30379	1.19487	0.5681	-0.106314	0.426009	0.206317	-0.00728129	0.15879		chr7:91875000-92475000 88225000-90075000	0.931819	-0.0212279	-0.919614	-1.00515	-0.107836	0.48759	1.58073
chr19:41425000-41825000 41275000-41425000	0.157817	-0.752184	-0.752126	-0.924625	-0.269284	0.0772355	-0.0823884	0.0446216	-0.331605	-0.153574	0.0232762	-0.0398233		chr1:28225000-28600000 27350000-27650000	-0.175818	0.577211	0.222525	0.232796	0.0758748	0.112826	0.873021	0.114404	0.249551	0.0523485	0.158052	-0.118519		chr5:38375000-38900000 37250000-37350000	0.0931777	-0.468084	-0.991449	-1.37922	-0.440156	0.0125134	0.379683	0.210742	0.061772	0.125819	-0.0467204	0.216268		chr1:21325000-21625000 22075000-22625000	0.115201	-0.621957	-0.772185	-1.12628	-0.682302	0.883105	0.793264
chr5:181050000-181275000 178900000-179475000	0.102427	-0.215978	-0.227167	-0.260552	-0.505725	-0.00904464	0.657324	-0.0739774	-0.177841	-0.0157013	0.202296	0.134221		chr6:160900000-161350000 159675000-159775000	0.213773	-0.0270118	-0.0980001	-0.164903	-0.473	0.0993568	0.280388	-0.14052	0.12801	0.218277	0.133094	0.181999		chr10:24300000-24550000 23250000-23550000	-0.513809	-1.01757	-1.54381	-2.01509	-0.923569	0.57502	0.331948	0.139437	0.436397	0.254158	-0.0139076	0.0176518		chr5:79500000-80400000 77525000-78275000	0.719207	0.190707	-0.146225	-0.313605	-0.215466	0.726848	1.35625
chr6:89900000-90500000 90675000-93325000	0.122959	-0.230294	-0.635057	-0.674765	-0.495647	0.152342	0.331843	-0.00271262	-0.122217	0.445513	0.19892	0.177269		chr7:121600000-122000000 123900000-124125000	0.252441	0.426146	0.504651	0.620127	0.364245	0.225711	-0.167012	0.108305	0.0677803	-0.0314745	-0.117968	0.000355163		chr5:37850000-38250000 37250000-37350000	0.951298	-1.25902	-1.98747	-2.44576	-1.14157	0.552674	1.00676	0.427519	0.341979	-0.197527	0.00705796	0.234198		chr1:37425000-37675000 36000000-36450000	0.446932	0.159245	-0.792568	-1.09975	-0.447524	0.503886	0.779185
chr9:74725000-75175000 73275000-74675000	0.0361394	-0.425665	-0.433891	-0.504455	-0.403643	0.0991366	0.0605778	0.0395767	0.00709138	0.130058	0.092866	0.130246		chr9:92875000-93550000 95200000-96250000	0.529715	0.700726	0.380744	0.246181	0.313275	0.481696	1.10207	0.0738277	0.43697	0.0546476	-0.0774826	0.262964		chr10:24300000-24550000 23150000-23250000	-0.699804	-1.15478	-1.79176	-2.25489	-1.15713	0.624702	0.195342	-0.232394	0.306242	0.468135	0.0304573	0.111716		chr21:41600000-42100000 40500000-40925000	0.506885	-0.266445	-0.956717	-0.814519	-0.311025	0.547766	1.5457
chr9:74725000-75175000 75275000-75825000	0.574204	-0.401487	-0.401759	-0.508855	-0.535813	0.113292	0.418037	0.156779	-0.0090019	0.09203	0.115686	0.0451809		chr6:158175000-158600000 157725000-158125000	0.0324404	0.0492082	0.191495	0.281307	0.374535	0.100771	0.230342	0.0477603	-0.274865	-0.222428	0.164216	-0.0326106		chr13:21625000-21875000 22800000-23300000	-0.774552	-0.892475	-1.22421	-1.65249	-0.569356	0.210352	-0.379423	-0.22345	-0.0296203	0.0899797	0.00149908	-0.148499		chr21:31650000-31750000 29925000-31050000	0.6748	-0.340496	-1.1697	-1.37237	-0.636154	0.553826	0.732665
chr9:75875000-76300000 73275000-74675000	0.288807	-0.161956	-0.258979	-0.47229	0.123676	0.293132	-0.0448399	-0.0640824	0.188775	0.0777574	0.0255352	0.292463		chr7:123550000-123900000 121600000-122000000	0.146911	0.106072	0.318384	0.31915	0.219871	0.34014	-0.255992	-0.00492427	-0.0298288	-0.0384158	0.00178585	0.233287		chr5:38250000-38375000 37250000-37350000	0.517373	-1.26172	-2.26191	-4.03952	-1.58879	0.468364	0.774428	0.56702	0.419663	-0.345735	0.0658182	0.438546		chr7:117150000-117300000 116150000-116850000	0.0647759	0.14348	-0.971236	-0.997815	-0.0912045	0.556417	1.10956
chr9:75875000-76300000 75275000-75825000	0.151665	-0.298404	-0.535634	-0.586485	-0.373046	0.209716	0.199651	0.111225	0.100155	0.15628	0.0985549	0.0926206		chr10:33175000-33325000 35100000-35600000	0.793656	1.37586	0.607696	0.777576	0.218059	0.295966	1.70566	-0.186942	0.557477	0.174955	0.243625	0.221876		chr5:38375000-38900000 37250000-37350000	0.0931777	-0.468084	-0.991449	-1.37922	-0.440156	0.0125134	0.379683	0.210742	0.061772	0.125819	-0.0467204	0.216268		chr1:21325000-21625000 19875000-20475000	0.498083	1.226	-0.771649	-0.565201	-0.20477	0.635942	1.81592
chr9:132400000-132950000 134750000-135450000	0.0414081	-0.406207	0.0669174	-0.152568	-0.815187	0.284737	0.45758	-0.373094	0.519254	-0.172791	-0.0409806	0.182639		chr6:87375000-87800000 85325000-85525000	0.173108	0.230524	-0.083983	-0.346251	-0.130531	0.375352	0.0861035	-0.131471	0.374691	-0.0679891	0.0225878	0.0747931		chr10:27350000-27775000 28225000-28400000	-0.257847	-0.705141	-1.18159	-1.72097	-0.538232	0.457341	0.187513	0.0479919	0.381125	0.239732	-0.0298773	0.00949452		chr5:154625000-154925000 155100000-157100000	0.961111	-0.547221	-1.13206	-1.08168	-0.940946	0.0773439	0.843429
chr9:133475000-134125000 134750000-135450000	0.167105	-0.413763	-0.222786	-0.466662	-0.339279	0.542968	1.05648	-0.112899	0.674263	-0.109239	0.0166817	0.286561		chr10:14950000-15400000 13775000-14125000	0.473	0.570057	-0.193475	-0.253701	-0.131314	0.539361	1.41897	0.492359	0.750703	0.500583	0.0968928	0.270315		chr1:230300000-230650000 229525000-229625000	0.0966699	-0.949225	-1.26445	-2.11961	-0.353997	0.351372	0.694399	0.22075	0.282351	0.19061	-0.0146899	0.17297		chr8:55750000-56200000 57200000-58375000	0.923512	-0.367131	-0.77809	-1.07787	-0.743618	0.503628	0.744714
chr9:135450000-135850000 134750000-135450000	-0.0673589	-0.372168	-0.00952939	0.113148	-0.210053	-0.0942719	-0.161113	-0.210718	-0.0630785	-0.190145	0.122084	0.0880418		chr20:62900000-63025000 63500000-64025000	-0.0279926	0.0852844	0.377656	0.218011	-0.0564064	0.514508	1.17142	0.444255	0.391617	0.160297	0.0799028	0.101042		chr11:57300000-57775000 56625000-56875000	0.152744	-0.709683	-1.53919	-1.70079	-1.17538	0.610462	1.19163	0.0570458	0.115565	0.488085	0.0412768	0.0369302		chr5:172400000-173275000 174400000-174925000	0.5914	0.856247	-1.12958	-0.876303	-1.23726	0.769055	1.9343
chr10:5925000-6400000 7825000-9275000	0.125195	-0.441366	-0.653016	-0.984877	-0.727484	0.565437	0.390983	0.209712	0.263477	0.408805	0.00888274	0.0287692		chr12:125150000-125500000 124025000-124325000	-0.500454	1.43502	1.02158	2.61362	0.0423696	0.203843	1.26063	-0.464551	0.772743	0.989751	0.230761	0.412755		chr14:96250000-96475000 95525000-95775000	-0.00411652	-0.995382	-1.12157	-1.31821	-0.521923	0.253072	-0.347143	-0.0509805	0.0236733	0.0441015	-0.0298261	-0.0479826		chr6:83075000-83525000 85325000-85525000	0.612028	0.199913	-0.270687	-0.416174	-0.219796	0.663761	0.806966
chr10:6425000-6700000 6700000-7500000	0.169891	-0.352142	-0.353831	-0.363641	-0.363167	-0.0253861	0.0994981	0.112828	-0.120811	0.0767953	0.152815	0.0732831		chr1:19250000-19650000 21225000-21325000	0.0302523	0.856352	-0.271009	0.146974	-0.152436	0.0690381	0.957397	-0.146329	0.462417	0.25141	0.0204575	-0.0218977		chr14:59525000-59675000 61300000-61825000	-0.19039	-0.309073	-1.25803	-1.74458	0.00127342	0.329886	1.11497	-0.0760056	0.349555	0.0133338	-0.117132	-0.0333741		chr1:22075000-22625000 21325000-21625000	0.115201	-0.621957	-0.772185	-1.12628	-0.682302	0.883105	0.793264
chr10:6425000-6700000 7825000-9275000	-0.258624	-0.407319	-0.599822	-1.03682	-0.392437	0.658405	0.387145	0.333673	0.304078	0.391256	-0.0348876	0.150423		chr1:21225000-21325000 19250000-19650000	0.0302523	0.856352	-0.271009	0.146974	-0.152436	0.0690381	0.957397	-0.146329	0.462417	0.25141	0.0204575	-0.0218977		chr12:2800000-3250000 3850000-4275000	0.255692	-0.540451	-1.61983	-1.91904	-0.482299	0.245748	0.906811	-0.173082	0.342087	0.238665	0.0530365	-0.0426156		chr21:41600000-42100000 39475000-40500000	0.154603	-0.37468	-0.902915	-1.2483	-0.584184	0.459285	1.28808
chr10:10625000-11025000 7825000-9275000	0.386934	0.134894	-0.329216	-0.389697	-0.0353018	-0.156569	-0.11657	-0.232822	0.130345	-0.00369709	0.0975263	-0.0043741		chr12:125150000-125500000 123725000-124025000	-0.224713	1.82794	1.08117	1.90549	-0.299264	0.983321	2.09097	0.035285	1.30213	1.00525	-0.0226819	0.344501		chr22:31525000-31650000 33100000-35225000	0.0746619	-0.373236	-1.6091	-2.01336	-0.954528	0.610603	1.21597	0.19686	0.467516	0.249933	0.122914	-0.254248		chr3:134200000-134500000 134875000-135375000	1.35746	-0.208054	-1.53169	-1.4132	-0.85397	-0.355141	1.05463
chr10:23250000-23550000 23575000-24150000	-0.00765345	-0.619085	-0.708517	-0.798658	-0.604732	0.128964	0.111783	0.0337617	0.0757365	0.167086	0.0910796	0.0894278		chr12:124025000-124325000 125150000-125500000	-0.500454	1.43502	1.02158	2.61362	0.0423696	0.203843	1.26063	-0.464551	0.772743	0.989751	0.230761	0.412755		chr2:30725000-31200000 31825000-32175000	0.429007	-1.20947	-1.47791	-1.86301	-1.26265	0.5974	1.16056	0.577351	0.19506	0.0203615	0.0306444	-0.0138		chr1:19875000-20475000 21325000-21625000	0.498083	1.226	-0.771649	-0.565201	-0.20477	0.635942	1.81592
chr10:24200000-24300000 23575000-24150000	-0.081003	-0.328925	-0.517601	-0.579895	-0.464457	0.0693593	0.122218	0.0232946	0.0289551	0.121085	0.123539	0.0310335		chr1:27350000-27650000 28225000-28600000	-0.175818	0.577211	0.222525	0.232796	0.0758748	0.112826	0.873021	0.114404	0.249551	0.0523485	0.158052	-0.118519		chr2:30725000-31200000 28925000-29200000	-0.188465	-0.0494877	-1.20206	-1.61716	-0.764247	-0.0372178	0.26049	0.0476417	0.0602342	0.12116	-0.116324	-0.120952		chr9:19050000-19450000 21450000-21775000	0.0442815	0.373504	-0.603898	-0.536505	-0.689845	0.383027	0.154111
chr8:61775000-62125000 63375000-63625000	0.442484	-0.230129	-0.515029	-0.808921	-0.265692	0.460224	0.197682	0.274274	0.096208	0.0832546	0.00577326	0.291685		chr12:119675000-120100000 120300000-121275000	-0.350414	0.139662	-0.0503067	0.148526	-0.113194	-0.249898	0.631321	-0.277499	-0.0931709	-0.215319	0.258759	0.0928571		chr2:29225000-30050000 28925000-29200000	0.0725761	-1.53744	-1.92846	-2.65992	-0.914196	-0.069389	0.133401	-0.237682	-0.155146	-0.0360601	0.064109	-0.0473183		chr6:158175000-158600000 159675000-159775000	0.412946	-0.235917	-0.795061	-1.04166	-0.357144	0.49716	0.975746
chr10:84125000-84550000 82350000-83350000	0.37904	-0.534693	-0.727532	-1.00782	-0.732287	0.00298549	0.310694	0.0827258	0.00255314	0.109274	0.0799246	0.0547816		chr20:32125000-32475000 31625000-31800000	0.0728808	0.209064	-0.168126	-0.166818	-0.0973506	0.443532	1.06711	0.272239	0.605665	0.386042	0.0132992	0.171922		chr13:59650000-60425000 58750000-59450000	0.522359	-1.02626	-1.33319	-1.5811	-0.884177	0.209938	0.791245	0.352917	0.196033	0.316273	-0.0795478	0.0861222		chr20:62900000-63025000 61275000-61900000	0.988601	0.250745	-0.564725	-0.963607	-1.05846	-0.3362	1.32314
chr10:131900000-132150000 128250000-130100000	-0.0588679	-0.656233	-0.674121	-1.028	-0.875294	0.393434	0.378824	-0.0891896	0.368561	0.249814	-0.0941039	-0.00887949		chr20:31625000-31800000 32125000-32475000	0.0728808	0.209064	-0.168126	-0.166818	-0.0973506	0.443532	1.06711	0.272239	0.605665	0.386042	0.0132992	0.171922		chr17:8775000-8900000 8150000-8300000	0.123513	-0.832735	-1.76218	-2.99265	-1.4592	1.17566	1.45254	0.379992	0.833943	0.983519	0.0183039	0.384166		chr1:31000000-31150000 32050000-32375000	0.412644	0.501824	-0.246929	-0.361619	-0.325528	0.559664	1.53953
chr10:131900000-132150000 130300000-131850000	0.209662	-0.567065	-0.454478	-0.474056	-0.559514	-0.0526673	0.32095	-0.00991712	0.0805593	0.0134705	0.111219	-0.00756791		chr9:34650000-35025000 32350000-32925000	0.0770392	1.60955	1.22518	1.41111	-0.366678	0.0681343	0.512802	-0.174377	0.476907	0.0671131	0.019493	0.196155		chr17:34400000-34925000 34950000-35150000	0.00962777	-1.22079	-1.33595	-1.70653	-0.72852	0.21939	0.0910434	-0.0492593	-0.0403858	0.079279	-0.0436451	-0.00166822		chr21:41600000-42100000 40500000-40925000	0.506885	-0.266445	-0.956717	-0.814519	-0.311025	0.547766	1.5457
chr11:14525000-15025000 15250000-15800000	0.142578	-0.241661	-0.400479	-0.552972	-0.370845	0.356942	0.34825	0.308743	0.157493	0.268726	0.0248323	0.232755		chr9:83925000-84350000 83175000-83575000	0.613381	0.149136	-0.0697555	0.202439	0.237253	0.138874	0.14871	-0.0850341	0.0792814	0.415218	0.110596	0.181012		chr2:23150000-23325000 23850000-24400000	1.62567	-1.04351	-1.46986	-1.74003	-1.0676	1.08504	1.2395	0.533439	0.288428	-0.23937	0.176359	0.273908		chr5:77525000-78275000 79500000-80400000	0.719207	0.190707	-0.146225	-0.313605	-0.215466	0.726848	1.35625
chr11:48175000-48275000 48275000-48750000	0.163918	-0.112777	-0.246293	-0.172311	-0.505826	-0.144272	0.159779	-0.00171564	-0.0699566	0.0125542	0.0357972	0.0557209		chr9:36775000-37425000 34650000-35025000	0.361542	0.134095	0.0807439	-0.243155	-0.239019	-0.077462	0.666079	-0.245996	0.434381	0.0370655	-0.0753655	0.0763983		chr6:84275000-84375000 84850000-85300000	-0.0597556	-0.712676	-1.04211	-1.59858	-0.460143	0.367617	0.155463	0.210217	0.159356	0.0721555	-0.0266431	0.115456		chr6:85325000-85525000 85750000-87000000	0.763988	-0.330162	-1.09242	-1.07875	-1.17766	0.0760546	0.739656
chr11:56950000-57250000 55925000-56625000	0.287035	-0.474983	-0.656845	-0.808093	-0.514558	0.266548	0.0725995	0.0575498	-0.0610718	0.198053	0.0808211	0.167707		chr5:132225000-132500000 134025000-134700000	-0.587491	0.818451	0.251171	0.00307343	-0.0694692	-0.0466933	0.763054	-0.14369	0.488745	0.373838	0.0410471	-0.0160359		chr10:11450000-11875000 9325000-10625000	0.98141	-0.289627	-1.37919	-1.84975	-0.879897	0.63475	0.717565	0.1773	0.408493	0.316869	-0.0289716	0.0926308		chr20:21650000-22650000 23650000-24450000	0.732235	0.0173806	-0.0826514	-0.406466	-0.121317	0.437041	0.604959
chr11:56950000-57250000 56625000-56875000	0.195779	-0.257697	-0.309929	-0.431878	-0.424123	0.089165	0.159169	0.203736	-0.159693	0.111497	0.083492	0.20991		chr9:135850000-136300000 136725000-137225000	-0.54721	0.177755	0.269903	0.303524	0.0548719	-0.0817939	0.292257	-0.284554	0.174508	0.0475035	0.145881	0.101646		chr1:245125000-245575000 246475000-246750000	0.449169	-1.13944	-1.84348	-2.45194	-0.887106	0.413812	0.360334	0.0948114	0.261487	0.166342	-0.0342435	0.160555		chr20:31625000-31800000 28725000-30975000	0.939672	-0.392091	-1.4117	-1.2139	-0.710249	0.468415	1.70787
chr11:83300000-83800000 79575000-82600000	0.0479093	0.10314	-0.272038	-0.529042	-0.042346	0.301012	0.320601	0.121381	0.345707	0.307265	0.022253	0.210763		chr12:112500000-112975000 110900000-111300000	-0.209526	0.308865	0.426717	0.46714	0.154108	0.0231761	-0.219447	-0.524931	0.221985	-0.143167	0.0341611	0.262157		chr10:10625000-11025000 9325000-10625000	-0.270828	-0.565852	-1.02593	-1.35115	-0.42534	0.0420732	0.00984064	-0.0499994	0.116766	0.231744	-0.00683372	0.0328562		chr22:22350000-22775000 23125000-23675000	0.839583	0.148709	-0.199079	-0.288396	0.029553	0.472436	0.6095
chr11:83300000-83800000 83900000-84525000	0.469791	-0.220142	-0.310114	-0.228332	-0.105023	-0.113591	-0.269981	-0.00865784	-0.186772	0.00984877	0.138547	0.284351		chr12:112975000-113450000 111350000-111800000	-0.344867	0.249056	0.380118	0.335752	-0.114716	0.103182	0.217298	-0.341507	0.234881	-0.0332285	0.0352928	0.024405		chr7:158400000-158525000 158975000-159325000	-0.0433099	-0.839537	-0.93746	-1.11513	-0.643365	0.322048	0.208092	-0.0554176	-0.116795	-0.0756423	0.275481	0.180076		chr14:24050000-24425000 24675000-25175000	0.829141	-0.836707	-1.12077	-1.13382	-1.28604	0.60249	0.670511
chr11:90125000-90225000 90225000-91825000	0.0129172	-0.53579	-0.492708	-0.652082	-0.651076	-0.0197184	-0.318932	-0.048247	-0.177156	-0.00978896	0.031518	0.151482		chr12:112500000-112975000 110625000-110900000	-0.404459	0.326051	0.651219	0.776704	0.346511	-0.132682	-0.104881	-0.455977	0.144963	-0.345611	0.0277701	0.149722		chr1:242025000-242400000 243325000-243700000	0.0186641	0.216103	-1.64115	-1.95493	-1.7949	0.237813	0.903561	-0.0631315	0.523664	0.400649	-0.0262577	0.0754693		chr6:30075000-30400000 31125000-31475000	0.506561	0.673473	-0.193293	-0.560132	-0.493027	1.06919	1.53838
chr11:132425000-133025000 133150000-133850000	0.488567	-0.150262	-0.377974	-0.430469	-0.255789	-0.086645	0.493336	0.282333	-0.0679573	0.0176239	0.143748	0.0776074		chr6:30475000-31125000 31525000-32175000	-0.123845	0.328473	0.320649	0.239188	0.102343	-0.0762263	0.515918	-0.0603696	0.0180253	-0.0631098	0.059525	0.147469		chr19:8650000-8775000 10100000-10400000	-0.0677128	-0.991171	-1.64376	-1.12083	-1.22934	0.707952	0.918876	0.111756	0.0982653	0.25612	-0.238569	-0.493858		chr3:136350000-137000000 134200000-134500000	0.638782	0.187085	-0.594902	-0.963477	-0.434614	0.254467	0.358774
chr11:132425000-133025000 134275000-135050000	0.160575	0.161365	-0.34261	-0.263142	-0.0643974	0.150356	0.509134	0.0941521	0.018727	0.0954155	0.160865	0.0274437		chr6:31525000-32175000 30475000-31125000	-0.123845	0.328473	0.320649	0.239188	0.102343	-0.0762263	0.515918	-0.0603696	0.0180253	-0.0631098	0.059525	0.147469		chr14:95525000-95775000 96250000-96475000	-0.00411652	-0.995382	-1.12157	-1.31821	-0.521923	0.253072	-0.347143	-0.0509805	0.0236733	0.0441015	-0.0298261	-0.0479826		chr1:51850000-52025000 47950000-50700000	0.772237	0.470769	-1.37078	-0.991879	-0.552167	0.547898	2.22504
chr12:3300000-3800000 3850000-4275000	0.452218	-0.151232	-0.22038	-0.349565	-0.168077	0.200345	0.100406	0.0451335	0.118608	0.113818	0.0323966	0.148912		chr9:128650000-129050000 127450000-128100000	-0.510592	0.148922	0.59608	0.55023	0.229437	-0.415537	-0.337685	-0.193722	-0.0552318	-0.286922	0.0853987	-0.0380194		chr10:69500000-69725000 68400000-68900000	0.44232	0.0358907	-1.3566	-2.10321	-0.586172	0.453042	1.07257	-0.00662319	0.499888	0.45695	0.0861973	0.160128		chr7:117150000-117300000 118275000-119200000	1.14565	-0.781599	-0.918909	-0.821939	-0.81396	0.0900933	0.361348
chr12:4300000-4475000 3850000-4275000	0.196705	-0.187587	-0.062283	-0.111592	-0.000801933	0.0609828	0.114754	0.166128	0.017472	0.121802	0.0462713	0.140995		chr6:31525000-32175000 33450000-33725000	-0.331591	0.0280281	0.38519	0.0299229	0.193122	-0.205592	-0.202714	-0.101898	-0.0863304	-0.199968	0.0330527	0.115477		chr1:236075000-236525000 235125000-235475000	0.330775	-0.344739	-1.28425	-1.36681	-0.346185	0.23829	1.4688	0.460904	0.110907	-0.289764	0.170938	0.0155729		chr7:66025000-67000000 63850000-64750000	0.381528	-0.592922	-0.858897	-0.842217	-0.710092	0.374186	1.01271
chr10:84125000-84550000 84575000-86000000	0.00437333	-0.743693	-0.881497	-1.03206	-0.545651	0.016031	0.321362	0.0126982	0.0154911	0.0907621	0.0898409	0.0662137		chr6:33450000-33725000 31525000-32175000	-0.331591	0.0280281	0.38519	0.0299229	0.193122	-0.205592	-0.202714	-0.101898	-0.0863304	-0.199968	0.0330527	0.115477		chr8:22100000-22225000 21000000-21375000	0.699494	-0.379464	-2.02034	-3.62387	-1.40714	0.791762	1.86946	0.360221	0.826001	0.628822	0.211914	0.163109		chr9:14075000-14375000 10025000-12625000	0.63174	0.237128	-0.695189	-0.390473	0.242676	0.0979058	0.955553
chr8:61775000-62125000 62150000-62975000	-0.229697	-0.597398	-0.835503	-0.99096	-0.630276	0.154323	0.1544	-0.0539328	0.279916	0.302069	0.0212616	0.0185095		chr6:159675000-159775000 160900000-161350000	0.213773	-0.0270118	-0.0980001	-0.164903	-0.473	0.0993568	0.280388	-0.14052	0.12801	0.218277	0.133094	0.181999		chr1:233325000-234075000 235125000-235475000	0.04853	0.0181356	-1.49371	-1.69901	-0.908366	0.612122	1.93169	0.214898	0.599912	0.309928	0.0547391	-0.100912		chr5:176400000-176650000 174975000-175325000	0.420345	-0.737264	-1.0837	-1.13719	-1.18638	0.0804032	0.77258
chr8:52550000-52950000 52050000-52475000	0.352558	-0.219958	-0.166982	-0.0405479	-0.247443	-0.150617	-0.181051	-0.243776	-0.508875	-0.103305	0.137565	0.0203018		chr9:128200000-128600000 127450000-128100000	-0.0813022	-0.0589211	0.22568	0.196344	0.100736	-0.0212503	0.134353	0.071688	-0.240774	-0.259197	0.125312	-0.00412585		chr13:18700000-18850000 19300000-19550000	-0.519481	-1.01465	-1.01287	-1.05008	-0.49001	0.120053	-0.137406	0.10466	-0.227666	0.173084	0.272527	0.239855		chr21:41600000-42100000 40925000-41075000	0.763656	-0.350455	-1.14117	-1.52011	-0.674672	0.239469	1.55173
chr8:52550000-52950000 48975000-51200000	0.577593	-0.208346	-0.421976	-0.563401	-0.247859	0.323947	0.347855	-0.0336242	0.0661274	0.0221371	0.109486	0.271753		chr9:127450000-128100000 128650000-129050000	-0.510592	0.148922	0.59608	0.55023	0.229437	-0.415537	-0.337685	-0.193722	-0.0552318	-0.286922	0.0853987	-0.0380194		chr2:65650000-66000000 66375000-66575000	-0.446575	-0.878279	-1.0603	-1.20922	-0.674459	0.0556043	-0.109445	-0.280217	-0.157811	-0.141123	0.0248894	0.00164722		chr6:33450000-33725000 35250000-35475000	-0.0217079	0.539219	-0.479839	-0.730162	-0.297909	0.0729143	0.844129
chr6:96550000-97050000 94325000-94800000	-0.0128326	-0.404953	-0.663541	-0.765513	-0.352722	0.668095	0.244314	-0.205249	0.0821598	-7.31799e-05	0.0386623	0.208485		chr7:123900000-124125000 121600000-122000000	0.252441	0.426146	0.504651	0.620127	0.364245	0.225711	-0.167012	0.108305	0.0677803	-0.0314745	-0.117968	0.000355163		chr3:27725000-28325000 27375000-27700000	1.01648	-1.22578	-1.29188	-1.41993	-0.691402	-0.170475	0.742076	0.420347	-0.218411	-0.0533814	0.0257237	-0.134533		chr21:31650000-31750000 29925000-31050000	0.6748	-0.340496	-1.1697	-1.37237	-0.636154	0.553826	0.732665
chr6:96550000-97050000 94800000-95000000	0.213886	-0.564129	-0.696156	-0.819172	-0.549431	0.560582	0.106916	-0.0842334	-0.024311	-0.0890912	0.240767	-0.0658242		chr19:46700000-47225000 44950000-45350000	-0.404776	0.48767	0.389754	0.647357	0.27986	-0.496266	-0.362512	-0.231366	-0.110086	-0.119892	0.114343	0.0198769		chr10:76000000-76575000 77250000-77725000	-0.033614	-1.02591	-1.52323	-2.08042	-1.20641	-0.0581392	0.299226	0.347661	-0.334562	0.0189822	0.042826	0.140339		chr6:52275000-52650000 51400000-51950000	0.987359	-0.48088	-1.14022	-1.0461	-0.738921	-0.110572	0.586187
chr6:96550000-97050000 95400000-96475000	0.132692	-0.569709	-0.655698	-0.646138	-0.538385	0.266228	-0.103927	-0.0304239	-0.249131	0.103381	0.226168	0.166515		chr4:40825000-41275000 39450000-40000000	0.59256	-0.0361251	-0.0916918	-0.148372	-0.190725	0.602467	1.10013	0.0281252	0.330566	0.126134	-0.0145289	0.0345438		chr3:28425000-28800000 27375000-27700000	1.35839	-0.649997	-1.58413	-1.56441	-0.400025	0.06057	0.586661	0.518531	-0.308853	0.0605343	0.0497962	-0.104977		chr5:151250000-151750000 153400000-153950000	0.818403	0.15322	-0.171289	-0.326268	-0.424868	0.343329	0.131666
chr6:114100000-114350000 114350000-115950000	-0.079184	-0.412248	-0.648186	-0.684131	-0.705961	0.299695	0.198881	0.0362927	0.0799901	0.261071	0.104907	0.0910337		chr4:39450000-40000000 40825000-41275000	0.59256	-0.0361251	-0.0916918	-0.148372	-0.190725	0.602467	1.10013	0.0281252	0.330566	0.126134	-0.0145289	0.0345438		chr7:55400000-55575000 57125000-57475000	-0.150257	-0.844401	-1.14139	-1.36078	-1.41142	1.06287	1.23373	0.289268	0.526654	0.66202	-0.0249644	0.116821		chr14:43025000-44850000 41700000-41925000	0.12972	-0.207962	-0.622263	-0.913782	-0.418874	0.502708	0.502802
chr6:117700000-117850000 114350000-115950000	-0.0851012	-0.0686682	-0.255015	-0.734344	-0.336672	0.0692003	0.215799	0.110363	0.208237	0.018149	-0.185489	0.331476		chr6:157725000-158125000 158175000-158600000	0.0324404	0.0492082	0.191495	0.281307	0.374535	0.100771	0.230342	0.0477603	-0.274865	-0.222428	0.164216	-0.0326106		chr7:151325000-151775000 153675000-154150000	0.342775	-0.478263	-1.47322	-1.08456	-1.57303	0.867268	1.74096	-0.0757612	0.574702	0.376557	0.100257	0.295388		chr10:67825000-68325000 66050000-66175000	0.211425	-0.336156	-1.00133	-1.1891	-1.32402	0.853992	0.96613
chr6:117925000-118200000 114350000-115950000	-0.0803847	-0.0833027	-0.130817	-0.577044	-0.221207	0.0657492	-0.417156	0.04282	0.196904	-0.0500172	-0.14348	0.246988		chr2:9100000-9400000 10075000-10425000	0.163573	0.984339	0.100725	0.363707	-0.234553	0.602615	1.74955	0.41307	0.709165	0.332856	0.127629	-0.0203619		chr14:59675000-59925000 61300000-61825000	-0.282596	-0.65148	-1.86649	-1.45752	-0.223245	0.315215	1.18693	-0.217828	0.116915	-0.0841755	0.0459058	-0.000745163		chr3:167375000-167975000 169725000-170125000	0.405656	-0.387911	-0.957848	-1.10219	-0.292654	0.488082	0.850618
chr6:166275000-166400000 162875000-165125000	-0.405218	-0.272898	-0.642381	-0.867252	-0.369524	0.319186	0.391268	-0.229956	0.137031	-0.247862	0.166386	0.00892402		chr2:10075000-10425000 9100000-9400000	0.163573	0.984339	0.100725	0.363707	-0.234553	0.602615	1.74955	0.41307	0.709165	0.332856	0.127629	-0.0203619		chr3:155925000-156150000 157125000-157550000	0.260306	0.0869244	-1.94132	-2.67012	-1.50401	1.13443	1.53833	0.411508	1.32524	0.736357	-0.252096	0.00217013		chr3:157600000-158025000 155925000-156150000	0.429126	0.809935	-0.176924	-0.613689	-0.599147	0.969029	1.49435
chr6:166275000-166400000 165275000-165925000	-0.428137	-0.717262	-0.888488	-0.845093	-0.609985	0.0039518	0.237494	-0.0814396	-0.171101	0.0678477	0.234755	-0.0594353		chr2:36350000-36800000 37100000-37375000	0.22423	0.143896	0.128415	0.636581	0.0453689	-0.0184664	0.790002	-0.0878008	0.254482	-0.17284	0.224403	0.0589512		chr7:149225000-149750000 146250000-147225000	0.0625213	-0.633439	-0.791476	-1.29555	-1.52956	0.733661	0.9225	0.0790015	0.285895	0.115849	-0.0940769	0.188151		chr12:112975000-113450000 113975000-114550000	0.400237	-0.199912	-0.677931	-0.43055	-0.69545	0.0727903	0.753849
chr6:166275000-166400000 167400000-167775000	0.196603	-0.172696	-0.199563	-0.0267179	0.0273243	-0.227225	0.279944	-0.27378	-0.0247789	0.0304089	-0.138361	0.177894		chr2:37100000-37375000 36350000-36800000	0.22423	0.143896	0.128415	0.636581	0.0453689	-0.0184664	0.790002	-0.0878008	0.254482	-0.17284	0.224403	0.0589512		chr3:138950000-139325000 138450000-138925000	0.00834424	-1.06439	-1.24847	-1.5995	-0.588521	0.0436584	0.221457	-0.140282	0.229924	0.0558925	0.0305466	-0.0278043		chr16:50000000-50350000 51000000-51975000	0.0909663	-0.419169	-0.845593	-0.79279	-0.70851	0.53654	0.594066
chr6:166275000-166400000 168150000-168800000	0.129398	-0.410703	-0.302684	-0.367856	-0.304988	-0.235354	-0.100753	-0.414774	-0.0948001	0.0353869	-0.000914536	0.000308973		chr2:72875000-73275000 73725000-74400000	0.0738854	-0.0891085	0.0306473	-0.0278002	-0.0717305	0.0168144	0.561783	0.113489	-0.0306068	-0.156607	0.159232	0.0984365		chr7:149750000-149875000 147700000-148350000	0.227327	-0.747979	-0.897445	-1.53851	-1.2485	0.395324	0.956376	-0.045799	0.189157	-0.18543	0.0767458	0.279596		chr3:155925000-156150000 157600000-158025000	0.429126	0.809935	-0.176924	-0.613689	-0.599147	0.969029	1.49435
chr6:166750000-167400000 162875000-165125000	-0.367874	0.153452	-0.324683	-0.552127	-0.142296	0.229766	0.74125	-0.0716698	-0.0142154	-0.225519	0.101013	0.0592423		chr2:73725000-74400000 72875000-73275000	0.0738854	-0.0891085	0.0306473	-0.0278002	-0.0717305	0.0168144	0.561783	0.113489	-0.0306068	-0.156607	0.159232	0.0984365		chr3:137050000-137300000 136350000-137000000	-0.443112	-1.26116	-1.212	-1.71858	-0.0128217	0.325798	0.798486	0.156338	-0.292691	-0.411721	0.177702	0.0832966		chr3:152600000-152975000 150625000-151150000	0.59454	-0.228407	-0.80986	-0.884654	-1.07775	0.884637	0.803191
chr6:166750000-167400000 167400000-167775000	-0.0138947	-0.140747	0.00219747	-0.0484866	0.00238307	-0.00235437	-0.112265	-0.00255785	0.0924931	0.0585358	0.0404604	0.0319557		chr2:158850000-159225000 160025000-160300000	0.320995	0.488325	0.157688	0.159894	-0.0109243	0.303649	0.994997	-0.1004	0.418869	0.173655	0.241671	0.172627		chr3:137050000-137300000 136050000-136350000	0.0967426	-1.06283	-1.6076	-2.35337	-0.593479	0.580665	1.27402	0.271892	0.5247	0.339384	0.00215764	0.212233		chr17:7200000-7300000 7600000-7700000	0.318243	-0.297048	-0.428834	-0.603881	-0.435891	0.646392	0.749047
chr6:166750000-167400000 168150000-168800000	0.356713	-0.500108	-0.487178	-0.794118	-0.40336	0.36491	-0.0352749	-0.0212793	0.287541	0.114838	0.0349408	0.0817223		chr2:160025000-160300000 158850000-159225000	0.320995	0.488325	0.157688	0.159894	-0.0109243	0.303649	0.994997	-0.1004	0.418869	0.173655	0.241671	0.172627		chr15:65900000-66275000 66550000-66875000	-0.133849	-0.863333	-0.86363	-1.30797	-0.326265	0.456014	0.620435	0.23609	-0.0553464	0.266883	0.253219	0.211661		chr3:150625000-151150000 152600000-152975000	0.59454	-0.228407	-0.80986	-0.884654	-1.07775	0.884637	0.803191
chr6:167775000-168150000 165275000-165925000	-0.211826	-0.498406	-0.367625	-0.593079	-0.403651	-0.46179	0.149035	-0.371569	-0.538635	0.158233	0.137788	-0.0977848		chr5:134025000-134700000 132225000-132500000	-0.587491	0.818451	0.251171	0.00307343	-0.0694692	-0.0466933	0.763054	-0.14369	0.488745	0.373838	0.0410471	-0.0160359		chr8:22100000-22225000 20475000-20925000	0.42869	-0.431261	-1.95804	-4.34293	-1.85302	0.684454	2.02408	0.0864101	0.592118	0.543821	0.140772	0.216835		chr8:19825000-20175000 18075000-18525000	0.747283	0.247014	-0.368744	-0.57969	-0.556554	0.937923	1.14267
chr6:167775000-168150000 167400000-167775000	-0.117827	-0.706809	-0.625305	-0.730605	-0.452994	-0.112753	-0.185559	-0.196849	-0.193526	0.0422848	0.0231736	0.0449653		chr6:158175000-158600000 157725000-158125000	0.0324404	0.0492082	0.191495	0.281307	0.374535	0.100771	0.230342	0.0477603	-0.274865	-0.222428	0.164216	-0.0326106		chr8:22100000-22225000 21000000-21375000	0.699494	-0.379464	-2.02034	-3.62387	-1.40714	0.791762	1.86946	0.360221	0.826001	0.628822	0.211914	0.163109		chr20:62900000-63025000 62175000-62400000	1.49463	0.0917978	-0.0289677	-0.146764	-0.667359	0.513277	1.45634
chr6:167775000-168150000 168150000-168800000	-0.136106	-0.677258	-0.637895	-0.830231	-0.598214	-0.021117	-0.119682	-0.116019	-0.100491	-0.088199	0.0668225	-0.0887268		chr9:136725000-137225000 135850000-136300000	-0.54721	0.177755	0.269903	0.303524	0.0548719	-0.0817939	0.292257	-0.284554	0.174508	0.0475035	0.145881	0.101646		chr2:170325000-170875000 169325000-169450000	0.0577695	-0.670989	-0.982889	-1.27344	-0.648648	0.355212	0.0151343	-0.115447	0.433315	0.142907	0.00575399	0.156412		chr2:119350000-119525000 117825000-118200000	0.623823	-0.385398	-0.547609	-0.803004	-0.273648	0.289299	0.0817006
chr7:2875000-3275000 3925000-4525000	0.115123	-0.521153	-0.815015	-1.08207	-0.557012	0.266113	0.248757	-0.0434507	0.193175	0.155367	0.0566235	0.099209		chr12:112975000-113450000 110900000-111300000	0.134359	0.284933	0.195431	0.621826	0.346971	0.113939	0.01127	-0.270888	0.215754	-0.280855	0.101045	0.221831		chr2:169325000-169450000 170325000-170875000	0.0577695	-0.670989	-0.982889	-1.27344	-0.648648	0.355212	0.0151343	-0.115447	0.433315	0.142907	0.00575399	0.156412		chr17:7300000-7600000 8375000-8775000	-0.154595	0.171243	-0.548327	-0.53955	-1.14632	0.409191	1.16141
chr7:4600000-5150000 3925000-4525000	0.474908	-0.702568	-0.627306	-0.558448	-0.832579	0.207929	0.379886	-0.0117662	0.16164	-0.00562899	0.133589	0.0711093		chr4:6650000-7075000 7725000-8100000	0.447597	0.382043	0.0354714	0.000783806	-0.171202	0.3579	0.746046	-0.0704973	0.639564	0.220111	0.0149362	-0.0133593		chr7:151325000-151775000 152975000-153675000	0.443252	-0.39244	-1.55034	-1.31694	-1.49483	0.635883	1.49093	-0.0778553	0.574529	0.336641	0.0661338	-0.0525114		chr17:7600000-7700000 7200000-7300000	0.318243	-0.297048	-0.428834	-0.603881	-0.435891	0.646392	0.749047
chr7:36450000-37200000 37250000-37800000	0.16041	-0.103835	-0.394375	-0.454476	-0.222545	-0.0271752	0.300497	0.034521	0.0478995	0.308714	0.127742	0.171723		chr4:7725000-8100000 6650000-7075000	0.447597	0.382043	0.0354714	0.000783806	-0.171202	0.3579	0.746046	-0.0704973	0.639564	0.220111	0.0149362	-0.0133593		chr3:97725000-98550000 98825000-98975000	0.73147	-0.901549	-1.70333	-2.26903	-1.39434	0.168562	1.07646	0.343019	0.159277	-0.132408	0.159971	-0.147352		chr8:18075000-18525000 19825000-20175000	0.747283	0.247014	-0.368744	-0.57969	-0.556554	0.937923	1.14267
chr7:38700000-39500000 37250000-37800000	0.580457	0.00110622	-0.196732	-0.288865	0.0605456	0.153248	0.137983	0.0578132	0.122077	0.132071	-0.126631	0.262967		chr9:34650000-35025000 36775000-37425000	0.361542	0.134095	0.0807439	-0.243155	-0.239019	-0.077462	0.666079	-0.245996	0.434381	0.0370655	-0.0753655	0.0763983		chr3:121850000-122350000 123575000-123675000	0.0584099	-0.228027	-1.51988	-1.47766	0.112024	0.666607	1.21732	-0.398284	0.526518	0.469028	0.0283465	0.341291		chr17:7600000-7700000 8375000-8775000	-0.0139693	0.131216	-0.652605	-0.803279	-1.34311	0.933784	1.24255
chr7:55625000-56125000 56200000-56700000	0.0815953	-0.517355	-0.671946	-0.713212	-0.755452	0.433556	0.558149	0.0780597	0.262506	0.334654	0.183828	0.0200021		chr5:134025000-134700000 132225000-132500000	-0.587491	0.818451	0.251171	0.00307343	-0.0694692	-0.0466933	0.763054	-0.14369	0.488745	0.373838	0.0410471	-0.0160359		chr3:121850000-122350000 123575000-123675000	0.0584099	-0.228027	-1.51988	-1.47766	0.112024	0.666607	1.21732	-0.398284	0.526518	0.469028	0.0283465	0.341291		chr16:46550000-46925000 48700000-49350000	0.435738	0.145983	-0.467379	-0.532231	-0.140883	0.491523	1.60238
chr7:87250000-87775000 85900000-86875000	-0.289177	-0.269229	-0.527456	-0.784044	-0.335128	0.250676	0.374813	0.0258623	0.22066	0.203327	0.0339161	0.292069		chr7:43525000-43850000 44575000-45125000	0.570964	0.470151	0.611541	0.659128	0.336844	-0.018448	0.729948	0.0290566	0.0326839	-0.251103	0.00184659	0.0732452		chr10:35100000-35600000 37275000-37800000	0.353719	-0.393716	-1.5689	-1.69578	-0.414731	0.761971	1.92643	0.347395	0.138457	0.548239	0.164111	0.0500873		chr2:119350000-119525000 120250000-120650000	0.522264	0.666128	-0.952506	-1.16938	-0.43879	0.714204	1.96289
chr7:154875000-155750000 152975000-153675000	-0.186076	-0.483083	-0.549003	-0.832415	-0.617261	0.156458	0.151151	0.0312286	0.106155	0.256849	0.0842619	-0.0375341		chr12:109100000-109400000 110625000-110900000	0.0232434	0.801086	0.522342	0.458783	0.322655	0.507347	0.674372	-0.165637	0.637911	0.045172	0.0191021	0.197038		chr3:118850000-119125000 119800000-120200000	0.702924	-1.02913	-1.50813	-1.56006	-0.706515	0.330268	0.894344	-0.182135	0.0167014	-0.0374495	0.100518	0.0946055		chr2:119350000-119525000 121050000-121375000	0.677714	0.936132	-0.375438	-0.238309	-0.508378	0.361048	0.644554
chr7:154875000-155750000 153675000-154150000	0.215527	-0.54703	-0.453321	-0.73679	-0.72537	-0.0859961	0.11733	-0.0349205	-0.133467	0.285959	0.185231	-0.0353473		chr17:77300000-77525000 75875000-76400000	-0.0526061	0.108581	-0.33623	-0.590719	-0.123996	-0.0277235	0.779483	-0.0705343	0.0406451	0.165	0.220742	0.122469		chr3:118850000-119125000 119200000-119675000	0.584388	-1.37745	-1.22357	-1.19799	-0.584194	0.237521	0.184847	-0.180724	-0.22046	-0.171912	0.0924355	0.145587		chr2:120250000-120650000 118500000-118850000	0.476193	0.338464	-1.02062	-0.809777	-0.133631	0.19183	1.14327
chr7:154875000-155750000 154150000-154750000	0.550441	-0.174837	-0.304514	-0.419325	-0.517392	-0.16404	0.310566	-0.0227453	-0.144976	0.134825	0.0863943	0.148161		chr12:56175000-56600000 57100000-57725000	-0.0571824	-0.163962	0.196984	-0.0242142	0.0257047	-0.183762	0.298947	-0.102973	0.0655662	-0.121399	0.0129469	0.19146		chr10:80325000-80550000 80550000-82350000	0.0239084	-0.84089	-1.05716	-1.39509	-0.773717	0.0213011	0.466784	0.252181	0.140182	0.200854	0.0327847	0.0388053		chr17:8150000-8300000 8375000-8775000	0.63285	-0.353297	-0.534749	-0.607742	-0.881286	0.627435	0.891715
chr7:155775000-156175000 153675000-154150000	0.0518408	0.023125	-0.195745	-0.330973	-0.193919	-0.352848	0.221741	-0.139785	-0.0288607	-0.0628603	0.0914484	0.196703		chr12:57100000-57725000 55675000-56175000	0.0059208	0.367691	0.616003	0.411052	0.432524	-0.154945	0.670379	-0.128856	0.267307	0.00688163	0.00227985	0.110885		chr10:80325000-80550000 82350000-83350000	-0.023729	-0.585384	-1.66986	-2.262	-1.40253	0.255118	0.758313	0.26885	0.544089	0.445262	-0.0621942	-0.00450798		chr6:84850000-85300000 83600000-83750000	0.544929	0.107577	-0.717363	-1.09974	-0.406288	0.622705	0.607324
chr7:158400000-158525000 157450000-158400000	-0.104037	-0.189688	-0.0802564	-0.080609	0.097309	-0.00692851	-0.167414	-0.0953639	-0.0596755	-0.0868198	0.139984	0.107688		chr12:57100000-57725000 56175000-56600000	-0.0571824	-0.163962	0.196984	-0.0242142	0.0257047	-0.183762	0.298947	-0.102973	0.0655662	-0.121399	0.0129469	0.19146		chr7:55400000-55575000 56200000-56700000	0.0929689	-0.834624	-1.08607	-1.34308	-1.29376	0.608202	0.790697	0.292284	0.293743	0.335524	0.0476552	0.241957		chr2:120250000-120650000 118925000-119150000	0.146097	0.312839	-1.12561	-1.05442	-0.284118	0.648946	1.72935
chr7:158975000-159325000 157450000-158400000	0.165061	-0.656208	-0.782107	-0.904387	-0.506155	0.459132	0.565336	0.0939325	0.0696515	-0.0260028	0.155197	0.113021		chr8:23025000-23400000 22225000-22575000	0.00313882	0.298898	0.0987566	-0.0829017	-0.0958975	0.274191	0.915627	0.0665304	0.401	0.326118	0.00105543	0.172621		chr3:156150000-156500000 157125000-157550000	0.136721	-0.603222	-1.98297	-2.78526	-1.01333	0.685702	0.851813	0.0984174	0.724428	0.248782	-0.0746022	-0.12696		chr17:8375000-8775000 7300000-7600000	-0.154595	0.171243	-0.548327	-0.53955	-1.14632	0.409191	1.16141
chr8:11350000-12000000 13800000-15200000	-0.10872	-0.163696	-0.35334	-0.664804	-1.09519	-0.0780545	0.562192	-0.125633	0.204078	0.286281	-0.159236	0.105076		chr12:111350000-111800000 112975000-113450000	-0.344867	0.249056	0.380118	0.335752	-0.114716	0.103182	0.217298	-0.341507	0.234881	-0.0332285	0.0352928	0.024405		chr3:157600000-158025000 157125000-157550000	0.122715	-1.22706	-1.27354	-1.69078	-0.784252	-0.0126708	0.627126	0.193532	0.0312062	-0.0785123	-0.0118411	-0.230549		chr2:118925000-119150000 120250000-120650000	0.146097	0.312839	-1.12561	-1.05442	-0.284118	0.648946	1.72935
chr6:70275000-71000000 69250000-69625000	1.01494	-0.350792	-0.167238	-0.312502	-0.530359	-0.14694	-0.488761	-0.11263	0.00671209	0.198622	-0.0450597	0.183407		chr17:75875000-76400000 77300000-77525000	-0.0526061	0.108581	-0.33623	-0.590719	-0.123996	-0.0277235	0.779483	-0.0705343	0.0406451	0.165	0.220742	0.122469		chr2:127050000-128000000 121925000-126975000	0.403619	-1.08758	-1.52063	-1.73359	-1.11038	0.448158	1.18658	0.165988	0.171903	0.0286434	0.10502	0.0943016		chr2:120250000-120650000 119350000-119525000	0.522264	0.666128	-0.952506	-1.16938	-0.43879	0.714204	1.96289
chr12:103525000-103700000 102850000-103525000	0.410931	-0.405172	-0.201331	-0.249334	-0.16829	-0.33633	-0.224838	-0.0474426	-0.324208	0.0339389	0.0702955	0.00405585		chr12:112975000-113450000 111350000-111800000	-0.344867	0.249056	0.380118	0.335752	-0.114716	0.103182	0.217298	-0.341507	0.234881	-0.0332285	0.0352928	0.024405		chr5:179525000-179875000 178900000-179475000	0.279317	-1.03336	-1.10858	-0.924539	-0.690514	0.00649243	0.202958	-0.229401	-0.305343	-0.10031	0.165892	-0.0598628		chr3:169725000-170125000 167375000-167975000	0.405656	-0.387911	-0.957848	-1.10219	-0.292654	0.488082	0.850618
chr19:40800000-41275000 41275000-41425000	-0.129689	-0.504012	-0.442825	-0.636448	-0.0834381	0.184025	-0.162661	0.0178611	-0.0590389	-0.0639752	0.074077	0.0128118		chr14:22900000-23075000 24050000-24425000	0.281773	0.300938	0.430872	0.392196	0.331943	-0.0988112	0.44697	-0.147422	0.199917	-0.00808811	0.24449	0.0586556		chr5:176400000-176650000 175325000-175450000	0.36006	-1.08716	-0.985294	-1.09369	-1.71331	-0.103399	0.652477	-0.720582	-0.135335	0.025185	-0.0191539	-0.0221393		chr2:118500000-118850000 120250000-120650000	0.476193	0.338464	-1.02062	-0.809777	-0.133631	0.19183	1.14327
chr19:17350000-17900000 18075000-18425000	0.270959	-0.0662625	-0.108216	-0.244661	0.000360554	-0.332215	0.00211963	0.0261551	0.0350638	0.0307481	0.0984309	0.127433		chr14:24050000-24425000 22900000-23075000	0.281773	0.300938	0.430872	0.392196	0.331943	-0.0988112	0.44697	-0.147422	0.199917	-0.00808811	0.24449	0.0586556		chr6:52275000-52650000 50000000-50725000	0.545691	-0.562836	-1.40128	-1.83038	-0.702104	0.207839	0.674623	0.125165	0.026733	0.15093	-0.0774156	0.0363577		chr16:58525000-58650000 60600000-61575000	0.686164	-0.258382	-1.58265	-1.3975	-0.7005	0.263976	1.51982
chr20:62900000-63025000 62800000-62900000	-0.0339962	-0.47096	-0.254841	-0.221806	-0.00617055	0.209847	-0.534648	-0.070937	-0.233419	-0.103556	0.0006619	-0.00840165		chr17:75875000-76400000 74975000-75225000	0.194111	0.513345	0.208165	0.221062	-0.135754	-0.0407558	1.18473	-0.0322553	0.2025	0.168675	0.0574767	0.0620867		chr7:158975000-159325000 158400000-158525000	-0.0433099	-0.839537	-0.93746	-1.11513	-0.643365	0.322048	0.208092	-0.0554176	-0.116795	-0.0756423	0.275481	0.180076		chr22:31650000-31950000 33100000-35225000	0.923771	-0.444396	-1.20393	-1.43936	-0.594428	0.448482	0.818533
chr20:63025000-63450000 62800000-62900000	-0.515008	-0.643102	-0.365259	-0.426179	-0.388835	0.439779	-0.149471	0.116665	-0.205014	-0.124222	0.0947734	0.000737008		chr17:74975000-75225000 75875000-76400000	0.194111	0.513345	0.208165	0.221062	-0.135754	-0.0407558	1.18473	-0.0322553	0.2025	0.168675	0.0574767	0.0620867		chr12:131700000-132050000 129275000-130725000	-0.438697	-1.05036	-1.54929	-2.06925	-1.62749	0.425446	0.477043	-0.112183	0.296571	0.0268722	-0.0108802	-0.125783		chr22:31650000-31950000 32550000-33100000	1.00535	-0.425013	-1.04472	-1.1004	-0.500317	0.120244	0.611185
chr20:63025000-63450000 62900000-63025000	-0.357763	-0.245191	0.017868	0.0551012	-0.0387433	-0.0292656	-0.363571	0.0305578	-0.230424	-0.139651	0.0667628	0.0125491		chr12:63100000-63550000 64800000-65250000	-1.15026	0.567221	0.636368	0.247107	-0.0844068	0.329762	-0.34589	-0.740246	0.375033	0.444588	-0.0891102	0.500729		chr3:185950000-186750000 185625000-185925000	-0.376108	-0.943869	-0.951607	-1.25937	-0.520774	-0.011861	0.615784	0.212611	0.268851	0.0292261	-0.0410369	-0.0479378		chr2:41825000-41950000 43775000-43875000	0.753415	1.03131	-0.313711	-1.38649	-0.0308077	1.04172	1.49855
chr20:63025000-63450000 63500000-64025000	0.0948565	-0.388983	-0.109036	-0.148808	-0.14918	0.239337	0.423184	0.234202	0.0537055	-0.0289645	0.0940179	0.0251031		chr12:57950000-58300000 56675000-57100000	0.196476	-0.00576242	0.554306	1.11537	-0.4955	-0.466173	0.737677	-0.416513	-0.177446	-0.133718	0.192477	0.220136		chr4:3550000-3925000 3075000-3475000	-0.388707	-0.943843	-1.38553	-1.51947	-0.85411	0.290492	0.564805	0.177441	0.377846	0.491595	0.145805	0.100059		chr2:43775000-43875000 41825000-41950000	0.753415	1.03131	-0.313711	-1.38649	-0.0308077	1.04172	1.49855
chr20:64025000-64275000 62800000-62900000	-0.289695	0.0327222	-0.336794	-0.390201	-1.35182	0.629549	0.853873	0.137844	0.599551	0.110215	-0.0432743	-0.183866		chr17:74975000-75225000 73225000-73350000	-0.274136	0.189176	0.064345	0.281704	-0.282554	-0.0126077	0.889799	-0.161115	0.479629	0.0276182	0.0965189	0.254011		chr15:38400000-38675000 39150000-39575000	0.23965	-0.316666	-1.14111	-1.63741	-0.256356	0.188077	0.797274	0.433389	0.108641	-0.0282079	0.0725916	0.068889		chr2:63975000-64475000 65650000-66000000	0.619274	-0.0154732	-1.42527	-0.787214	-0.0779811	0.632054	1.05485
chr20:64025000-64275000 62900000-63025000	-0.241918	-0.212197	-0.504695	-0.486686	-0.642481	0.659686	1.13716	0.170988	0.531039	0.216092	0.116211	0.0532484		chr12:56175000-56600000 55675000-56175000	0.26084	-0.127674	0.0091166	-0.119002	-0.284726	0.400147	0.630549	0.0441774	0.527633	0.303185	0.0760731	-0.034223		chr2:199575000-199875000 197575000-198300000	0.198205	-0.588416	-1.07489	-1.65408	-0.700687	0.533539	0.55409	0.184389	0.383115	0.171463	-0.0617083	0.127954		chr2:63975000-64475000 66000000-66375000	0.377027	-0.219788	-1.27985	-1.02553	-0.125553	0.533287	1.12664
chr20:64025000-64275000 63500000-64025000	-0.157792	-0.545735	-0.559382	-0.569749	-0.486035	-0.069872	-0.160612	-0.281644	0.0416281	-0.0394558	0.0700298	-0.0369863		chr7:129650000-130000000 127600000-128300000	-0.58822	0.73058	0.438836	0.552614	-0.0272138	-0.137857	0.204459	-0.129874	0.126399	-0.0988759	0.137133	-0.084943		chr5:154625000-154925000 152675000-153250000	-0.150055	-0.667527	-1.35346	-1.61285	-1.58876	0.415352	1.13568	0.0708836	0.530659	0.452756	-0.0554035	0.151225		chr2:65650000-66000000 63975000-64475000	0.619274	-0.0154732	-1.42527	-0.787214	-0.0779811	0.632054	1.05485
chr21:25600000-25825000 25825000-26175000	0.227147	-0.169048	0.000493335	0.0550818	-0.0826297	0.0385149	0.232653	0.264531	-0.0144839	0.0096831	0.0196187	-0.0149485		chr12:55675000-56175000 57100000-57725000	0.0059208	0.367691	0.616003	0.411052	0.432524	-0.154945	0.670379	-0.128856	0.267307	0.00688163	0.00227985	0.110885		chr2:197575000-198300000 199575000-199875000	0.198205	-0.588416	-1.07489	-1.65408	-0.700687	0.533539	0.55409	0.184389	0.383115	0.171463	-0.0617083	0.127954		chr2:66000000-66375000 63975000-64475000	0.377027	-0.219788	-1.27985	-1.02553	-0.125553	0.533287	1.12664
chr21:31750000-32250000 31650000-31750000	0.139717	-0.631604	-0.613977	-0.544904	-0.107826	-0.103126	-0.182783	0.0011886	-0.303895	-0.164038	0.0332289	0.022996		chr12:55675000-56175000 56175000-56600000	0.26084	-0.127674	0.0091166	-0.119002	-0.284726	0.400147	0.630549	0.0441774	0.527633	0.303185	0.0760731	-0.034223		chr9:89625000-89800000 90125000-90800000	-0.414527	-1.03657	-0.997074	-1.49446	-0.406458	0.0185509	-0.148074	0.0319176	-0.148883	-0.112922	0.103398	0.0452965		chr2:66000000-66375000 68325000-68425000	0.660789	-0.0841529	-0.885302	-0.427203	-0.69691	1.4324	1.73967
chr21:31750000-32250000 32325000-32750000	0.0501264	-0.288434	-0.729246	-0.841596	-0.231856	0.00145184	0.654039	-0.00145681	0.166708	0.148699	0.20609	0.01573		chr19:10400000-10850000 10925000-11575000	0.042186	0.0416711	0.202018	0.22159	0.0934215	0.0578482	0.370533	-0.131836	0.0546718	-0.14549	0.165198	0.0215365		chr7:2400000-2700000 3925000-4525000	0.196157	-0.612727	-1.97634	-2.17129	-1.62083	0.643272	1.75388	0.553895	0.682093	0.404288	-0.0709764	0.072986		chr2:68325000-68425000 66000000-66375000	0.660789	-0.0841529	-0.885302	-0.427203	-0.69691	1.4324	1.73967
chr21:32775000-33175000 32325000-32750000	-0.067991	-0.538457	-0.510978	-0.562024	-0.086204	-0.117965	-0.430226	-0.235414	-0.229712	-0.205432	0.119196	-0.102781		chr12:1800000-2775000 4300000-4475000	0.187294	0.636632	0.297519	0.228337	0.0839443	0.394165	1.05578	0.00328874	0.541738	0.257934	-0.033883	0.356574		chr3:176475000-176675000 177025000-177425000	1.05015	-1.49555	-1.65971	-2.36543	-1.31896	0.395106	0.776855	0.395627	-0.0888788	-0.0278614	0.0500563	-0.120581		chr8:40600000-40975000 41050000-41525000	0.754738	-0.512084	-0.735247	-0.685946	-0.304465	0.261868	0.673755
chr21:32775000-33175000 33175000-33475000	-0.271526	-0.6903	-0.775676	-0.971463	-0.104863	-0.0867056	-0.0583261	-0.0677304	-0.0757092	-0.0597871	0.0233251	0.0399069		chr19:10400000-10850000 8300000-8625000	0.161852	0.267459	-0.135038	-0.343461	-0.269156	0.357636	0.688667	0.0878341	0.504993	0.364633	-0.0280718	0.100844		chr4:3925000-4175000 3075000-3475000	0.014783	-0.669898	-1.68079	-1.86127	-0.993764	0.530262	1.05416	0.121075	0.811811	0.645378	-0.00571755	0.10291		chr3:187350000-187700000 185950000-186750000	0.675038	0.380289	-0.245452	-0.399178	-0.288666	0.700402	0.929999
chr21:35425000-36025000 37125000-37675000	-0.293501	-0.192067	-0.328827	-0.243344	0.198216	-0.229795	-0.0108625	-0.184899	-0.330685	-0.220832	0.114696	0.104984		chr7:91875000-92475000 92525000-93050000	0.473953	0.0635272	-0.0249772	0.0539256	0.00730352	0.130189	0.13484	-0.111053	0.0488521	0.0474383	0.116347	0.0443583		chr5:154025000-154425000 152675000-153250000	0.00339778	-0.639207	-1.27526	-1.55685	-0.438969	-0.120792	0.502436	0.186712	-0.146343	0.200726	0.014497	-0.127201		chr3:185950000-186750000 187350000-187700000	0.675038	0.380289	-0.245452	-0.399178	-0.288666	0.700402	0.929999
chr20:62400000-62800000 62800000-62900000	0.0433444	-0.335743	-0.125608	-0.261067	0.043354	-0.0453584	-0.0511116	0.0839771	-0.0503918	-0.0746735	0.027486	0.0507001		chr11:119050000-119450000 118575000-119025000	0.176744	-0.0775137	0.0536992	-0.0557596	-0.0722952	0.370455	0.673939	0.12658	0.321556	0.15928	0.0789738	0.0958056		chr14:60275000-60550000 61300000-61825000	-0.0102103	-0.921645	-1.96598	-2.4425	-0.585737	0.168679	0.928486	0.317109	0.190081	-0.132511	0.0858728	0.147649		chr16:66875000-67175000 66350000-66800000	0.412245	-0.0868245	-0.25362	-0.269682	-0.428001	0.25135	0.666817
chr21:42150000-42475000 41600000-42100000	-0.233864	-0.858676	-1.01194	-1.20835	-0.0928111	-0.0865111	0.399307	0.130166	-0.332088	-0.0539581	0.147444	0.0422283		chr19:10100000-10400000 10925000-11575000	-0.100857	0.4351	0.637824	0.519696	0.221686	-0.159346	0.26067	-0.163039	0.164597	-0.12945	0.166632	0.136824		chr9:90125000-90800000 89625000-89800000	-0.414527	-1.03657	-0.997074	-1.49446	-0.406458	0.0185509	-0.148074	0.0319176	-0.148883	-0.112922	0.103398	0.0452965		chr8:23950000-24425000 22600000-23000000	0.187208	0.448229	-1.19312	-1.08208	-0.794621	0.612893	2.31098
chr21:45550000-45900000 46125000-46675000	0.480502	-0.706741	-0.496844	-0.575223	-0.0962247	-0.0287062	0.0744538	-0.00115492	-0.237505	-0.213137	0.178199	0.0403736		chr7:92525000-93050000 91875000-92475000	0.473953	0.0635272	-0.0249772	0.0539256	0.00730352	0.130189	0.13484	-0.111053	0.0488521	0.0474383	0.116347	0.0443583		chr7:47250000-47850000 48925000-50050000	0.0276221	-0.336843	-1.76273	-1.86086	-0.937302	0.0894708	2.07237	0.693952	-0.0308283	0.211643	0.127982	0.00719576		chr16:70275000-70775000 71650000-72025000	-0.034756	-0.374915	-0.787967	-0.973141	-0.561953	0.412813	0.513038
chr22:36525000-37000000 36150000-36500000	0.150112	-0.790443	-0.756237	-1.00397	-0.158381	-0.0715521	0.0607506	0.453985	-0.420899	-0.256412	0.170823	0.114028		chr8:43075000-43200000 42800000-43050000	-0.0502706	0.230725	0.396393	0.605412	0.363568	-0.0301264	0.210877	-0.222897	0.134164	0.0261845	0.142562	-0.11215		chr3:53275000-53900000 52450000-52700000	0.149954	-0.479142	-1.16568	-1.56546	-0.692525	0.305377	1.22308	0.258796	0.379514	0.268195	0.150068	0.248246		chr16:71650000-72025000 70275000-70775000	-0.034756	-0.374915	-0.787967	-0.973141	-0.561953	0.412813	0.513038
chr22:36525000-37000000 38025000-38325000	-0.165348	0.27715	-0.372959	-0.794093	-0.001849	0.141319	0.990231	0.239314	0.0753197	0.0340747	0.100636	0.313044		chr12:97000000-97300000 94550000-95000000	0.157851	1.0845	0.96827	1.27336	0.526966	0.201714	0.408664	-0.77255	0.50523	0.243466	0.295056	0.401364		chr14:59925000-60275000 61300000-61825000	-0.197216	-0.226534	-1.37926	-1.5115	-0.32395	0.699727	1.39939	0.0242192	0.580972	0.217284	-0.00907202	0.15347		chr2:117825000-118200000 119350000-119525000	0.623823	-0.385398	-0.547609	-0.803004	-0.273648	0.289299	0.0817006
chr22:37000000-37175000 36150000-36500000	-0.163733	-0.652883	-0.626491	-0.998476	-0.407652	0.108802	0.236128	0.246387	-0.167391	-0.0274758	0.0687528	0.221692		chr12:94550000-95000000 97000000-97300000	0.157851	1.0845	0.96827	1.27336	0.526966	0.201714	0.408664	-0.77255	0.50523	0.243466	0.295056	0.401364		chr11:48175000-48275000 48750000-50800000	-0.0989752	-0.588766	-1.12338	-1.35049	-1.04863	0.396727	0.437097	0.0784071	0.153779	0.567688	0.122871	0.1788		chr16:52975000-53500000 52125000-52975000	0.381848	-0.619329	-0.836717	-0.961497	-0.604499	0.361347	0.508613
chr22:37000000-37175000 38025000-38325000	-0.27931	0.0161691	-0.587798	-0.581572	-0.00307367	-0.149817	0.481545	0.0538631	-0.161162	-0.117187	0.245261	0.222921		chr12:3300000-3800000 1800000-2775000	-0.0399973	0.790075	0.600372	0.796952	0.374919	0.605788	1.05144	-0.164857	0.780676	0.196229	0.0833011	0.222475		chr3:157600000-158025000 158700000-158825000	0.40873	-1.16921	-1.48707	-1.58168	-1.27311	-0.0617162	0.140172	-0.316637	0.0231992	-0.0540621	0.0993949	0.0577305		chr16:71650000-72025000 70275000-70775000	-0.034756	-0.374915	-0.787967	-0.973141	-0.561953	0.412813	0.513038
chr1:6075000-6475000 6475000-6675000	0.0910977	-0.303104	-0.280991	-0.287009	-0.157338	0.207835	0.452334	0.0969702	0.194467	0.183235	0.116534	0.00679433		chr7:127600000-128300000 129650000-130000000	-0.58822	0.73058	0.438836	0.552614	-0.0272138	-0.137857	0.204459	-0.129874	0.126399	-0.0988759	0.137133	-0.084943		chr2:127050000-128000000 128725000-129975000	0.0314504	-0.674808	-1.34674	-1.51149	-1.224	0.458697	0.960669	-0.00942262	0.501999	0.161851	0.0677014	0.0542724		chr20:37175000-37525000 38000000-38400000	0.232595	-0.0251449	-1.00981	-1.25363	-0.64763	0.469292	0.408927
chr1:6075000-6475000 7950000-8375000	-0.270348	0.167904	-0.46231	-0.31355	0.109059	-0.352842	0.162419	-0.310129	-0.334834	-0.165243	0.259283	-0.0659756		chr8:42800000-43050000 43075000-43200000	-0.0502706	0.230725	0.396393	0.605412	0.363568	-0.0301264	0.210877	-0.222897	0.134164	0.0261845	0.142562	-0.11215		chr3:176675000-176925000 177025000-177425000	0.992957	-1.21579	-1.42773	-1.91169	-0.966277	0.44093	0.528088	0.418311	-0.12586	-0.263324	0.00438513	-0.255564		chr8:22600000-23000000 23950000-24425000	0.187208	0.448229	-1.19312	-1.08208	-0.794621	0.612893	2.31098
chr1:6675000-7075000 6475000-6675000	0.488062	-0.110508	-0.0460502	-0.06814	0.0192751	0.00474441	-0.0520857	-0.01551	-0.12195	-0.219699	0.0490023	0.00160109		chr12:64800000-65250000 63100000-63550000	-1.15026	0.567221	0.636368	0.247107	-0.0844068	0.329762	-0.34589	-0.740246	0.375033	0.444588	-0.0891102	0.500729		chr10:70900000-71250000 73050000-73150000	0.285393	-0.209728	-1.59024	-3.07662	-1.436	0.769236	1.22011	0.420758	0.254408	0.506874	0.189013	0.230359		chr19:57175000-57275000 55075000-55650000	0.248367	-0.0141794	-0.478074	-0.713457	-0.386085	0.239634	0.707664
chr1:6675000-7075000 7950000-8375000	0.0140869	-0.0603477	-0.70215	-0.643997	0.0197357	-0.091195	0.389083	0.182407	0.00924624	0.107697	0.0444711	0.043817		chr19:8300000-8625000 10400000-10850000	0.161852	0.267459	-0.135038	-0.343461	-0.269156	0.357636	0.688667	0.0878341	0.504993	0.364633	-0.0280718	0.100844		chr3:66925000-67325000 68075000-68850000	0.221858	-0.756529	-1.37489	-1.97148	-1.09842	0.53936	0.752258	0.4017	0.435684	0.374486	-0.0389027	0.148853		chr17:8375000-8775000 7600000-7700000	-0.0139693	0.131216	-0.652605	-0.803279	-1.34311	0.933784	1.24255
chr1:21325000-21625000 21225000-21325000	-0.0175973	-0.802031	-0.78825	-1.18753	-0.180307	-0.0305656	-0.293195	-0.107102	-0.114409	-0.10848	-0.0345206	-0.011799		chr12:4300000-4475000 1800000-2775000	0.187294	0.636632	0.297519	0.228337	0.0839443	0.394165	1.05578	0.00328874	0.541738	0.257934	-0.033883	0.356574		chr2:9100000-9400000 7050000-8725000	-0.247685	-1.20571	-2.0741	-2.46082	-1.22157	-0.134481	0.307366	-0.202748	-0.158358	0.035621	0.118775	-0.0647981		chr17:8375000-8775000 8150000-8300000	0.63285	-0.353297	-0.534749	-0.607742	-0.881286	0.627435	0.891715
chr1:22075000-22625000 24625000-24825000	-0.255792	0.0366515	-0.35462	-0.905295	-0.080318	0.13664	0.656517	0.212442	-0.0493286	0.097166	-0.0825446	0.340806		chr8:73275000-73650000 73675000-74025000	0.838367	-0.135175	-0.020364	0.102992	0.143261	-0.224928	-0.19649	-0.0538325	-0.158631	-0.100735	0.114105	0.00192898		chr10:75325000-76000000 77250000-77725000	0.124506	-0.879078	-1.61352	-2.28408	-0.879109	-0.0789904	0.701468	0.394725	-0.340258	0.234345	0.0340135	0.193002		chr12:115950000-116250000 117200000-117825000	0.414414	-0.248888	-0.601331	-0.515003	-0.010452	-0.145687	0.859473
chr1:24825000-25200000 24625000-24825000	0.575872	-0.566889	-0.506024	-0.693216	-0.0139989	0.108777	-0.236085	0.11241	-0.150525	-0.154681	-0.0159041	-0.0247952		chr14:73625000-74025000 74475000-74875000	-0.192402	0.0534031	0.331618	0.361762	0.175788	-0.334733	-0.102328	-0.139788	-0.0341725	-0.0868215	0.108842	0.0713486		chr16:71225000-71600000 70275000-70775000	0.834764	-0.615936	-1.78852	-2.2251	-0.593019	0.919061	1.6013	0.8007	0.253519	0.445542	0.0469877	0.111414		chr19:40650000-40800000 41275000-41425000	0.288037	-0.0839411	-0.209428	-0.362984	-0.443986	0.586543	0.945559
chr1:25325000-25825000 24625000-24825000	0.34475	-0.133737	-0.216731	-0.33059	-0.0584051	0.237218	0.586962	0.306646	0.151095	0.130467	0.133361	-0.0014273		chr14:74475000-74875000 73625000-74025000	-0.192402	0.0534031	0.331618	0.361762	0.175788	-0.334733	-0.102328	-0.139788	-0.0341725	-0.0868215	0.108842	0.0713486		chr16:24525000-25225000 25725000-26775000	0.260444	-0.563987	-1.21138	-1.18276	-1.04598	0.286547	0.77183	-0.0128193	0.146727	0.203011	0.0800329	0.12135		chr6:83600000-83750000 84850000-85300000	0.544929	0.107577	-0.717363	-1.09974	-0.406288	0.622705	0.607324
chr21:44350000-44775000 46125000-46675000	-0.26461	-0.380961	-0.349845	-0.566214	-0.242645	-0.137949	0.431227	-0.0629724	0.0966406	-0.0850587	0.0195241	0.0367337		chr7:158575000-158975000 156925000-157400000	0.275862	-0.144249	-0.056206	-0.17206	0.0183144	0.540833	0.583274	0.285224	0.128628	0.252517	0.0863689	-0.0123358		chr10:110600000-111025000 111050000-112425000	0.217877	-1.15713	-1.66147	-1.78061	-1.14145	0.382592	0.412794	-0.0234747	0.0258018	-0.0897765	0.0958703	-0.0535756		chr13:19975000-21200000 18850000-19300000	0.728819	-0.286464	-0.847749	-0.170248	-0.836692	0.682518	1.14985
chr20:62400000-62800000 62175000-62400000	0.125675	-0.621356	-0.474826	-0.490337	-0.431453	0.116283	0.0954799	-0.0912958	0.0392287	0.00301373	0.11116	0.0633856		chr9:77425000-77725000 75875000-76300000	0.489031	0.444877	0.251689	0.145217	-0.212278	0.442265	-0.0576332	-0.540343	0.207988	-0.437114	0.0451688	0.181833		chr16:75125000-75625000 76025000-76775000	0.337844	-0.186348	-1.38135	-1.25619	-1.03561	0.0609084	0.910269	-0.1049	0.392877	0.321167	0.111454	-0.0373456		chr13:19975000-21200000 19300000-19550000	0.748794	-0.510177	-0.815965	-0.0552153	-0.528116	0.402667	0.824927
chr20:57600000-58175000 58225000-58700000	-0.298186	-0.251367	-0.0654888	-0.152748	0.0222929	-0.104101	-0.113328	-0.0619064	-0.0924093	-0.247795	0.121361	0.0533048		chr16:2650000-3000000 4500000-5075000	-0.283541	1.01249	0.382121	0.479894	-0.52418	-0.0226337	1.37745	-0.0687473	0.598207	0.247041	-0.0402794	0.196035		chr10:76000000-76575000 73775000-74200000	0.546133	0.221913	-1.73208	-2.21677	-1.63988	0.587296	1.69707	0.542758	0.700021	0.43744	-0.106065	0.0832897		chr2:232575000-233275000 235100000-235725000	0.171646	0.71433	-0.48274	-0.918881	-0.57776	0.585571	1.57084
chr20:50975000-51300000 49525000-49925000	-0.697011	0.173877	-0.616013	-0.757283	-0.203034	-0.454753	0.447197	0.205264	-0.351778	-0.515002	0.1975	-0.0257429		chr12:30850000-31025000 32925000-33375000	0.806256	1.26954	0.583517	0.623929	0.477706	0.811928	0.626349	-0.380355	0.850538	0.461719	0.22683	0.208688		chr6:84850000-85300000 84275000-84375000	-0.0597556	-0.712676	-1.04211	-1.59858	-0.460143	0.367617	0.155463	0.210217	0.159356	0.0721555	-0.0266431	0.115456		chr2:235100000-235725000 232575000-233275000	0.171646	0.71433	-0.48274	-0.918881	-0.57776	0.585571	1.57084
chr19:33175000-33400000 32600000-33100000	-0.208306	-0.315643	-0.240357	-0.225957	-0.257832	-0.0936206	-0.0984534	-0.163349	-0.195102	-0.225227	0.0593383	0.0624267		chr16:4500000-5075000 2225000-2525000	-0.435817	0.594664	0.30672	0.555375	-0.549244	-0.411811	0.871855	-0.108244	0.0828508	-0.0442158	-0.0827754	0.139834		chr10:104375000-104625000 105200000-106200000	0.0269181	-0.996824	-1.44566	-2.08229	-1.32712	0.408926	0.111354	0.0359256	0.0381454	0.212618	0.0589082	-0.00631303		chr13:19975000-21200000 21625000-21875000	0.91003	0.0495349	-0.474685	0.206268	-0.153322	0.340659	1.53856
chr19:33175000-33400000 34100000-34500000	0.232585	-0.453534	-0.521097	-0.774372	-0.49023	0.497834	0.371601	0.122318	0.179003	0.280548	-0.0125826	0.0607245		chr17:7200000-7300000 8150000-8300000	0.0211665	0.363583	0.307887	-0.0883815	-0.121914	-0.340274	0.0534481	-0.358715	0.22715	0.0644582	-0.0526021	0.0397561		chr10:66050000-66175000 63850000-64425000	-0.3459	-0.69846	-1.17236	-1.41817	-0.526012	0.142358	0.0502797	-0.0017867	0.146757	0.186224	-0.0564139	0.00331708		chr17:8375000-8775000 7300000-7600000	-0.154595	0.171243	-0.548327	-0.53955	-1.14632	0.409191	1.16141
chr19:33400000-33775000 34100000-34500000	0.349474	-0.568606	-0.549022	-0.672285	-0.417189	0.137442	0.289042	0.143434	-0.0278058	0.186883	0.0718561	0.137725		chr16:4500000-5075000 2650000-3000000	-0.283541	1.01249	0.382121	0.479894	-0.52418	-0.0226337	1.37745	-0.0687473	0.598207	0.247041	-0.0402794	0.196035		chr19:8300000-8625000 8775000-9100000	0.216192	-1.23947	-1.52476	-1.97183	-0.952569	0.235041	0.983686	0.348386	0.244267	0.317128	0.149412	0.0590449		chr17:8375000-8775000 8150000-8300000	0.63285	-0.353297	-0.534749	-0.607742	-0.881286	0.627435	0.891715
chr19:33775000-34100000 34100000-34500000	0.13591	-0.656119	-0.616408	-0.452649	-0.172522	-0.0812598	0.0256426	-0.0803984	-0.390595	-0.139522	0.08441	-0.0395751		chr3:188225000-188950000 189950000-190100000	0.274285	0.0781541	0.00733283	-0.00348769	0.366614	0.180341	0.695679	0.136884	0.371438	0.0549469	0.248855	0.113563		chr19:8300000-8625000 9125000-9800000	0.390737	-0.686502	-1.01205	-1.22866	-0.465208	0.202163	0.971904	0.390929	0.0395987	-0.0857834	0.0958312	0.0193382		chr13:19975000-21200000 21875000-22800000	0.682251	0.129532	-0.608292	-0.0970684	-0.644987	0.658733	1.56349
chr19:35250000-35600000 34100000-34500000	-0.38681	-0.211285	-0.296123	-0.353026	-0.0210886	-0.0146892	0.0338305	0.12007	-0.230145	-0.123675	0.0846792	0.293488		chr16:56775000-57150000 58525000-58650000	0.0216742	0.527317	0.151784	-0.027141	0.16205	-0.0164019	0.365389	0.0540101	0.243171	-0.175251	-0.0417683	0.0898225		chr12:115950000-116250000 113975000-114550000	0.0468346	-0.826711	-1.27461	-1.76587	-0.465788	0.0892212	0.336136	0.0817507	-0.0742917	-0.148061	-0.0100797	-0.336785		chr13:19975000-21200000 22800000-23300000	0.212392	0.0652513	-0.717725	-0.500303	-0.812109	0.812245	1.24494
chr19:35650000-36025000 34100000-34500000	-0.166964	0.0210277	-0.150575	-0.283629	-0.248961	0.270744	0.199886	0.0783003	0.198632	-0.126577	0.0315223	0.274535		chr16:58525000-58650000 56775000-57150000	0.0216742	0.527317	0.151784	-0.027141	0.16205	-0.0164019	0.365389	0.0540101	0.243171	-0.175251	-0.0417683	0.0898225		chr11:57300000-57775000 55925000-56625000	0.242314	-0.618137	-1.47653	-1.71846	-1.26965	0.67901	0.973889	0.0920696	0.113961	0.373957	0.0106796	0.10284		chr3:33875000-34675000 32700000-32950000	0.494444	0.0937074	-0.502715	-0.330016	-0.401587	0.552836	0.951012
chr19:35650000-36025000 37875000-38350000	-0.233967	-0.166946	-0.520327	-0.677076	-0.377573	0.575103	0.338337	0.0287699	0.0649251	0.114566	0.0527603	-0.0748471		chr16:75125000-75625000 74425000-74650000	0.17812	0.0927082	0.174402	-0.00794642	0.30024	0.143757	0.569515	0.111229	0.0910219	0.0639792	0.0358834	0.148415		chr10:86000000-86350000 84575000-86000000	-0.0492442	-0.77973	-0.940547	-1.26259	-0.629277	0.0420744	0.0372368	0.0341397	-0.088123	0.112313	0.124572	0.0487006		chr3:32700000-32950000 33875000-34675000	0.494444	0.0937074	-0.502715	-0.330016	-0.401587	0.552836	0.951012
chr19:38400000-38925000 37875000-38350000	0.163678	0.0368896	-0.313991	-0.31674	-0.304589	0.331253	0.446697	-0.118604	0.366952	0.213613	0.151425	0.0750013		chr16:66875000-67175000 67475000-67925000	0.58052	0.611036	0.0684622	-0.107192	-0.369304	0.626703	0.881539	0.0177587	0.588854	0.504612	0.080407	0.101952		chr19:10400000-10850000 8775000-9100000	-0.267712	-0.34131	-1.60359	-2.11781	-1.62466	-0.202061	1.09505	-0.495841	0.149987	0.106469	-0.0101754	0.301048		chr14:99450000-100225000 96925000-99325000	0.388561	-0.21591	-1.06188	-0.86721	-0.308732	0.0221427	1.19222
chr19:39525000-40075000 39425000-39525000	-0.269474	-1.08656	-0.875402	-1.26976	-0.310892	-0.182406	-0.303898	-0.0365965	-0.286205	-0.164058	0.0161911	-0.0406016		chr12:32925000-33375000 31050000-31225000	0.401907	1.0972	0.490192	0.636397	0.328435	0.706903	0.433112	-0.763328	0.7823	0.691345	0.192334	-0.183289		chr4:38325000-38725000 39200000-39450000	-0.2403	-1.03856	-1.40928	-1.55582	-0.415878	-0.0620372	0.703592	-0.180728	-0.327639	-0.216802	0.304208	0.274902		chr7:4600000-5150000 2875000-3275000	0.340079	-0.723582	-0.847137	-0.976282	-0.720072	0.502216	0.333
chr19:40800000-41275000 41275000-41425000	-0.129689	-0.504012	-0.442825	-0.636448	-0.0834381	0.184025	-0.162661	0.0178611	-0.0590389	-0.0639752	0.074077	0.0128118		chr12:32925000-33375000 30850000-31025000	0.806256	1.26954	0.583517	0.623929	0.477706	0.811928	0.626349	-0.380355	0.850538	0.461719	0.22683	0.208688		chr3:37375000-37800000 36975000-37200000	-0.44138	-1.07377	-1.19992	-1.34964	-0.233035	0.506425	0.258102	0.12395	-0.292463	-0.143406	0.226587	-0.160397		chr7:2875000-3275000 4600000-5150000	0.340079	-0.723582	-0.847137	-0.976282	-0.720072	0.502216	0.333
chr19:41425000-41825000 39425000-39525000	-0.117618	-0.14232	-0.212059	-0.742538	-0.336929	0.0631362	1.31802	-0.452031	0.657711	-0.0130101	0.041258	0.134551		chr16:67475000-67925000 66875000-67175000	0.58052	0.611036	0.0684622	-0.107192	-0.369304	0.626703	0.881539	0.0177587	0.588854	0.504612	0.080407	0.101952		chr19:10400000-10850000 11625000-12625000	0.0325956	-0.153068	-1.19554	-1.46712	-0.372465	0.0310105	1.58444	-0.0299456	0.163138	0.0687508	0.206967	0.303503		chr19:40650000-40800000 41275000-41425000	0.288037	-0.0839411	-0.209428	-0.362984	-0.443986	0.586543	0.945559
chr19:41425000-41825000 41275000-41425000	0.157817	-0.752184	-0.752126	-0.924625	-0.269284	0.0772355	-0.0823884	0.0446216	-0.331605	-0.153574	0.0232762	-0.0398233		chr12:111850000-112400000 109950000-110425000	-0.0510195	0.281207	0.300764	0.0961128	0.121651	-0.0713865	0.0294092	0.112228	0.0582246	0.0246393	0.00285528	-0.00629303		chr17:7700000-8150000 8775000-8900000	0.201786	0.312218	-1.66522	-1.8814	-2.28628	1.927	2.29413	0.116563	1.90214	1.4513	-0.0391078	0.722134		chr19:41275000-41425000 40650000-40800000	0.288037	-0.0839411	-0.209428	-0.362984	-0.443986	0.586543	0.945559
chr19:41875000-42550000 41275000-41425000	-0.237182	-0.36142	0.0193244	0.0544298	-0.231194	-0.246529	-0.364233	-0.223386	-0.111887	-0.213114	0.136142	0.121426		chr17:73225000-73350000 74975000-75225000	-0.274136	0.189176	0.064345	0.281704	-0.282554	-0.0126077	0.889799	-0.161115	0.479629	0.0276182	0.0965189	0.254011		chr19:10925000-11575000 11625000-12625000	0.460003	-0.755717	-1.146	-1.48151	-0.466995	0.476134	1.02997	0.413918	0.0650006	0.0819529	0.122262	0.0726145		chr17:80950000-81075000 81475000-81600000	0.633179	-0.45485	-0.590265	-0.813558	-0.67482	0.711846	1.04488
chr19:45900000-46250000 46700000-47225000	-0.107152	-0.0609033	-0.29213	-0.338824	-0.234266	0.34957	0.147097	0.0565676	0.153447	0.0631218	0.152592	0.0859574		chr17:7300000-7600000 8150000-8300000	-0.114156	0.268586	0.194861	0.0602893	-0.152059	0.0951173	0.342266	-0.0590946	0.233124	0.143828	0.0808478	-0.0715362		chr4:41650000-41950000 39450000-40000000	0.104254	-0.0567313	-1.22061	-1.59964	0.137847	0.53274	1.16323	0.153878	-0.0282904	-0.250783	-0.0368118	0.262955		chr19:55075000-55650000 57175000-57275000	0.248367	-0.0141794	-0.478074	-0.713457	-0.386085	0.239634	0.707664
chr19:46250000-46575000 46700000-47225000	0.141978	-0.283098	-0.475767	-0.621296	-0.496201	0.342834	0.386981	0.179936	0.168476	0.188481	0.0792582	0.0502441		chr12:52075000-52975000 53675000-54450000	-0.0586525	1.01626	0.841621	0.732609	-0.00112433	0.408437	0.715784	-0.249744	0.555704	0.175351	0.0407462	0.147132		chr3:36700000-36975000 37200000-37325000	-0.126681	-0.977274	-1.21457	-1.45561	-0.995135	0.328904	0.409791	0.0517818	0.301612	0.0963691	-0.0312045	-0.00506738		chr19:57175000-57275000 55075000-55650000	0.248367	-0.0141794	-0.478074	-0.713457	-0.386085	0.239634	0.707664
chr19:47750000-48275000 46700000-47225000	-0.323385	-0.0183086	-0.33507	-0.824276	-0.381251	0.186815	0.675049	0.0925583	0.232851	0.0182482	0.130596	0.018443		chr17:8150000-8300000 7300000-7600000	-0.114156	0.268586	0.194861	0.0602893	-0.152059	0.0951173	0.342266	-0.0590946	0.233124	0.143828	0.0808478	-0.0715362		chr3:187350000-187700000 185625000-185925000	-0.139221	-0.389658	-1.2032	-2.06559	-1.70441	-0.514568	1.21039	0.387393	0.598938	0.0392831	-0.230233	0.240822		chr14:24050000-24425000 24675000-25175000	0.829141	-0.836707	-1.12077	-1.13382	-1.28604	0.60249	0.670511
chr19:54125000-54475000 55075000-55650000	0.44784	-0.261518	-0.277368	-0.257852	-0.108756	0.120216	0.105711	0.0483358	-0.16119	-0.0737453	0.087619	0.13147		chr14:104625000-104725000 104725000-105500000	0.19486	-0.309192	0.036477	-0.0041594	-0.0211033	0.267883	0.303719	-0.0646073	0.145024	-0.0464797	0.0975396	-0.0190959		chr12:101750000-101900000 102850000-103525000	-0.26002	-1.30997	-1.77502	-2.42857	-0.997259	0.325821	0.780982	0.0785032	0.255756	0.438863	0.0705604	0.0505715		chr18:20950000-21175000 22550000-22700000	0.760918	0.0723019	-0.742891	-0.353942	0.40172	-0.523113	1.11825
chr19:54125000-54475000 55650000-55775000	-0.0897111	-0.0963751	-0.0551035	-0.324748	-0.179902	0.0419337	0.296362	0.0574471	0.314421	0.129717	-0.091601	-0.0293231		chr8:23025000-23400000 22100000-22225000	0.0758365	0.31307	0.132636	0.0639867	0.0523679	0.408923	1.15344	0.157713	0.487677	0.0146934	-0.0640963	0.249856		chr19:10100000-10400000 8775000-9100000	0.143316	-0.371333	-1.72618	-1.43872	-0.786695	0.844108	1.10663	-0.112044	0.178428	0.538773	0.0647509	0.260924		chr12:119675000-120100000 118400000-119050000	0.710738	-0.0711211	-0.615223	-0.786015	-0.659339	1.1384	1.70032
chr19:54475000-55025000 55650000-55775000	-0.282865	-0.326886	-0.554192	-0.912741	-0.396576	0.397069	0.773381	0.142013	0.350948	0.288045	0.0276657	0.203667		chr8:22225000-22575000 23025000-23400000	0.00313882	0.298898	0.0987566	-0.0829017	-0.0958975	0.274191	0.915627	0.0665304	0.401	0.326118	0.00105543	0.172621		chr19:19025000-19125000 19675000-20175000	0.386133	-0.44108	-1.50666	-1.25342	-1.22226	0.824453	1.94415	0.459998	0.416646	0.416686	0.208531	0.379995		chr2:176675000-177125000 175175000-175300000	0.00091799	0.087524	-0.496809	-1.1579	0.0586247	0.515066	0.649888
chr19:55650000-55775000 55075000-55650000	-0.324565	-0.465975	-0.523877	-0.531448	-0.227474	-0.073729	0.141439	-0.163332	0.0565502	-0.0368373	0.0397856	0.021301		chr7:156925000-157400000 158575000-158975000	0.275862	-0.144249	-0.056206	-0.17206	0.0183144	0.540833	0.583274	0.285224	0.128628	0.252517	0.0863689	-0.0123358		chr3:51400000-51900000 49025000-49650000	0.0272701	-0.338708	-1.08241	-1.23911	-0.45894	-0.383997	0.496009	-0.114487	-0.0599178	-0.121991	0.0987479	-0.0924149		chr20:37175000-37525000 38000000-38400000	0.232595	-0.0251449	-1.00981	-1.25363	-0.64763	0.469292	0.408927
chr20:4200000-4650000 4725000-5175000	-0.0744695	-0.585912	-0.498523	-0.706863	0.0236181	-0.120046	-0.088175	-0.0212787	-0.0969442	-0.0797216	0.0601855	0.0536071		chr12:111350000-111800000 112975000-113450000	-0.344867	0.249056	0.380118	0.335752	-0.114716	0.103182	0.217298	-0.341507	0.234881	-0.0332285	0.0352928	0.024405		chr15:48350000-48825000 45700000-47300000	0.384577	-0.426801	-1.54285	-1.8035	-0.425476	0.0570228	0.964899	-0.0628727	0.0606147	0.276868	0.141274	0.0120491		chr20:38000000-38400000 37175000-37525000	0.232595	-0.0251449	-1.00981	-1.25363	-0.64763	0.469292	0.408927
chr20:31800000-32100000 31625000-31800000	-0.388617	-0.406669	-0.404864	-0.665448	-0.255817	0.433851	0.243732	0.322269	-0.0735963	-0.0242407	-0.0460699	-0.0840372		chr17:8150000-8300000 7200000-7300000	0.0211665	0.363583	0.307887	-0.0883815	-0.121914	-0.340274	0.0534481	-0.358715	0.22715	0.0644582	-0.0526021	0.0397561		chr11:19975000-20125000 20625000-22300000	0.0736327	-0.69592	-0.98352	-1.26836	-0.732581	0.179384	0.611899	0.388584	-0.172136	0.0188251	-0.0466078	0.169699		chr20:62800000-62900000 62175000-62400000	1.02466	-0.244769	-0.308752	-0.209553	-0.530629	0.667486	1.31042
chr20:31800000-32100000 32125000-32475000	0.368935	-0.211283	-0.181901	-0.263349	-0.0623666	0.00376825	0.181692	-0.0269595	0.0438774	0.0208243	0.118159	-0.012578		chr12:15125000-15500000 16025000-16325000	0.475257	0.024997	-0.00250794	-0.0933276	0.0570932	0.23207	0.179762	0.111056	-0.154206	-0.0646433	0.113811	0.174489		chr3:97725000-98550000 98825000-98975000	0.73147	-0.901549	-1.70333	-2.26903	-1.39434	0.168562	1.07646	0.343019	0.159277	-0.132408	0.159971	-0.147352		chr2:121050000-121375000 119350000-119525000	0.677714	0.936132	-0.375438	-0.238309	-0.508378	0.361048	0.644554
chr20:32475000-32800000 32125000-32475000	0.19487	-0.65937	-0.56373	-0.694628	-0.377004	0.225751	0.143911	0.017008	0.00115441	0.0053355	0.0455186	-0.0547737		chr14:104725000-105500000 104625000-104725000	0.19486	-0.309192	0.036477	-0.0041594	-0.0211033	0.267883	0.303719	-0.0646073	0.145024	-0.0464797	0.0975396	-0.0190959		chr3:97725000-98550000 98575000-98825000	0.47185	-1.17174	-1.4631	-1.37786	-0.948664	0.159459	0.531727	0.252016	-0.0685877	-0.0643516	0.00991991	-0.0414708		chr20:62175000-62400000 62900000-63025000	1.49463	0.0917978	-0.0289677	-0.146764	-0.667359	0.513277	1.45634
chr20:37550000-37975000 37175000-37525000	-0.164158	-0.508907	-0.278322	-0.429097	-0.0393839	-0.115093	-0.208493	-0.179544	-0.193667	-0.191881	0.0882664	0.00405833		chr15:48350000-48825000 50400000-50500000	0.307526	0.170657	-0.32808	-0.341932	-0.0511682	0.244635	0.900146	-0.136393	0.279893	0.25923	0.145581	0.152049		chr11:47400000-48100000 48275000-48750000	0.858581	-0.818382	-1.89839	-1.68179	-0.970748	0.398429	1.47602	0.41384	-0.368272	-0.13723	0.24004	0.0643767		chr12:116700000-117100000 114550000-115900000	0.470545	0.0560274	-0.421752	-0.54257	-0.491038	0.665873	1.28895
chr20:38525000-39025000 40950000-41675000	0.15141	-0.613858	-0.70104	-1.07915	-0.674014	0.486043	-0.0216753	0.022046	0.162211	0.0919167	-0.0494016	-0.0440848		chr12:16025000-16325000 15125000-15500000	0.475257	0.024997	-0.00250794	-0.0933276	0.0570932	0.23207	0.179762	0.111056	-0.154206	-0.0646433	0.113811	0.174489		chr11:47400000-48100000 48750000-50800000	0.383451	-0.465879	-1.75676	-1.64417	-0.988539	0.343772	1.50168	0.287993	-0.127777	0.198797	0.254433	0.153627		chr3:123275000-123550000 121850000-122350000	0.391059	-0.083954	-0.677192	-0.718175	-0.626453	1.48359	2.05806
chr20:47675000-47850000 47175000-47625000	0.6583	-0.562229	-0.744058	-0.734331	0.117002	0.00330296	0.229226	0.118056	-0.370961	-0.244063	0.260941	0.0523189		chr15:50400000-50500000 48350000-48825000	0.307526	0.170657	-0.32808	-0.341932	-0.0511682	0.244635	0.900146	-0.136393	0.279893	0.25923	0.145581	0.152049		chr11:57300000-57775000 54525000-55900000	0.135518	-0.675199	-1.47987	-1.30043	-1.05207	0.709487	1.02071	-0.0429298	0.162919	0.150772	0.11581	0.270843		chr3:121850000-122350000 123275000-123550000	0.391059	-0.083954	-0.677192	-0.718175	-0.626453	1.48359	2.05806
chr20:49225000-49525000 47175000-47625000	-0.226118	0.258028	-0.130376	-0.37671	-0.297636	0.045908	0.0106481	-0.0893439	0.124908	0.0594643	0.0409077	0.154628		chr12:56675000-57100000 57950000-58300000	0.196476	-0.00576242	0.554306	1.11537	-0.4955	-0.466173	0.737677	-0.416513	-0.177446	-0.133718	0.192477	0.220136		chr11:57300000-57775000 54525000-55900000	0.135518	-0.675199	-1.47987	-1.30043	-1.05207	0.709487	1.02071	-0.0429298	0.162919	0.150772	0.11581	0.270843		chr17:80950000-81075000 81475000-81600000	0.633179	-0.45485	-0.590265	-0.813558	-0.67482	0.711846	1.04488
chr20:49225000-49525000 49525000-49925000	0.143778	-0.579204	-0.733508	-0.798627	-0.308075	0.022424	0.199149	0.0560148	0.100897	-0.105805	0.00982675	0.0560642		chr8:22100000-22225000 23025000-23400000	0.0758365	0.31307	0.132636	0.0639867	0.0523679	0.408923	1.15344	0.157713	0.487677	0.0146934	-0.0640963	0.249856		chr11:57300000-57775000 55925000-56625000	0.242314	-0.618137	-1.47653	-1.71846	-1.26965	0.67901	0.973889	0.0920696	0.113961	0.373957	0.0106796	0.10284		chr20:62175000-62400000 62800000-62900000	1.02466	-0.244769	-0.308752	-0.209553	-0.530629	0.667486	1.31042
chr1:53975000-54850000 51850000-52025000	-0.313046	0.122238	-0.386599	-0.356026	-0.501369	-0.273448	-0.139719	-0.252621	-0.0705121	-0.0431941	-0.034631	0.113934		chr12:53675000-54450000 52075000-52975000	-0.0586525	1.01626	0.841621	0.732609	-0.00112433	0.408437	0.715784	-0.249744	0.555704	0.175351	0.0407462	0.147132		chr11:57300000-57775000 56625000-56875000	0.152744	-0.709683	-1.53919	-1.70079	-1.17538	0.610462	1.19163	0.0570458	0.115565	0.488085	0.0412768	0.0369302		chr17:81475000-81600000 80950000-81075000	0.633179	-0.45485	-0.590265	-0.813558	-0.67482	0.711846	1.04488
chr19:17900000-18075000 18075000-18425000	0.316468	-0.333251	-0.34742	-0.428618	-0.250322	0.132904	0.190538	0.0590749	0.203872	0.136955	0.0207784	0.0145062		chr16:2225000-2525000 4500000-5075000	-0.435817	0.594664	0.30672	0.555375	-0.549244	-0.411811	0.871855	-0.108244	0.0828508	-0.0442158	-0.0827754	0.139834		chr12:2800000-3250000 3850000-4275000	0.255692	-0.540451	-1.61983	-1.91904	-0.482299	0.245748	0.906811	-0.173082	0.342087	0.238665	0.0530365	-0.0426156		chr18:20950000-21175000 21750000-21875000	0.421777	-0.558529	-0.649561	-0.618496	-0.190619	-0.0505053	0.603764
chr1:213825000-214175000 214250000-214650000	0.165713	-0.883952	-0.949244	-1.10524	-0.184006	-0.189795	0.253376	0.0102654	-0.227519	-0.0780424	0.12244	-0.100128		chr8:129875000-130075000 127725000-128175000	-0.0229476	0.171198	-0.094518	-0.121874	0.424348	0.373868	1.20819	0.508489	0.607571	0.364107	0.253319	-0.01044		chr15:81075000-81400000 82050000-82300000	0.00769439	-0.532922	-1.25992	-1.67966	-0.546921	0.35734	0.231176	0.332175	0.357687	0.367224	-0.0961678	0.000205178		chr18:20950000-21175000 23025000-23450000	0.577417	0.14575	-0.66723	-1.05093	-0.28654	0.00376267	1.38894
chr3:123275000-123550000 123575000-123675000	0.48074	-0.344024	-0.337458	-0.285221	0.0668903	-0.143608	-0.220093	-0.0317794	-0.609142	-0.307615	0.0651311	0.0796501		chr19:10925000-11575000 10100000-10400000	-0.100857	0.4351	0.637824	0.519696	0.221686	-0.159346	0.26067	-0.163039	0.164597	-0.12945	0.166632	0.136824		chr16:4500000-5075000 6650000-6775000	-0.550474	-1.16134	-1.32582	-1.88561	-1.20338	0.761712	0.380476	0.038841	-0.25976	0.28718	0.130843	0.0175891		chr22:45975000-46325000 47175000-48550000	0.950118	0.299401	-1.39791	-1.77743	-1.00344	0.521282	2.03406
chr11:93825000-94500000 95775000-96400000	-0.0483001	0.200202	-0.553503	-0.782828	-0.255585	-0.0153868	0.661022	-0.124123	0.292605	0.292995	-0.0838468	0.231632		chr11:118575000-119025000 119050000-119450000	0.176744	-0.0775137	0.0536992	-0.0557596	-0.0722952	0.370455	0.673939	0.12658	0.321556	0.15928	0.0789738	0.0958056		chr3:37375000-37800000 36975000-37200000	-0.44138	-1.07377	-1.19992	-1.34964	-0.233035	0.506425	0.258102	0.12395	-0.292463	-0.143406	0.226587	-0.160397		chr18:21750000-21875000 20950000-21175000	0.421777	-0.558529	-0.649561	-0.618496	-0.190619	-0.0505053	0.603764
chr11:95150000-95750000 95775000-96400000	0.314583	-0.644987	-0.76406	-0.725583	-0.0390618	-0.564415	0.561693	0.180628	-0.581803	-0.337562	0.0817915	0.00521383		chr12:107900000-108500000 109100000-109400000	0.307508	0.473047	-0.110485	-0.255778	-0.407669	0.72563	1.25125	0.0149238	0.964574	0.47136	0.0653403	0.331975		chr12:131700000-132050000 129275000-130725000	-0.438697	-1.05036	-1.54929	-2.06925	-1.62749	0.425446	0.477043	-0.112183	0.296571	0.0268722	-0.0108802	-0.125783		chr18:23025000-23450000 20950000-21175000	0.577417	0.14575	-0.66723	-1.05093	-0.28654	0.00376267	1.38894
chr12:47900000-48200000 49000000-49275000	-0.566932	-0.365761	-0.50009	-0.238974	0.00475171	-0.348172	0.339874	-0.290811	-0.284142	-0.0402935	0.200997	0.0686286		chr9:128650000-129050000 127450000-128100000	-0.510592	0.148922	0.59608	0.55023	0.229437	-0.415537	-0.337685	-0.193722	-0.0552318	-0.286922	0.0853987	-0.0380194		chr10:71275000-71725000 73050000-73150000	0.406997	-0.0185369	-1.72736	-2.3765	-1.27561	1.01714	2.14185	0.69676	0.745944	0.768434	0.10882	0.260152		chr18:23025000-23450000 21750000-21875000	-0.13705	0.0891334	-0.731233	-1.1024	-0.36424	0.85001	1.3135
chr12:119675000-120100000 120175000-120300000	-0.25668	-0.794818	-0.644958	-0.44789	-0.448418	0.0276346	0.192067	-0.360913	-0.551663	-0.321256	0.383799	-0.0457468		chr7:44025000-44550000 43525000-43850000	0.524072	-0.00549873	0.243042	0.624279	0.359377	-0.0462648	0.364578	-0.0127789	-0.390309	-0.373097	0.230503	0.0425802		chr10:37275000-37800000 38575000-38975000	0.000613009	-0.790059	-0.735116	-1.29226	-0.965458	0.518091	0.286835	0.144208	0.0212618	-0.0918489	0.06348	0.10721		chr3:75175000-75650000 73100000-73425000	0.470169	-0.102817	-0.686442	-1.0805	-0.863917	0.851342	0.90859
chr12:120300000-121275000 120175000-120300000	-0.128335	-0.041727	-0.208134	-0.286415	-0.179558	-0.158863	0.16499	-0.111461	0.0992581	-0.084867	0.0268139	-0.0301302		chr12:107900000-108500000 105400000-106200000	-0.0460174	0.605741	0.546742	0.7851	0.625789	-0.143471	-0.110651	-0.306287	0.0127783	0.0873588	0.168921	0.0936524		chr10:38575000-38975000 37275000-37800000	0.000613009	-0.790059	-0.735116	-1.29226	-0.965458	0.518091	0.286835	0.144208	0.0212618	-0.0918489	0.06348	0.10721		chr3:73100000-73425000 75175000-75650000	0.470169	-0.102817	-0.686442	-1.0805	-0.863917	0.851342	0.90859
chr13:42325000-43050000 44050000-44450000	-0.191223	-0.724762	-1.03674	-0.980294	-0.195832	-0.231973	0.354049	-0.0618556	-0.0100554	0.0837653	0.128202	0.0245681		chr19:15075000-15550000 13850000-14100000	0.28776	0.73287	0.304111	0.222397	-0.382045	0.728135	1.37162	0.354651	0.766696	0.335718	0.0548496	0.222899		chr14:24050000-24425000 25225000-25425000	0.901765	-0.799467	-1.78719	-2.09324	-1.7414	0.857682	1.07066	0.405328	0.039828	0.220753	-0.0556575	0.204025		chr12:119675000-120100000 117200000-117825000	0.49059	0.120402	-0.347706	-0.373544	-0.523477	0.69753	1.01043
chr13:43050000-43450000 44050000-44450000	-0.297004	-0.509025	-0.542817	-0.680678	-0.184081	-0.387143	0.149965	-0.0304229	-0.00876646	-0.0451923	0.226195	-0.0353486		chr12:105400000-106200000 107900000-108500000	-0.0460174	0.605741	0.546742	0.7851	0.625789	-0.143471	-0.110651	-0.306287	0.0127783	0.0873588	0.168921	0.0936524		chr10:75325000-76000000 73775000-74200000	0.782418	0.223765	-1.557	-1.98362	-1.20343	0.256119	1.54066	0.556649	0.0629677	0.415207	-0.0568443	0.239532		chr16:14225000-14675000 12550000-13875000	0.817162	0.0125455	-0.581712	-0.0537132	-0.279891	0.436054	0.644877
chr13:43450000-43850000 44050000-44450000	0.193519	-0.789896	-0.852062	-0.6543	0.23167	-0.928619	-0.0601162	-0.245126	-0.599542	-0.44035	0.292356	-0.0404082		chr12:105400000-106200000 103525000-103700000	-0.0387627	0.607729	0.576036	0.716388	0.329438	0.360321	0.976271	-0.273696	0.658731	0.522196	0.143702	0.137365		chr14:24050000-24425000 25425000-25825000	0.894141	-0.835698	-1.7767	-2.54603	-1.93715	1.00115	1.42316	0.448009	0.236293	-0.144896	-0.127228	0.309433		chr16:11375000-11800000 12550000-13875000	0.610351	0.225772	-1.39251	-1.07653	-0.674391	0.915746	1.97136
chr14:23325000-23575000 24050000-24425000	-0.0958663	-0.516906	-0.438088	-0.773506	-0.188263	0.0247086	0.228012	-0.0143022	-0.166383	-0.0387951	0.0924964	-0.00673806		chr8:143800000-144425000 143550000-143800000	0.0802883	-0.205155	0.0749688	0.0764102	0.0881068	-0.0407807	0.112422	-0.0110429	-0.0430413	-0.0983322	0.100401	0.05361		chr14:24050000-24425000 25825000-26175000	0.701526	-0.78884	-1.35676	-1.76547	-2.09334	0.926679	1.30427	0.396447	0.0527337	0.113263	0.0346571	-0.269654		chr2:175175000-175300000 176675000-177125000	0.00091799	0.087524	-0.496809	-1.1579	0.0586247	0.515066	0.649888
chr14:23575000-24025000 24050000-24425000	-0.0477982	-1.12795	-0.914188	-1.15623	-0.241248	0.142367	0.125743	-0.0464543	-0.140198	-0.101593	0.115246	0.143062		chr10:33175000-33325000 35100000-35600000	0.793656	1.37586	0.607696	0.777576	0.218059	0.295966	1.70566	-0.186942	0.557477	0.174955	0.243625	0.221876		chr3:36700000-36975000 37200000-37325000	-0.126681	-0.977274	-1.21457	-1.45561	-0.995135	0.328904	0.409791	0.0517818	0.301612	0.0963691	-0.0312045	-0.00506738		chr17:7600000-7700000 7200000-7300000	0.318243	-0.297048	-0.428834	-0.603881	-0.435891	0.646392	0.749047
chr14:57450000-58075000 59075000-59475000	-0.289304	0.135287	-0.612244	-0.380274	0.147146	-0.0806403	0.5503	-0.174941	0.0317754	-0.0194489	0.26138	0.154375		chr7:44025000-44550000 44575000-45125000	0.570064	-0.0928081	-0.233023	-0.25694	-0.102732	0.246956	0.466776	-0.0287696	0.133382	0.0625717	0.137589	0.0221626		chr10:63850000-64425000 66050000-66175000	-0.3459	-0.69846	-1.17236	-1.41817	-0.526012	0.142358	0.0502797	-0.0017867	0.146757	0.186224	-0.0564139	0.00331708		chr8:48975000-51200000 52050000-52475000	0.31373	-0.301292	-0.597319	-0.887749	-0.387666	0.581234	0.723902
chr14:76025000-76675000 73625000-74025000	-0.0812116	0.263783	-0.687501	-0.683261	0.244212	-0.76477	-0.192651	-0.116906	-0.434074	0.147202	0.128546	0.202834		chr19:15075000-15550000 13725000-13850000	0.186846	1.23704	0.659416	0.78792	-0.114353	0.709772	1.24529	0.247062	0.907912	0.305601	-0.0135358	0.220734		chr3:53275000-53900000 52450000-52700000	0.149954	-0.479142	-1.16568	-1.56546	-0.692525	0.305377	1.22308	0.258796	0.379514	0.268195	0.150068	0.248246		chr8:52050000-52475000 48975000-51200000	0.31373	-0.301292	-0.597319	-0.887749	-0.387666	0.581234	0.723902
chr15:47975000-48275000 48350000-48825000	0.14873	-0.351014	-0.67507	-0.700618	0.285678	-0.536434	0.148402	-0.229928	-0.433378	-0.308075	0.203009	0.124249		chr8:143550000-143800000 143800000-144425000	0.0802883	-0.205155	0.0749688	0.0764102	0.0881068	-0.0407807	0.112422	-0.0110429	-0.0430413	-0.0983322	0.100401	0.05361		chr3:68850000-68950000 67350000-67850000	-0.732981	-1.12226	-1.38128	-1.67233	-0.406166	-0.150896	-0.296702	-0.116628	-0.237118	-0.145845	0.0234924	-0.128197		chr18:21750000-21875000 23025000-23450000	-0.13705	0.0891334	-0.731233	-1.1024	-0.36424	0.85001	1.3135
chr11:64300000-64725000 64200000-64300000	-0.0970669	-0.684713	-0.607891	-0.760493	-0.357838	0.232285	-0.0315337	0.0925018	-0.0256641	-0.0105092	0.0170527	-0.00199901		chr19:15075000-15550000 12925000-13275000	0.441828	1.65291	0.622439	0.64995	0.193229	0.410158	0.999141	-0.0322591	0.953236	0.433239	0.054675	0.20694		chr14:24050000-24425000 26175000-26375000	0.663946	-0.832869	-1.50243	-1.74584	-1.03488	1.20364	1.64363	0.163652	0.546265	0.399199	0.0585701	0.550239		chr8:41050000-41525000 40600000-40975000	0.754738	-0.512084	-0.735247	-0.685946	-0.304465	0.261868	0.673755
chr15:82525000-83000000 82050000-82300000	0.537456	-0.242084	-0.349226	-0.515012	-0.0890226	0.317976	0.220741	0.13947	0.15105	0.067692	0.0351791	0.0352058		chr12:111350000-111800000 109950000-110425000	0.0572854	0.123734	0.0761549	-0.141434	-0.0708482	0.264531	0.665298	0.104565	0.413325	0.110285	0.0485312	-0.0342543		chr1:35425000-35800000 33525000-34750000	0.338022	-0.544056	-1.26894	-1.49961	-1.52339	1.19041	1.70609	0.0272716	1.01732	0.413158	0.144522	0.216001		chr4:4175000-4450000 5850000-6000000	0.675826	-0.358459	-0.335014	-0.677856	-0.376709	0.732348	1.04705
chr17:2375000-3625000 2025000-2325000	0.0987576	-0.0588816	-0.239867	-0.18065	-0.177839	0.039955	0.276969	-0.0184986	-0.109526	0.0186208	0.134154	0.0820017		chr10:35100000-35600000 33175000-33325000	0.793656	1.37586	0.607696	0.777576	0.218059	0.295966	1.70566	-0.186942	0.557477	0.174955	0.243625	0.221876		chr13:22800000-23300000 21625000-21875000	-0.774552	-0.892475	-1.22421	-1.65249	-0.569356	0.210352	-0.379423	-0.22345	-0.0296203	0.0899797	0.00149908	-0.148499		chr16:74650000-75125000 76025000-76775000	0.969747	0.394108	-0.416449	-0.0655114	-0.842363	0.721184	2.08477
chr17:6975000-7125000 7200000-7300000	-0.339301	-0.784702	-0.696769	-0.973486	-0.211273	-0.0285907	0.216597	-0.00668487	-0.00629134	-0.00484946	0.029906	0.00922711		chr19:18425000-18975000 19125000-19500000	0.302225	0.097753	0.0787659	0.165462	-0.160985	0.30672	0.928864	0.186648	0.258021	0.0541252	0.228866	0.136468		chr1:57675000-58050000 56825000-57200000	0.170704	-0.497942	-1.00497	-1.42734	-0.600664	0.156024	0.19214	0.0827897	0.179785	0.0928889	-0.0177368	0.162525		chr7:98400000-98850000 96675000-97050000	0.681753	0.269868	-0.230422	-0.320719	-0.654336	0.684121	0.614164
chr17:7700000-8150000 8150000-8300000	0.000166431	-0.37003	-0.327614	-0.425747	-0.408156	0.049938	-0.106094	-0.0475346	-0.00193976	-0.0390868	0.00558832	-0.00511942		chr10:67825000-68325000 68400000-68900000	0.8228	0.0964674	0.113129	0.191907	0.205009	0.324526	0.653141	0.131373	0.367571	0.269063	0.161391	0.101072		chr2:47800000-48100000 49425000-50450000	-0.174822	-0.443688	-0.85241	-1.15857	-1.21014	0.611465	0.918622	0.239408	0.632473	0.643532	0.0261434	0.0745395		chr4:18650000-19150000 20750000-21700000	0.453035	0.0547309	-0.262863	-0.528887	-0.183038	0.596884	0.226553
chr17:35150000-35550000 34950000-35150000	-0.0376614	-0.288124	-0.288361	-0.460796	-0.209466	0.0567721	0.136481	0.18672	0.0221116	-0.0406397	0.0590517	0.0588531		chr9:128200000-128600000 127450000-128100000	-0.0813022	-0.0589211	0.22568	0.196344	0.100736	-0.0212503	0.134353	0.071688	-0.240774	-0.259197	0.125312	-0.00412585		chr18:12150000-12250000 12300000-13000000	0.105328	-0.656198	-0.822164	-1.36916	-0.545854	0.1514	0.302784	0.273866	-0.162985	-0.206075	-0.0237968	-0.0903638		chr10:132175000-132625000 130300000-131850000	0.704228	-0.260389	-0.332839	-0.143076	-0.516937	0.299753	1.09929
chr17:48125000-48625000 47900000-48125000	0.27827	-0.591431	-0.721634	-0.902555	-0.372832	0.057108	-0.00284349	0.0508977	0.02904	-0.0595062	0.0457754	0.0264633		chr4:6650000-7075000 7725000-8100000	0.447597	0.382043	0.0354714	0.000783806	-0.171202	0.3579	0.746046	-0.0704973	0.639564	0.220111	0.0149362	-0.0133593		chr1:56825000-57200000 57675000-58050000	0.170704	-0.497942	-1.00497	-1.42734	-0.600664	0.156024	0.19214	0.0827897	0.179785	0.0928889	-0.0177368	0.162525		chr14:92000000-92100000 92800000-93175000	0.239124	-0.411059	-0.537553	-0.847639	-0.623247	0.391783	0.326503
[truncated: 2,683 more rows]
[truncated: 18 more columns]

## Sheet: Fig. S1
Fig. S1b
	RAD21	Tubulin	RAD21/Tub	RAD21_norm			CTCF	Tubulin	CTCF/Tub	CTCF_norm			NIPBL	MAU2	Tubulin	NIPBL/Tub	MAU2/Tub	NIPBL_norm	MAU2_norm
Control	87169	187435	0.465063	1		Control	148581	197179	0.753534	1		Control	79938	96907	187435	0.426484	0.517017	1	1
[truncated: 9 more rows]

## Sheet: Fig. S3
Fig. S3c
[truncated: 5 more rows]

## Sheet: Fig. S7
Fig. S7a
[truncated: 23 more rows]

[truncated: 2 more sheets: Fig. S8, Fig. S11]
